# Supplementary material for: Identification of MicroRNAs That Respond to Soybean Cyst Nematode Infection in Early Stages in Resistant and Susceptible Soybean Cultivars
Source: Int J Mol Sci. 2019 Nov 11;20(22):5634. doi: 10.3390/ijms20225634 (PMC6888636; doi:10.3390/ijms20225634)
Supplement: Supplementary file 1 [file ijms-20-05634-s001.zip]

Archive with 5 entries (5 files):
- supplementary material 1 sRNA classfication.xlsx
- supplementary material 2 TPM value of miRNAs.xlsx
- supplementary material 3 all DE miRNAs.xls
- supplementary material 4 all DEmiRNAs and potential target genes.xlsx
- supplementary material 5 primers used for qRT-PCR.xlsx
