# Supplementary material for: Identification of MicroRNAs That Respond to Soybean Cyst Nematode Infection in Early Stages in Resistant and Susceptible Soybean Cultivars
Source: Int J Mol Sci. 2019 Nov 11;20(22):5634. doi: 10.3390/ijms20225634 (PMC6888636; doi:10.3390/ijms20225634)
Supplement: Supplementary file 1 [file ijms-20-05634-s001.zip › supplementary material 1 sRNA classfication.xlsx]

## Sheet: sRNA classfication
	W1C_1				W1C_2				W1C_3				W1N_1				W1N_2				W1N_3
1 dpi	Types	Number	Percentage		Types	Number	Percentage		Types	Number	Percentage		Types	Number	Percentage		Types	Number	Percentage		Types	Number	Percentage
	Total	20070645	1		Total	21474884	1		Total	20491433	1		Total	19880712	1		Total	22819271	1		Total	23714940	1
	rRNA	15256429	0.7601		rRNA	15634584	0.728		rRNA	14623261	0.7136		rRNA	15690000	0.7892		rRNA	18007017	0.7891		rRNA	19134172	0.8068
	scRNA	0	0		scRNA	0	0		scRNA	0	0		scRNA	0	0		scRNA	0	0		scRNA	0	0
	snRNA	1	0		snRNA	0	0		snRNA	0	0		snRNA	0	0		snRNA	3	0		snRNA	0	0
	snoRNA	30545	0.0015		snoRNA	47805	0.0022		snoRNA	34190	0.0017		snoRNA	32724	0.0016		snoRNA	37325	0.0016		snoRNA	41165	0.0017
	tRNA	548660	0.0273		tRNA	900054	0.0419		tRNA	608534	0.0297		tRNA	374955	0.0189		tRNA	435067	0.0191		tRNA	465419	0.0196
	Repbase	30719	0.0015		Repbase	35648	0.0017		Repbase	31198	0.0015		Repbase	25632	0.0013		Repbase	28738	0.0013		Repbase	28018	0.0012
	Unannotated	4204291	0.2096		Unannotated	4856793	0.2262		Unannotated	5194250	0.2535		Unannotated	3757401	0.189		Unannotated	4311121	0.1889		Unannotated	4046166	0.1707
	H1C_1				H1C_2				H1C_3				H1N_1				H1N_2				H1N_3
	Types	Number	Percentage		Types	Number	Percentage		Types	Number	Percentage		Types	Number	Percentage		Types	Number	Percentage		Types	Number	Percentage
	Total	33148086	1		Total	19622055	1		Total	31856657	1		Total	36612046	1		Total	28178164	1		Total	27250451	1
	rRNA	24143885	0.7284		rRNA	14461783	0.737		rRNA	23275985	0.7306		rRNA	26945821	0.736		rRNA	21078936	0.7481		rRNA	20179169	0.7405
	scRNA	0	0		scRNA	0	0		scRNA	0	0		scRNA	0	0		scRNA	0	0		scRNA	0	0
	snRNA	1	0		snRNA	2	0		snRNA	4	0		snRNA	2	0		snRNA	0	0		snRNA	1	0
	snoRNA	71994	0.0022		snoRNA	43099	0.0022		snoRNA	72781	0.0023		snoRNA	106381	0.0029		snoRNA	69096	0.0025		snoRNA	60808	0.0022
	tRNA	727874	0.022		tRNA	938278	0.0478		tRNA	872250	0.0274		tRNA	1300608	0.0355		tRNA	727654	0.0258		tRNA	592212	0.0217
	Repbase	86561	0.0026		Repbase	40354	0.0021		Repbase	83454	0.0026		Repbase	74405	0.002		Repbase	49096	0.0017		Repbase	50534	0.0019
	Unannotated	8117771	0.2448		Unannotated	4138539	0.2109		Unannotated	7552183	0.2371		Unannotated	8184829	0.2236		Unannotated	6253382	0.2219		Unannotated	6367727	0.2337
	W5C_1				W5C_2				W5C_3				W5N_1				W5N_2				W5N_3
5 dpi	Types	Number	Percentage		Types	Number	Percentage		Types	Number	Percentage		Types	Number	Percentage		Types	Number	Percentage		Types	Number	Percentage
	Total	32505320	1		Total	21402542	1		Total	23830730	1		Total	20669157	1		Total	38402767	1		Total	34331810	1
	rRNA	23336101	0.7179		rRNA	15684445	0.7328		rRNA	17230365	0.723		rRNA	15198720	0.7353		rRNA	25847032	0.6731		rRNA	24558123	0.7153
	scRNA	0	0		scRNA	0	0		scRNA	0	0		scRNA	0	0		scRNA	0	0		scRNA	0	0
	snRNA	0	0		snRNA	0	0		snRNA	3	0		snRNA	2	0		snRNA	0	0		snRNA	1	0
	snoRNA	100643	0.0031		snoRNA	100668	0.0047		snoRNA	106604	0.0045		snoRNA	57495	0.0028		snoRNA	73731	0.0019		snoRNA	77709	0.0023
	tRNA	656004	0.0202		tRNA	476612	0.0223		tRNA	572720	0.024		tRNA	479761	0.0232		tRNA	721245	0.0188		tRNA	796171	0.0232
	Repbase	77206	0.0024		Repbase	43767	0.002		Repbase	49150	0.0021		Repbase	41206	0.002		Repbase	53472	0.0014		Repbase	67872	0.002
	Unannotated	8335366	0.2564		Unannotated	5097050	0.2382		Unannotated	5871888	0.2464		Unannotated	4891973	0.2367		Unannotated	11707287	0.3048		Unannotated	8831934	0.2572
	H5C_1				H5C_2				H5C_3				H5N_1				H5N_2				H5N_3
	Types	Number	Percentage		Types	Number	Percentage		Types	Number	Percentage		Types	Number	Percentage		Types	Number	Percentage		Types	Number	Percentage
	Total	32478323	1		Total	35279570	1		Total	32787129	1		Total	25374292	1		Total	20954527	1		Total	20332827	1
	rRNA	23919827	0.7365		rRNA	24553791	0.696		rRNA	23008737	0.7018		rRNA	18029405	0.7105		rRNA	13851130	0.661		rRNA	15147223	0.745
	scRNA	0	0		scRNA	0	0		scRNA	0	0		scRNA	0	0		scRNA	0	0		scRNA	0	0
	snRNA	2	0		snRNA	1	0		snRNA	3	0		snRNA	0	0		snRNA	0	0		snRNA	1	0
	snoRNA	86307	0.0027		snoRNA	97323	0.0028		snoRNA	99020	0.003		snoRNA	73736	0.0029		snoRNA	109682	0.0052		snoRNA	72780	0.0036
	tRNA	468499	0.0144		tRNA	535048	0.0152		tRNA	765562	0.0233		tRNA	362066	0.0143		tRNA	605744	0.0289		tRNA	425962	0.0209
	Repbase	51440	0.0016		Repbase	50459	0.0014		Repbase	64510	0.002		Repbase	41224	0.0016		Repbase	44285	0.0021		Repbase	36648	0.0018
	Unannotated	7952248	0.2448		Unannotated	10042948	0.2846		Unannotated	8849297	0.2699		Unannotated	6867861	0.2707		Unannotated	6343686	0.3028		Unannotated	4650213	0.2287
