# Supplementary material for: Identification of MicroRNAs That Respond to Soybean Cyst Nematode Infection in Early Stages in Resistant and Susceptible Soybean Cultivars
Source: Int J Mol Sci. 2019 Nov 11;20(22):5634. doi: 10.3390/ijms20225634 (PMC6888636; doi:10.3390/ijms20225634)
Supplement: Supplementary file 1 [file ijms-20-05634-s001.zip › supplementary material 2 TPM value of miRNAs.xlsx]

## Sheet: all_miRNA
#ID	L01	L02	L03	L04	L05	L06	L07	L08	L09	L10	L11	L12	L13	L14	L15	L16	L17	L18	L19	L20	L21	L22	L23	L24
aau-miR168	0	0	0	0	0	0	0	0	0	0	0	1.03473	0	0	0	0	0	0	0	0	0	0	2.11379	0
aau-miR172	2.15783	1.88888	2.00571	2.56925	2.35404	2.27026	4.79069	6.00104	7.8159	4.97682	2.70964	4.13891	4.50443	1.55522	8.19627	4.04891	4.58318	5.0035	8.2206	10.0585	7.85228	4.48457	8.45516	8.74002
aau-miR396	772.502	723.441	691.971	629.467	696.795	712.86	929.394	975.169	919.149	823.664	554.121	788.463	981.965	967.35	879.05	821.929	999.134	846.843	1047.3	1111.46	814.02	777.325	818.037	1016.03
aly-miR157b-3p	10.7891	13.2222	6.01714	10.277	14.1242	13.6215	31.9379	33.0057	18.7581	20.7368	33.8705	31.0419	18.0177	3.11045	8.19627	10.1223	12.2218	7.50525	23.0177	33.5283	23.5568	29.8971	12.6827	19.665
aly-miR157b-5p	45.3144	43.4443	52.1485	53.9543	63.559	65.8374	124.558	132.023	125.836	130.227	107.031	173.834	99.0974	77.7612	57.3739	70.8559	73.3309	68.7982	144.683	135.79	111.241	159.95	82.4378	157.32
aly-miR166c-3p	1810.42	1580.99	1750.99	1952.63	1680.78	1977.39	1978.56	1999.85	2243.16	2131.74	1044.57	1575.89	2245.46	1412.14	1901.53	1913.11	1900.49	2045.18	2106.12	2110.61	1573.07	1922.38	1786.15	1865.99
aly-miR166c-5p	1081.07	882.107	1486.23	2245.53	2410.53	2308.85	990.076	1264.72	1605.38	1348.72	796.634	1050.25	1513.49	670.302	1551.14	1848.33	1591.89	1803.76	1644.12	1771.97	1811.26	2179.5	1695.26	1970.87
aly-miR166d-3p	1801.79	1575.33	1748.98	1944.93	1676.07	1972.85	1971.37	1996.85	2239.25	2121.79	1043.21	1568.65	2233.07	1407.48	1895.39	1905.01	1883.69	2027.67	2092.97	2087.14	1562.6	1911.92	1773.47	1855.07
aly-miR166d-5p	1081.07	882.107	1486.23	2245.53	2410.53	2308.85	990.076	1264.72	1605.38	1348.72	796.634	1050.25	1513.49	670.302	1551.14	1848.33	1591.89	1803.76	1644.12	1771.97	1811.26	2179.5	1695.26	1970.87
aly-miR166g-3p	1913.99	1654.66	1821.19	2016.86	1739.63	2027.34	2040.83	2068.86	2326.79	2206.39	1102.82	1634.87	2367.08	1446.36	1977.35	1998.14	2105.21	2177.77	2290.26	2303.39	1689.55	2019.55	1881.27	1968.69
aly-miR166g-5p	25.8939	28.3332	44.1257	64.2314	68.2671	56.7564	40.7209	42.0073	54.7113	34.8378	27.0964	31.0419	52.927	34.2149	55.3248	50.6114	35.1377	51.2859	62.4766	55.3217	52.3486	41.856	33.8206	76.4752
aly-miR172e-3p	0	0	2.00571	0	2.35404	11.3513	2.39535	1.50026	2.34477	2.48841	2.70964	2.06946	0	0	0	0	0	0	1.64412	1.67642	1.30871	0	0	0
aly-miR396a-3p	634.401	560.998	744.119	870.977	800.373	799.13	581.27	664.615	832.393	696.755	447.09	495.635	721.835	255.057	475.384	900.883	604.98	843.09	713.548	600.157	641.27	719.025	860.312	769.122
aly-miR396a-5p	772.502	723.441	689.965	629.467	696.795	712.86	929.394	975.169	919.149	823.664	554.121	788.463	981.965	967.35	879.05	821.929	1000.66	846.843	1047.3	1109.79	812.711	777.325	818.037	1016.03
amg-miR396	772.502	723.441	691.971	629.467	696.795	712.86	929.394	975.169	919.149	823.664	554.121	788.463	981.965	967.35	879.05	821.929	999.134	846.843	1047.3	1111.46	814.02	777.325	818.037	1016.03
ata-miR167c-5p	36.6831	26.4443	32.0914	38.5388	35.3106	47.6754	29.5426	37.5065	42.2058	31.5199	17.6126	24.8335	65.3142	40.4358	49.1776	56.6848	41.2486	65.0455	75.6295	55.3217	43.1876	35.8765	46.5034	67.7351
ata-miR172b-3p	2.15783	1.88888	2.00571	2.56925	2.35404	2.27026	4.79069	6.00104	7.8159	4.97682	2.70964	4.13891	4.50443	1.55522	8.19627	4.04891	4.58318	5.0035	8.2206	10.0585	7.85228	4.48457	8.45516	8.74002
ata-miR172b-5p	0	0	0	0	0	0	0	1.50026	0	0	0	0	0	0	0	0	0	0	0	0	0	0	0	0
ath-miR156j	4.31566	1.88888	6.01714	5.13851	2.35404	2.27026	23.9535	30.0052	13.287	38.9851	17.6126	39.3197	9.00886	4.66567	4.09813	6.07337	4.58318	5.0035	6.57648	10.0585	10.4697	20.928	16.9103	15.295
ath-miR166c	1810.42	1580.99	1750.99	1952.63	1680.78	1977.39	1978.56	1999.85	2243.16	2131.74	1044.57	1575.89	2245.46	1412.14	1901.53	1913.11	1900.49	2045.18	2106.12	2110.61	1573.07	1922.38	1786.15	1865.99
ath-miR166d	1801.79	1575.33	1748.98	1944.93	1676.07	1972.85	1971.37	1996.85	2239.25	2121.79	1043.21	1568.65	2233.07	1407.48	1895.39	1905.01	1883.69	2027.67	2092.97	2087.14	1562.6	1911.92	1773.47	1855.07
ath-miR166g	1913.99	1654.66	1821.19	2016.86	1739.63	2027.34	2040.83	2068.86	2326.79	2206.39	1102.82	1634.87	2367.08	1446.36	1977.35	1998.14	2105.21	2177.77	2290.26	2303.39	1689.55	2019.55	1881.27	1968.69
ath-miR172e-3p	0	0	2.00571	0	2.35404	11.3513	2.39535	1.50026	2.34477	2.48841	2.70964	2.06946	0	0	0	0	0	0	1.64412	1.67642	1.30871	0	0	0
ath-miR396a-3p	634.401	560.998	744.119	870.977	800.373	801.4	581.27	664.615	832.393	696.755	447.09	495.635	722.961	255.057	475.384	900.883	604.98	843.09	713.548	600.157	641.27	717.531	860.312	769.122
ath-miR396a-5p	772.502	723.441	689.965	629.467	696.795	712.86	929.394	975.169	919.149	823.664	554.121	788.463	981.965	967.35	879.05	821.929	1000.66	846.843	1047.3	1109.79	812.711	777.325	818.037	1016.03
ath-miR8175	8.63131	7.55552	16.0457	53.9543	35.3106	45.4051	10.3798	28.5049	17.195	23.2252	8.12891	8.27783	18.0177	21.7731	20.4907	36.4402	39.7209	32.5228	34.5265	38.5575	14.3959	31.392	63.4137	37.1451
atr-miR396c	1027.13	1031.33	868.473	721.96	915.721	780.968	1473.14	1315.73	1338.86	1102.37	934.825	1213.74	1546.15	1149.31	1364.68	1200.5	1431.48	1338.44	1737.84	1775.32	1268.14	1059.85	830.719	1424.62
bdi-miR166f	960.233	797.108	910.593	960.901	840.392	1021.62	982.89	1012.68	1067.65	963.845	527.025	790.533	1065.3	685.854	952.816	935.298	857.055	955.669	1058.81	1024.29	681.84	970.161	915.271	935.182
bdi-miR167d-5p	138.101	109.555	116.331	131.032	138.888	154.377	118.17	126.022	169.605	112.808	74.515	80.7088	252.248	143.081	225.397	202.446	149.717	217.652	203.871	164.289	163.589	103.145	105.689	181.355
bdi-miR167f	34.5252	26.4443	30.0857	38.5388	35.3106	47.6754	29.5426	36.0062	42.2058	30.6904	17.6126	24.8335	65.3142	40.4358	49.1776	56.6848	41.2486	65.0455	75.6295	55.3217	43.1876	35.8765	46.5034	65.5501
bna-miR166d	1801.79	1575.33	1748.98	1944.93	1676.07	1972.85	1971.37	1996.85	2239.25	2121.79	1043.21	1568.65	2233.07	1407.48	1895.39	1905.01	1883.69	2027.67	2092.97	2087.14	1562.6	1911.92	1773.47	1855.07
bna-miR172b	0	0	2.00571	0	2.35404	11.3513	2.39535	1.50026	2.34477	2.48841	2.70964	2.06946	0	0	0	0	0	0	1.64412	1.67642	1.30871	0	0	0
bna-miR172c	0	0	2.00571	0	2.35404	11.3513	2.39535	1.50026	2.34477	2.48841	2.70964	2.06946	0	0	0	0	0	0	1.64412	1.67642	1.30871	0	0	0
bra-miR172d-3p	0	0	2.00571	0	2.35404	11.3513	2.39535	1.50026	2.34477	2.48841	2.70964	2.06946	0	0	0	0	0	0	1.64412	1.67642	1.30871	0	0	0
ccl-miR396	947.286	938.774	808.302	693.699	870.994	751.455	1394.09	1266.22	1288.84	1060.06	873.858	1156.83	1453.8	1099.54	1270.42	1153.94	1301.62	1279.65	1630.97	1616.06	1169.99	1012.02	799.012	1380.92
cme-miR156b	45.3144	43.4443	52.1485	53.9543	63.559	65.8374	124.558	132.023	125.836	130.227	107.031	173.834	99.0974	77.7612	57.3739	70.8559	73.3309	68.7982	144.683	135.79	111.241	159.95	82.4378	157.32
cme-miR164c	105.734	81.2219	112.32	131.032	75.3292	120.324	129.349	190.533	237.603	153.452	50.1283	82.7783	149.772	69.9851	90.1589	127.541	96.2468	107.575	141.394	135.79	75.9054	143.506	78.2102	157.32
cme-miR166e	960.233	797.108	910.593	960.901	840.392	1021.62	982.89	1012.68	1067.65	963.845	527.025	790.533	1065.3	685.854	952.816	935.298	855.527	954.418	1058.81	1022.61	680.531	970.161	915.271	935.182
cme-miR166g	2300.24	2015.44	2358.72	2348.3	1902.06	2329.28	2726.7	2578.95	3059.92	2484.26	1385.98	2007.37	3186.88	1832.05	2719.11	2510.32	2467.28	2595.57	3016.96	2816.38	2125.35	2554.71	2124.36	2713.78
cme-miR166h	1178.17	1027.55	1103.14	1282.06	1101.69	1259.99	1302.27	1294.72	1524.88	1476.46	704.506	1034.73	1576.55	917.582	1268.37	1289.58	1474.26	1473.53	1543.83	1572.48	1188.31	1285.58	1211.2	1315.37
cme-miR167d	135.943	113.333	122.348	131.032	145.95	154.377	119.767	126.022	171.95	115.296	75.8699	82.7783	263.509	143.081	239.741	204.47	151.245	220.154	203.871	169.318	166.207	104.64	109.917	185.725
cme-miR167f	135.943	109.555	124.354	133.601	136.534	152.107	118.17	126.022	169.605	113.637	74.515	80.7088	256.752	144.636	225.397	204.47	158.884	221.405	207.159	170.994	164.898	107.63	107.803	185.725
cme-miR172c	2.15783	1.88888	2.00571	2.56925	2.35404	2.27026	4.79069	6.00104	7.8159	4.97682	2.70964	4.13891	4.50443	1.55522	8.19627	4.04891	4.58318	5.0035	8.2206	10.0585	7.85228	4.48457	8.45516	8.74002
cme-miR390a	140.259	122.777	116.331	167.002	218.926	290.593	297.023	304.553	305.601	540.815	195.094	319.731	186.934	102.645	88.1099	168.03	284.157	183.879	276.212	378.87	227.716	509.746	221.948	290.606
cme-miR393a	4.31566	3.77776	4.01142	5.13851	4.70808	4.54051	4.79069	6.00104	6.25272	4.14735	1.35482	3.10419	6.75664	6.2209	8.19627	8.09782	4.58318	5.0035	4.93236	5.02925	5.23486	5.97942	6.34137	6.55501
cme-miR393c	19.4205	16.9999	16.0457	17.9848	14.1242	22.7026	20.7597	24.0042	24.2293	26.5431	9.48373	17.5904	22.5221	26.4388	22.5397	24.2935	25.9714	27.5193	29.5942	33.5283	31.4091	35.8765	38.0482	34.9601
cme-miR396b	772.502	723.441	691.971	629.467	696.795	712.86	929.394	975.169	919.149	823.664	554.121	788.463	981.965	967.35	879.05	821.929	999.134	846.843	1047.3	1111.46	814.02	777.325	818.037	1016.03
crt-miR166a	2300.24	2015.44	2358.72	2348.3	1902.06	2329.28	2726.7	2578.95	3059.92	2484.26	1385.98	2007.37	3186.88	1833.61	2719.11	2510.32	2467.28	2595.57	3016.96	2816.38	2125.35	2554.71	2124.36	2713.78
csi-miR166b-3p	2300.24	2017.32	2358.72	2350.87	1902.06	2329.28	2727.5	2578.95	3059.92	2484.26	1387.33	2007.37	3186.88	1832.05	2719.11	2510.32	2467.28	2595.57	3018.6	2816.38	2125.35	2554.71	2126.47	2713.78
csi-miR166b-5p	28.0518	28.3332	42.12	66.8006	68.2671	54.4861	42.3178	42.0073	56.2744	34.8378	27.0964	32.0766	55.1792	34.2149	55.3248	52.6358	35.1377	51.2859	64.1207	55.3217	54.966	46.3405	35.9344	80.8452
csi-miR167c-3p	21.5783	26.4443	24.0685	17.9848	28.2485	31.7836	28.7441	24.0042	31.2636	29.8609	17.6126	10.3473	30.4049	20.2179	30.736	42.5136	16.805	31.2719	36.1706	26.8226	30.1004	26.9074	19.0241	26.2201
csi-miR167c-5p	133.785	109.555	114.326	131.032	136.534	152.107	118.17	124.522	166.479	113.637	74.515	80.7088	251.122	143.081	225.397	202.446	151.245	215.151	200.583	165.965	160.972	101.65	107.803	181.355
csi-miR171b-3p	6.47348	1.88888	8.02285	15.4155	18.8323	56.7564	9.58138	13.5023	14.0686	14.101	8.12891	15.5209	4.50443	3.11045	2.04907	4.04891	12.2218	5.0035	9.86472	5.02925	5.23486	20.928	16.9103	8.74002
csi-miR171b-5p	0	1.88888	0	0	0	0	0.798448	1.50026	2.34477	2.48841	1.35482	0	1.12611	0	0	0	0	0	3.28824	0	1.30871	0	4.22758	0
csi-miR390b-5p	138.101	124.666	116.331	167.002	218.926	290.593	296.224	304.553	306.383	541.644	196.449	318.696	186.934	101.09	88.1099	168.03	284.157	178.875	274.568	383.899	229.025	509.746	221.948	290.606
csi-miR393b-3p	0	0	0	0	0	0	0.798448	1.50026	0	0	1.35482	1.03473	0	1.55522	0	0	0	0	1.64412	5.02925	0	1.49486	0	0
csi-miR393b-5p	28.0518	22.6666	24.0685	23.1233	18.8323	18.162	29.5426	31.5055	32.0452	32.3494	16.2578	19.6598	34.9093	34.2149	30.736	30.3668	35.1377	28.7701	42.7471	46.9396	39.2614	40.3611	40.162	37.1451
csi-miR394a	34.5252	22.6666	34.0971	25.6925	28.2485	24.9728	46.31	54.0094	53.9297	51.4272	16.2578	32.0766	45.0443	32.6597	38.9323	38.4647	36.6655	41.2789	52.6118	50.2925	32.7178	31.392	88.7792	58.9951
csi-miR396f-3p	192.047	185.11	304.868	274.91	237.758	217.945	247.519	303.053	415.024	278.702	196.449	234.883	345.715	105.755	297.115	457.527	230.687	419.043	406.098	278.285	273.521	327.373	386.823	450.111
csi-miR396f-5p	947.286	938.774	808.302	693.699	870.994	751.455	1394.09	1266.22	1288.84	1060.06	873.858	1156.83	1453.8	1099.54	1270.42	1153.94	1301.62	1279.65	1630.97	1616.06	1169.99	1012.02	799.012	1380.92
dpr-miR167c	135.943	109.555	120.343	131.032	138.888	152.107	118.969	126.022	168.823	112.808	77.2247	80.7088	249.996	143.081	223.348	200.421	149.717	220.154	205.515	165.965	162.281	104.64	107.803	181.355
ghr-miR390a	140.259	122.777	116.331	164.432	218.926	288.322	295.426	303.053	305.601	540.815	195.094	318.696	186.934	101.09	88.1099	166.005	285.685	180.126	274.568	380.546	229.025	509.746	221.948	292.791
ghr-miR390b	140.259	122.777	116.331	164.432	218.926	288.322	295.426	303.053	305.601	540.815	195.094	318.696	186.934	101.09	88.1099	166.005	285.685	180.126	274.568	380.546	229.025	509.746	221.948	292.791
ghr-miR390c	140.259	122.777	116.331	164.432	218.926	288.322	295.426	303.053	305.601	540.815	195.094	318.696	186.934	101.09	88.1099	166.005	285.685	180.126	274.568	380.546	229.025	509.746	221.948	292.791
ghr-miR396a	772.502	723.441	689.965	629.467	696.795	712.86	929.394	975.169	919.149	823.664	554.121	788.463	981.965	967.35	879.05	821.929	999.134	846.843	1047.3	1109.79	812.711	777.325	818.037	1016.03
ghr-miR396b	772.502	723.441	689.965	629.467	696.795	712.86	929.394	975.169	919.149	823.664	554.121	788.463	981.965	967.35	879.05	821.929	999.134	846.843	1047.3	1109.79	812.711	777.325	818.037	1016.03
ghr-miR399d	0	0	2.00571	2.56925	0	0	0.798448	0	1.56318	0	0	0	0	0	0	0	0	1.25088	4.93236	1.67642	3.92614	5.97942	2.11379	4.37001
gma-miR10186a	0	0	0	0	0	0	0	1.50026	0	0.829471	0	0	0	0	2.04907	0	0	0	0	0	0	0	0	0
gma-miR10186b	0	0	0	0	0	0	0	1.50026	0	0.829471	0	0	0	0	2.04907	0	0	0	0	1.67642	0	0	4.22758	0
gma-miR10186d	0	0	2.00571	0	0	0	0.798448	1.50026	0	0.829471	0	0	0	0	2.04907	0	0	1.25088	0	1.67642	1.30871	0	0	0
gma-miR10186f	0	0	2.00571	0	0	0	0.798448	1.50026	0	0.829471	0	0	0	0	2.04907	0	0	1.25088	0	1.67642	1.30871	0	0	0
gma-miR10186g	0	0	0	0	0	0	0	0	0	0	0	0	1.12611	0	2.04907	0	0	0	0	0	0	0	0	0
gma-miR10186h	0	0	0	0	0	0	0	0	0	0	0	0	1.12611	0	2.04907	0	0	0	0	0	0	0	0	0
gma-miR10186i	0	0	0	0	0	0	0	1.50026	0	0	0	0	0	0	2.04907	0	0	0	0	0	0	0	0	0
gma-miR10187	2.15783	0	0	0	2.35404	2.27026	2.39535	3.00052	1.56318	6.63577	2.70964	3.10419	2.25221	0	2.04907	0	9.16636	3.75263	4.93236	8.38208	2.61743	4.48457	4.22758	4.37001
gma-miR10188	0	0	0	0	0	0	0	0	0	0	0	0	0	0	0	0	0	0	0	0	2.61743	0	0	0
gma-miR10189	15.1048	9.4444	16.0457	17.9848	18.8323	6.81077	3.99224	4.50078	7.8159	4.97682	4.06446	7.2431	14.6394	9.33135	14.3435	24.2935	13.7495	8.75613	16.4412	28.4991	14.3959	4.48457	0	13.11
gma-miR10191	4.31566	1.88888	0	0	2.35404	4.54051	0.798448	0	3.12636	2.48841	0	1.03473	7.88275	0	2.04907	2.02446	1.52773	7.50525	0	1.67642	0	0	0	0
gma-miR10192	23.7361	20.7777	10.0286	25.6925	28.2485	29.5133	10.3798	4.50078	13.287	9.95365	18.9675	21.7293	42.7921	13.997	49.1776	44.538	44.3041	57.5403	21.3736	21.7934	26.1743	17.9383	19.0241	2.185
gma-miR10193a	0	0	2.00571	0	0	0	1.5969	0	1.56318	1.65894	1.35482	2.06946	3.37832	3.11045	2.04907	4.04891	3.05545	0	3.28824	1.67642	1.30871	2.98971	0	0
gma-miR10193b	0	0	2.00571	0	0	0	1.5969	0	1.56318	1.65894	1.35482	2.06946	3.37832	3.11045	2.04907	4.04891	3.05545	0	3.28824	1.67642	1.30871	2.98971	0	0
gma-miR10193c	0	0	2.00571	0	0	0	1.5969	0	1.56318	1.65894	0	2.06946	3.37832	3.11045	2.04907	4.04891	3.05545	0	3.28824	1.67642	1.30871	2.98971	0	0
gma-miR10193d	0	0	2.00571	0	0	0	1.5969	0	1.56318	1.65894	0	2.06946	3.37832	3.11045	2.04907	4.04891	3.05545	0	3.28824	1.67642	1.30871	2.98971	0	0
gma-miR10193e	0	3.77776	4.01142	0	7.06211	0	3.19379	3.00052	0.78159	0.829471	2.70964	1.03473	0	0	0	4.04891	0	3.75263	3.28824	3.35283	1.30871	1.49486	6.34137	13.11
gma-miR10194	2.15783	0	0	0	0	0	1.5969	0	1.56318	0	0	0	1.12611	0	4.09813	6.07337	1.52773	2.50175	0	6.70566	2.61743	2.98971	2.11379	2.185
gma-miR10197	0	0	0	0	2.35404	0	0	0	0	0	1.35482	1.03473	2.25221	0	0	2.02446	0	0	0	0	0	0	2.11379	0
gma-miR10198	0	5.66664	0	0	0	2.27026	2.39535	3.00052	3.12636	0	2.70964	4.13891	3.37832	3.11045	0	0	0	1.25088	4.93236	8.38208	9.161	4.48457	8.45516	13.11
gma-miR10199	53.9457	18.8888	26.0743	74.5084	91.8075	72.6482	6.38759	4.50078	11.7238	19.0778	5.41928	11.382	49.5487	32.6597	22.5397	44.538	71.8032	57.5403	14.7971	15.0877	20.9394	16.4434	14.7965	15.295
gma-miR10405a	4.31566	3.77776	0	0	2.35404	2.27026	2.39535	0	0.78159	0.829471	0	0	3.37832	0	2.04907	0	0	1.25088	1.64412	1.67642	1.30871	0	2.11379	0
gma-miR10405b	0	3.77776	0	0	0	0	0	0	0	0	0	0	0	0	0	0	0	0	0	0	0	0	0	0
gma-miR10406a	0	5.66664	2.00571	2.56925	9.41615	6.81077	0.798448	0	0	2.48841	4.06446	0	5.63054	1.55522	6.1472	6.07337	9.16636	6.25438	3.28824	3.35283	1.30871	4.48457	0	2.185
gma-miR10407a	10.7891	7.55552	24.0685	10.277	9.41615	6.81077	9.58138	10.5018	8.59748	15.7599	20.3223	10.3473	19.1438	7.77612	22.5397	18.2201	21.3882	15.0105	34.5265	28.4991	19.6307	22.4228	25.3655	19.665
gma-miR10407b	10.7891	7.55552	22.0628	7.70776	14.1242	4.54051	10.3798	12.0021	8.59748	15.7599	16.2578	10.3473	12.3872	7.77612	24.5888	18.2201	21.3882	10.007	36.1706	26.8226	19.6307	19.4331	25.3655	19.665
gma-miR10407c	34.5252	30.2221	24.0685	12.8463	30.6025	13.6215	27.1472	28.5049	19.5397	17.4189	27.0964	25.8682	19.1438	10.8866	30.736	16.1956	13.7495	26.2684	21.3736	26.8226	15.7046	17.9383	4.22758	10.925
gma-miR10408	155.364	147.333	134.383	146.447	280.131	102.162	128.55	103.518	85.1933	136.033	85.3536	108.647	301.797	113.531	223.348	273.301	409.431	271.44	169.344	234.698	183.22	219.744	211.379	144.21
gma-miR10409	0	0	0	0	0	0	0	0	0	0	1.35482	0	3.37832	0	0	0	0	0	0	0	0	0	0	0
gma-miR10411	0	1.88888	0	0	0	0	1.5969	1.50026	0	0	0	0	0	0	0	0	12.2218	0	0	1.67642	2.61743	0	0	2.185
gma-miR10412	43.1566	32.111	28.08	17.9848	28.2485	20.4323	57.4883	75.013	50.0217	33.1788	31.1608	22.764	21.396	9.33135	36.8832	30.3668	18.3327	13.7596	49.3236	33.5283	35.3353	19.4331	40.162	21.85
gma-miR10413a	10.7891	7.55552	6.01714	2.56925	4.70808	2.27026	3.19379	4.50078	8.59748	9.95365	6.77409	2.06946	13.5133	3.11045	6.1472	6.07337	12.2218	12.5088	8.2206	15.0877	6.54357	4.48457	10.5689	8.74002
gma-miR10414	2.15783	0	14.04	2.56925	0	4.54051	3.19379	4.50078	0.78159	0.829471	0	2.06946	2.25221	3.11045	2.04907	8.09782	4.58318	7.50525	1.64412	1.67642	3.92614	1.49486	0	2.185
gma-miR10416	2.15783	9.4444	2.00571	0	2.35404	0	4.79069	10.5018	5.47113	9.12418	13.5482	5.17364	3.37832	1.55522	14.3435	6.07337	3.05545	5.0035	3.28824	8.38208	6.54357	5.97942	10.5689	4.37001
gma-miR10418	6.47348	16.9999	12.0343	2.56925	4.70808	4.54051	15.1705	21.0036	10.1607	16.5894	8.12891	7.2431	10.135	12.4418	6.1472	18.2201	15.2773	18.7631	18.0853	28.4991	24.8656	10.464	10.5689	17.48
gma-miR10421	8.63131	9.4444	14.04	5.13851	11.7702	13.6215	3.99224	6.00104	6.25272	1.65894	1.35482	2.06946	22.5221	17.1075	12.2944	26.3179	22.9159	21.2649	3.28824	0	2.61743	2.98971	0	6.55501
gma-miR10422	2.15783	3.77776	0	5.13851	0	6.81077	4.79069	7.5013	10.9423	6.63577	2.70964	2.06946	1.12611	1.55522	4.09813	2.02446	1.52773	3.75263	3.28824	6.70566	9.161	1.49486	4.22758	2.185
gma-miR10424a	0	0	4.01142	0	0	0	2.39535	3.00052	3.12636	0.829471	1.35482	1.03473	2.25221	1.55522	0	0	3.05545	2.50175	1.64412	0	0	1.49486	2.11379	0
gma-miR10424b	0	0	4.01142	0	0	0	2.39535	3.00052	3.12636	0.829471	1.35482	1.03473	2.25221	1.55522	0	0	3.05545	2.50175	1.64412	0	0	1.49486	4.22758	0
gma-miR10424c	0	0	4.01142	0	0	0	2.39535	3.00052	3.12636	0.829471	1.35482	1.03473	2.25221	1.55522	0	0	3.05545	2.50175	1.64412	0	0	1.49486	2.11379	0
gma-miR10427a	36.6831	18.8888	22.0628	17.9848	11.7702	18.162	19.1628	16.5029	14.8502	15.7599	9.48373	4.13891	34.9093	20.2179	28.6869	30.3668	38.1932	31.2719	27.95	28.4991	11.7784	17.9383	19.0241	26.2201
gma-miR10427b	23.7361	15.111	8.02285	7.70776	4.70808	15.8918	11.9767	6.00104	11.7238	9.95365	5.41928	4.13891	19.1438	12.4418	22.5397	12.1467	16.805	13.7596	14.7971	15.0877	10.4697	7.47428	6.34137	10.925
gma-miR10428	4.31566	5.66664	2.00571	0	2.35404	0	1.5969	0	1.56318	1.65894	4.06446	3.10419	3.37832	3.11045	2.04907	2.02446	10.6941	2.50175	3.28824	5.02925	5.23486	4.48457	2.11379	2.185
gma-miR10429	0	0	10.0286	0	0	0	2.39535	1.50026	3.12636	6.63577	9.48373	2.06946	6.75664	0	4.09813	8.09782	9.16636	7.50525	4.93236	6.70566	10.4697	5.97942	0	6.55501
gma-miR10431	2.15783	0	6.01714	0	0	4.54051	2.39535	0	2.34477	2.48841	6.77409	2.06946	6.75664	0	4.09813	0	1.52773	2.50175	1.64412	1.67642	1.30871	1.49486	6.34137	2.185
gma-miR10434	10.7891	13.2222	10.0286	2.56925	21.1863	11.3513	38.3255	36.0062	25.0109	30.6904	63.6765	31.0419	22.5221	9.33135	40.9813	14.1712	25.9714	20.014	47.6795	48.616	58.8921	14.9486	44.3896	54.6251
gma-miR10435	0	1.88888	0	5.13851	0	0	1.5969	0	0.78159	0	1.35482	1.03473	1.12611	0	0	0	0	0	0	0	3.92614	0	2.11379	0
gma-miR10436	0	0	0	0	0	0	0.798448	0	0.78159	0	0	1.03473	3.37832	0	2.04907	2.02446	0	0	1.64412	0	0	0	0	0
gma-miR10439	0	0	4.01142	5.13851	2.35404	11.3513	2.39535	4.50078	0.78159	0.829471	4.06446	0	4.50443	6.2209	10.2453	2.02446	4.58318	13.7596	8.2206	6.70566	3.92614	2.98971	4.22758	6.55501
gma-miR10440	1225.65	1063.44	1452.14	1084.23	1217.04	1232.75	3659.29	2685.47	3986.89	2759.65	4542.71	3538.77	1754.47	706.072	1956.86	1457.61	806.64	1447.26	4429.26	4035.13	4512.45	2686.26	3096.7	4488
gma-miR10442	12.947	5.66664	14.04	15.4155	28.2485	15.8918	15.1705	22.5039	12.5054	23.2252	12.1934	9.31256	10.135	3.11045	6.1472	8.09782	12.2218	7.50525	9.86472	8.38208	13.0871	4.48457	8.45516	10.925
gma-miR10443	6.47348	5.66664	8.02285	7.70776	0	2.27026	8.78293	7.5013	7.03431	5.8063	4.06446	6.20837	11.2611	7.77612	14.3435	4.04891	7.63864	10.007	4.93236	6.70566	11.7784	11.9588	8.45516	2.185
gma-miR10448	144.574	94.444	126.36	118.186	148.304	108.972	31.9379	25.5044	25.7925	31.5199	46.0638	36.2155	195.943	85.5373	104.502	151.834	223.048	165.116	49.3236	56.9981	51.0398	53.8148	25.3655	61.1801
gma-miR1507a	2039.15	1862.44	2051.84	2070.82	2238.69	2052.31	2838.48	2891	2873.9	2769.6	1772.1	2356.08	3415.48	3126	3417.84	2508.3	3101.29	2965.83	3526.64	3642.85	2824.2	2418.68	2906.46	3478.53
gma-miR1507b	2039.15	1860.55	2049.84	2070.82	2238.69	2050.04	2837.69	2889.5	2873.12	2769.6	1772.1	2355.04	3414.36	3124.45	3415.79	2508.3	3099.76	2964.58	3524.99	3641.17	2821.59	2418.68	2904.35	3478.53
gma-miR1508a	1344.33	1409.11	1133.23	1225.53	1544.25	1042.05	1290.29	1164.2	1407.64	1293.14	1077.08	1116.47	2519.1	1730.96	2967.05	1615.52	2442.84	2136.5	2216.27	2281.6	1570.46	1388.72	822.264	1649.68
gma-miR1508b	1344.33	1409.11	1133.23	1225.53	1544.25	1042.05	1290.29	1164.2	1407.64	1293.14	1077.08	1116.47	2519.1	1730.96	2967.05	1615.52	2442.84	2136.5	2216.27	2281.6	1570.46	1388.72	822.264	1649.68
gma-miR1508c	934.339	1037	802.285	937.778	1071.09	771.887	958.937	876.152	1068.43	956.38	812.891	851.582	1926.77	1351.49	2190.45	1243.02	1845.49	1611.13	1672.07	1740.12	1189.62	1028.46	612.999	1297.89
gma-miR1509a	2211.77	2451.77	2348.69	1947.49	1758.47	1602.8	2135.85	1851.32	1997.74	2272.75	1414.43	1579	3361.43	1765.18	3686.27	2202.61	4395.27	3402.38	3135.34	3869.17	2994.34	2391.77	2449.88	2309.55
gma-miR1509b	750.924	619.553	770.194	757.93	593.218	622.05	562.108	643.612	710.465	642.84	254.706	361.12	827.689	424.576	1001.99	657.948	702.755	885.62	942.081	1054.47	743.349	572.53	966.002	747.271
gma-miR1510a-3p	7962.38	7853.97	7988.75	6125.1	7158.63	5752.83	10524.3	6803.68	7556.41	8035.08	8704.71	7069.27	9431.15	3020.25	9931.83	5536.89	11247.1	9102.62	13294.4	15133	11660.6	8033.35	7169.97	8333.61
gma-miR1510a-5p	3622.99	3845.76	3919.16	4123.65	4559.77	3795.87	3125.93	2972.02	3632.83	3693.63	2956.21	3172.48	5735.26	1290.84	3909.62	4878.94	5655.65	6394.48	4473.65	4635.29	3803.12	4000.23	4441.07	3638.03
gma-miR1510b-3p	6303.02	6065.2	6594.78	5274.68	5845.08	4626.78	8401.27	5367.93	6092.49	6433.38	7157.51	5738.6	7538.16	2214.64	7925.79	4524.66	9299.28	7421.45	11433.2	12759.2	9797.03	6664.07	6290.64	7101.26
gma-miR1510b-5p	8063.8	8420.63	8736.88	9750.32	9736.3	8806.32	11821	12695.2	13470.7	13047.6	10041.9	9848.55	12574.1	2085.56	8155.29	10832.9	10032.6	12971.6	16952.5	15444.8	13257.3	13842.4	16195.9	16164.7
gma-miR1511	13505.8	12961.5	18123.6	16522.9	17436.4	15873.6	45186.6	49309.1	51218.3	49477.9	26962.3	39888.8	14932.2	8398.21	23045.9	16278.6	11803.2	17788.7	61919.2	67386.9	45852.1	74677	44966.6	76315.6
gma-miR1512a-3p	138.101	141.666	120.343	107.909	122.41	72.6482	39.124	36.0062	43.769	25.7136	27.0964	35.1808	252.248	135.305	221.299	238.886	119.163	201.391	82.206	78.7915	157.046	43.3508	95.1205	76.4752
gma-miR1512a-5p	138.101	169.999	182.52	125.893	136.534	65.8374	28.7441	33.0057	35.9531	24.8841	31.1608	18.6251	211.708	91.7582	241.79	166.005	152.773	193.886	60.8325	53.6453	64.127	58.2994	44.3896	45.8851
gma-miR1513a-5p	66.8927	43.4443	78.2228	48.8158	96.5156	81.7292	73.4573	84.0146	89.8828	89.5828	66.3861	95.195	144.142	164.854	153.68	161.956	109.996	161.363	185.786	150.877	146.576	150.98	158.534	231.61
gma-miR1513b	28.0518	24.5555	34.0971	28.2618	47.0808	52.2159	43.9147	36.0062	45.3322	48.9388	47.4187	69.3268	113.737	113.531	122.944	127.541	68.7477	115.081	136.462	88.85	107.315	91.1862	131.055	179.17
gma-miR1514b-3p	6.47348	11.3333	8.02285	2.56925	4.70808	4.54051	8.78293	9.00156	6.25272	9.95365	4.06446	3.10419	12.3872	3.11045	28.6869	8.09782	4.58318	5.0035	11.5088	6.70566	6.54357	0	6.34137	6.55501
gma-miR1514b-5p	79.8396	96.3329	38.1085	53.9543	77.6833	31.7836	80.6433	51.0089	83.6301	74.6524	92.1277	56.9101	104.728	55.9881	221.299	54.6603	36.6655	75.0525	108.512	100.585	115.167	34.3817	166.989	89.5852
gma-miR1515a	517.879	432.554	561.599	503.574	371.938	463.132	463.1	589.602	473.643	510.125	208.642	284.55	448.191	304.824	428.255	317.84	511.789	414.04	478.439	564.952	323.252	325.878	338.206	358.341
gma-miR1516a-3p	6.47348	3.77776	18.0514	2.56925	4.70808	6.81077	3.19379	3.00052	3.12636	1.65894	0	2.06946	29.2788	20.2179	18.4416	40.4891	24.4436	30.021	3.28824	1.67642	5.23486	2.98971	2.11379	6.55501
gma-miR1516a-5p	0	0	0	0	0	0	0	0	0	0	0	0	0	0	0	0	0	0	0	0	0	1.49486	0	0
gma-miR1516c	2.15783	0	0	0	0	2.27026	1.5969	1.50026	1.56318	0	0	0	1.12611	0	2.04907	0	1.52773	0	1.64412	1.67642	2.61743	0	0	0
gma-miR1517	2.15783	0	2.00571	2.56925	0	0	1.5969	0	0.78159	0.829471	0	1.03473	1.12611	1.55522	0	0	0	5.0035	0	1.67642	1.30871	0	0	0
gma-miR1518	0	7.55552	2.00571	0	0	4.54051	3.19379	1.50026	2.34477	0.829471	4.06446	2.06946	2.25221	4.66567	2.04907	2.02446	1.52773	0	1.64412	1.67642	2.61743	1.49486	2.11379	2.185
gma-miR1519	15.1048	13.2222	6.01714	2.56925	0	11.3513	7.18604	4.50078	4.68954	4.14735	6.77409	4.13891	6.75664	0	14.3435	4.04891	15.2773	12.5088	9.86472	1.67642	9.161	5.97942	2.11379	4.37001
gma-miR1520c	47.4722	54.7775	74.2114	48.8158	56.4969	49.9456	75.8526	87.0151	72.6878	49.7682	83.9988	70.3615	94.593	49.7672	92.208	68.8315	62.6368	75.0525	106.868	112.32	82.449	38.8662	95.1205	69.9201
gma-miR1520f-3p	4.31566	5.66664	16.0457	5.13851	7.06211	9.08102	7.18604	9.00156	10.1607	10.7831	4.06446	11.382	19.1438	7.77612	12.2944	10.1223	12.2218	12.5088	18.0853	13.4113	17.0133	7.47428	6.34137	17.48
gma-miR1520f-5p	43.1566	43.4443	42.12	28.2618	28.2485	24.9728	54.2945	46.5081	53.1481	58.063	46.0638	33.1113	61.9359	31.1045	55.3248	50.6114	51.9427	60.042	57.5442	67.0566	48.4224	46.3405	40.162	45.8851
gma-miR1520h	2.15783	0	2.00571	0	0	0	3.99224	1.50026	1.56318	1.65894	1.35482	2.06946	2.25221	3.11045	2.04907	2.02446	3.05545	2.50175	1.64412	0	0	2.98971	2.11379	2.185
gma-miR1520k	12.947	11.3333	6.01714	0	9.41615	4.54051	14.3721	18.0031	16.4134	9.95365	24.3867	11.382	13.5133	7.77612	20.4907	18.2201	19.8605	13.7596	26.3059	26.8226	30.1004	13.4537	33.8206	15.295
gma-miR1520l	23.7361	24.5555	36.1028	23.1233	32.9565	34.0538	40.7209	28.5049	32.0452	41.4735	52.8379	41.3891	59.6837	26.4388	51.2267	56.6848	61.1091	57.5403	90.4266	87.1736	83.7577	31.392	63.4137	83.0302
gma-miR1520n	47.4722	49.1109	70.1999	64.2314	58.8509	47.6754	132.542	96.0167	95.3539	73.8229	121.934	99.3339	94.593	49.7672	106.551	117.418	102.358	83.8087	197.294	181.053	191.072	118.094	158.534	166.06
gma-miR1520o	4.31566	0	2.00571	2.56925	0	0	0.798448	1.50026	0.78159	0	0	0	2.25221	0	4.09813	0	0	2.50175	3.28824	0	1.30871	0	0	2.185
gma-miR1520p	10.7891	15.111	16.0457	2.56925	2.35404	2.27026	11.1783	10.5018	7.8159	6.63577	8.12891	15.5209	3.37832	9.33135	16.3925	16.1956	12.2218	8.75613	8.2206	15.0877	14.3959	8.96913	2.11379	4.37001
gma-miR1521b	0	0	2.00571	0	0	2.27026	0	0	0.78159	0	0	0	0	0	0	0	0	0	0	0	2.61743	0	0	0
gma-miR1523b	0	0	0	0	0	0	0	3.00052	0	0	0	0	0	0	0	0	0	0	0	0	0	0	0	0
gma-miR1524	0	0	0	0	0	0	2.39535	4.50078	1.56318	0	5.41928	0	0	1.55522	0	0	0	1.25088	1.64412	0	1.30871	0	2.11379	4.37001
gma-miR1527	4.31566	3.77776	2.00571	0	0	4.54051	0	0	0	0.829471	0	1.03473	5.63054	0	8.19627	2.02446	6.11091	8.75613	0	0	1.30871	0	2.11379	0
gma-miR1531-3p	6.47348	1.88888	4.01142	0	0	2.27026	6.38759	10.5018	2.34477	0.829471	4.06446	3.10419	2.25221	0	6.1472	2.02446	1.52773	3.75263	21.3736	11.7349	9.161	4.48457	16.9103	6.55501
gma-miR1531-5p	25.8939	16.9999	26.0743	41.1081	30.6025	29.5133	12.7752	3.00052	12.5054	4.14735	13.5482	8.27783	74.3231	34.2149	61.472	99.1983	70.2755	65.0455	13.153	13.4113	13.0871	13.4537	10.5689	17.48
gma-miR1532	0	0	2.00571	0	0	0	0	0	0.78159	0	1.35482	0	0	0	0	0	0	0	0	0	1.30871	0	0	0
gma-miR1535a	94.9444	47.222	66.1885	105.339	131.826	56.7564	67.0697	69.012	55.4929	86.265	43.3542	67.2574	126.124	278.385	53.2757	105.272	230.687	130.091	92.0707	107.291	58.8921	164.434	99.3481	91.7702
gma-miR156ab	0	0	0	0	0	0	0	0	0	0	0	0	0	1.55522	0	0	0	2.50175	0	1.67642	0	1.49486	0	0
gma-miR156b	4.31566	1.88888	2.00571	5.13851	2.35404	2.27026	23.9535	30.0052	13.287	38.9851	20.3223	39.3197	9.00886	4.66567	4.09813	6.07337	6.11091	5.0035	6.57648	11.7349	10.4697	20.928	16.9103	15.295
gma-miR156d	45.3144	43.4443	52.1485	53.9543	63.559	65.8374	124.558	132.023	125.836	130.227	107.031	173.834	99.0974	77.7612	57.3739	70.8559	73.3309	68.7982	144.683	135.79	111.241	159.95	82.4378	157.32
gma-miR156i	45.3144	43.4443	52.1485	53.9543	63.559	65.8374	124.558	132.023	125.836	130.227	107.031	173.834	99.0974	77.7612	57.3739	70.8559	73.3309	68.7982	144.683	135.79	111.241	159.95	82.4378	157.32
gma-miR156j	45.3144	43.4443	52.1485	53.9543	63.559	65.8374	124.558	132.023	125.836	130.227	107.031	173.834	99.0974	77.7612	57.3739	70.8559	73.3309	68.7982	144.683	135.79	111.241	159.95	82.4378	157.32
gma-miR156l	45.3144	43.4443	52.1485	53.9543	63.559	65.8374	124.558	132.023	125.836	130.227	107.031	173.834	99.0974	77.7612	57.3739	70.8559	73.3309	68.7982	144.683	135.79	111.241	159.95	82.4378	157.32
gma-miR156o	334.463	296.554	252.72	462.466	699.149	624.32	665.108	475.583	529.918	486.899	765.473	1144.41	1797.27	1096.43	1422.05	1793.67	1287.87	1606.12	1971.3	1386.4	1821.73	1275.11	564.382	1929.36
gma-miR156q	340.937	300.332	240.685	475.312	729.752	612.969	597.239	417.072	478.333	454.55	705.861	1040.94	1958.3	1088.66	1501.97	1801.77	1378.01	1684.93	1944.99	1401.48	1765.45	1246.71	555.927	1900.95
gma-miR156r	25.8939	39.6665	24.0685	51.3851	49.4348	29.5133	10.3798	9.00156	13.287	13.2715	9.48373	19.6598	47.2965	26.4388	24.5888	42.5136	32.0823	37.5263	19.7294	20.117	7.85228	10.464	16.9103	10.925
gma-miR156t	0	0	0	2.56925	0	0	0	0	0.78159	0	0	1.03473	2.25221	0	2.04907	2.02446	0	0	1.64412	0	1.30871	1.49486	0	0
gma-miR156u	284.833	254.999	214.611	418.788	635.59	551.672	554.123	397.569	452.54	412.247	674.7	968.506	1655.38	958.018	1315.5	1601.34	1138.16	1461.02	1787.16	1243.9	1648.98	1119.65	498.854	1791.7
gma-miR156v	286.991	253.11	212.606	416.219	633.236	547.132	550.929	393.068	450.196	412.247	669.281	963.332	1639.61	953.353	1307.3	1595.27	1128.99	1448.51	1770.72	1225.46	1629.35	1112.17	498.854	1789.52
gma-miR156w	289.149	253.11	210.6	421.358	630.882	547.132	550.929	393.068	451.759	414.735	676.055	964.367	1645.24	959.573	1307.3	1599.32	1128.99	1452.27	1778.94	1233.84	1635.89	1112.17	498.854	1793.89
gma-miR156x	286.991	253.11	212.606	416.219	633.236	547.132	550.929	393.068	450.196	412.247	669.281	963.332	1639.61	953.353	1307.3	1595.27	1128.99	1448.51	1770.72	1225.46	1629.35	1112.17	498.854	1789.52
gma-miR159a-3p	64273.1	57918.8	69082.7	71664.2	91369.6	75690.3	73779	91838.4	103402	73798.8	49274.8	66945.9	115157	81293.1	102529	120174	89708.2	113319	123378	110213	76250.9	122444	129632	142556
gma-miR159a-5p	308.569	234.221	258.737	318.588	583.801	454.051	273.868	367.564	358.75	327.641	176.126	235.918	287.157	139.97	163.925	281.399	229.159	278.945	264.703	295.049	236.877	213.764	384.71	281.866
gma-miR159d	163.995	194.555	184.526	141.309	242.466	181.62	210.79	279.048	286.843	212.345	142.256	158.313	252.248	158.633	282.771	143.736	164.995	210.147	207.159	207.875	196.307	143.506	124.714	253.461
gma-miR160b	1156.6	944.44	960.736	1055.96	901.597	1514.26	954.146	1168.7	1105.17	971.31	536.508	639.462	990.974	762.06	1092.15	747.024	866.221	863.104	877.96	774.504	732.88	496.292	763.078	887.112
gma-miR162b	828.606	821.663	758.159	793.9	835.683	765.076	731.379	721.625	878.507	784.679	573.088	713.963	952.687	737.176	1155.67	969.714	829.556	980.686	912.487	824.796	793.081	841.604	752.509	1016.03
gma-miR162c	828.606	821.663	758.159	793.9	835.683	765.076	731.379	721.625	878.507	784.679	573.088	713.963	952.687	737.176	1155.67	969.714	829.556	980.686	912.487	824.796	793.081	841.604	752.509	1016.03
gma-miR164a	105.734	79.333	112.32	131.032	75.3292	120.324	128.55	189.033	236.822	155.111	50.1283	82.7783	149.772	69.9851	90.1589	127.541	97.7746	108.826	141.394	135.79	75.9054	142.011	80.324	157.32
gma-miR164b	105.734	79.333	112.32	131.032	75.3292	120.324	128.55	189.033	238.385	154.282	51.4831	82.7783	149.772	69.9851	90.1589	129.565	96.2468	108.826	141.394	135.79	75.9054	143.506	78.2102	157.32
gma-miR164c	131.627	96.3329	132.377	146.447	82.3913	133.945	147.713	207.036	261.051	173.359	59.612	94.1603	166.664	77.7612	98.3552	133.614	105.413	120.084	156.191	159.259	94.2274	149.486	80.324	172.615
gma-miR164d	105.734	79.333	112.32	131.032	75.3292	120.324	128.55	189.033	238.385	154.282	51.4831	82.7783	149.772	69.9851	90.1589	129.565	96.2468	108.826	141.394	135.79	75.9054	143.506	78.2102	157.32
gma-miR164e	105.734	79.333	112.32	131.032	75.3292	120.324	128.55	189.033	238.385	154.282	51.4831	82.7783	149.772	69.9851	90.1589	129.565	96.2468	108.826	141.394	135.79	75.9054	143.506	78.2102	157.32
gma-miR164f	105.734	79.333	112.32	131.032	77.6833	120.324	128.55	190.533	238.385	155.111	51.4831	83.813	149.772	71.5403	90.1589	129.565	96.2468	108.826	143.038	135.79	75.9054	143.506	78.2102	157.32
gma-miR164g	105.734	79.333	112.32	131.032	75.3292	120.324	128.55	189.033	236.822	155.111	50.1283	82.7783	149.772	69.9851	90.1589	127.541	97.7746	108.826	141.394	135.79	75.9054	142.011	80.324	157.32
gma-miR164i	118.681	86.8885	120.343	138.74	77.6833	127.134	137.333	195.034	247.764	163.406	51.4831	88.9867	155.403	73.0955	94.2571	131.59	103.885	110.077	146.327	140.819	83.7577	147.991	80.324	159.505
gma-miR164j	105.734	79.333	114.326	131.032	75.3292	120.324	128.55	190.533	238.385	155.111	51.4831	82.7783	149.772	69.9851	90.1589	129.565	96.2468	108.826	141.394	134.113	75.9054	146.496	78.2102	157.32
gma-miR164k	105.734	79.333	112.32	131.032	75.3292	120.324	128.55	189.033	238.385	154.282	51.4831	82.7783	149.772	69.9851	90.1589	129.565	96.2468	108.826	141.394	135.79	75.9054	143.506	78.2102	157.32
gma-miR166d	1810.42	1580.99	1750.99	1952.63	1680.78	1977.39	1978.56	1999.85	2243.94	2131.74	1044.57	1575.89	2246.58	1412.14	1901.53	1913.11	1902.02	2045.18	2106.12	2113.96	1573.07	1922.38	1786.15	1865.99
gma-miR166e	1178.17	1027.55	1103.14	1282.06	1101.69	1259.99	1302.27	1294.72	1524.88	1476.46	704.506	1034.73	1576.55	917.582	1268.37	1289.58	1475.78	1473.53	1543.83	1572.48	1188.31	1285.58	1211.2	1315.37
gma-miR166f	1810.42	1580.99	1750.99	1952.63	1680.78	1977.39	1978.56	1999.85	2243.94	2131.74	1044.57	1575.89	2246.58	1412.14	1901.53	1913.11	1902.02	2045.18	2106.12	2113.96	1573.07	1922.38	1786.15	1865.99
gma-miR166h-3p	2300.24	2017.32	2358.72	2350.87	1902.06	2329.28	2727.5	2578.95	3059.92	2484.26	1387.33	2007.37	3186.88	1832.05	2719.11	2510.32	2467.28	2595.57	3018.6	2816.38	2125.35	2554.71	2126.47	2713.78
gma-miR166h-5p	25.8939	30.2221	42.12	64.2314	70.6211	56.7564	43.1162	43.5075	56.2744	38.9851	29.806	32.0766	56.3054	35.7702	61.472	50.6114	33.61	50.035	64.1207	62.0274	53.6573	44.8457	38.0482	76.4752
gma-miR166i-3p	1370.22	1165.44	1259.59	1500.44	1315.91	1434.8	1504.28	1480.76	1754.67	1734.42	850.826	1236.5	1801.77	1035.78	1385.17	1485.95	1639.25	1657.41	1792.09	1802.15	1371.53	1509.8	1403.56	1505.47
gma-miR166i-5p	632.244	564.775	746.125	1151.03	1315.91	1130.59	862.324	835.645	996.527	1114.81	1097.4	745.005	729.717	339.039	465.138	821.929	678.311	707.996	879.604	839.884	1128.11	645.778	720.802	834.672
gma-miR166k	960.233	797.108	910.593	960.901	840.392	1021.62	982.89	1012.68	1067.65	963.845	527.025	790.533	1065.3	685.854	952.816	935.298	857.055	955.669	1058.81	1024.29	681.84	970.161	915.271	935.182
gma-miR166m	10.7891	11.3333	10.0286	17.9848	11.7702	6.81077	10.3798	7.5013	14.8502	17.4189	6.77409	10.3473	21.396	9.33135	8.19627	12.1467	12.2218	13.7596	18.0853	13.4113	10.4697	14.9486	10.5689	15.295
gma-miR166n	1801.79	1575.33	1748.98	1944.93	1680.78	1972.85	1971.37	1996.85	2239.25	2121.79	1043.21	1569.68	2234.2	1407.48	1895.39	1905.01	1883.69	2027.67	2092.97	2087.14	1566.53	1911.92	1773.47	1855.07
gma-miR166o	1801.79	1575.33	1748.98	1944.93	1676.07	1972.85	1971.37	1996.85	2239.25	2121.79	1043.21	1568.65	2233.07	1407.48	1895.39	1905.01	1883.69	2027.67	2092.97	2087.14	1562.6	1911.92	1773.47	1855.07
gma-miR166q	1801.79	1575.33	1748.98	1944.93	1676.07	1972.85	1971.37	1996.85	2239.25	2121.79	1043.21	1568.65	2233.07	1407.48	1895.39	1905.01	1883.69	2027.67	2092.97	2087.14	1562.6	1911.92	1773.47	1855.07
gma-miR166s	1913.99	1654.66	1823.19	2014.3	1741.99	2027.34	2041.63	2070.36	2326.79	2207.22	1102.82	1634.87	2368.2	1446.36	1979.4	1998.14	2105.21	2176.52	2290.26	2301.72	1689.55	2021.04	1881.27	1968.69
gma-miR166t	1913.99	1654.66	1823.19	2014.3	1741.99	2027.34	2041.63	2070.36	2326.79	2207.22	1102.82	1634.87	2368.2	1446.36	1979.4	1998.14	2105.21	2176.52	2290.26	2301.72	1689.55	2021.04	1881.27	1968.69
gma-miR166u	3049.01	2648.21	2687.65	2998.32	2535.3	2776.52	2760.24	2827.99	3116.2	3032.55	1693.52	2317.79	3651.97	1958.03	2969.1	2982.02	4259.3	3890.22	4092.22	4960.51	3019.2	3326.05	3187.59	3240.36
gma-miR167a	36.6831	26.4443	32.0914	38.5388	35.3106	47.6754	29.5426	37.5065	42.2058	31.5199	17.6126	24.8335	65.3142	40.4358	49.1776	56.6848	41.2486	65.0455	75.6295	55.3217	43.1876	35.8765	46.5034	67.7351
gma-miR167c	133.785	109.555	114.326	131.032	136.534	152.107	118.17	124.522	166.479	113.637	74.515	80.7088	251.122	143.081	225.397	202.446	151.245	215.151	200.583	165.965	160.972	101.65	107.803	181.355
gma-miR167d	34.5252	26.4443	30.0857	38.5388	35.3106	47.6754	29.5426	36.0062	42.2058	30.6904	17.6126	24.8335	65.3142	40.4358	49.1776	56.6848	41.2486	65.0455	75.6295	55.3217	43.1876	35.8765	46.5034	65.5501
gma-miR167e	207.151	120.888	132.377	156.725	124.764	206.593	127.752	133.523	157.881	135.204	75.8699	80.7088	213.96	108.866	227.446	151.834	157.356	152.607	253.195	181.053	158.354	98.6605	124.714	166.06
gma-miR167g	146.732	122.777	132.377	146.447	155.367	154.377	123.76	129.022	179.766	118.614	79.9343	84.8477	275.896	149.302	256.133	212.568	168.05	236.415	231.821	191.111	184.529	112.114	118.372	196.65
gma-miR167j	146.732	122.777	132.377	146.447	155.367	154.377	123.76	129.022	179.766	118.614	79.9343	84.8477	275.896	149.302	256.133	212.568	168.05	236.415	231.821	191.111	184.529	112.114	118.372	196.65
gma-miR167l	34.5252	26.4443	30.0857	38.5388	35.3106	47.6754	29.5426	36.0062	42.2058	30.6904	17.6126	24.8335	65.3142	40.4358	49.1776	56.6848	41.2486	65.0455	75.6295	55.3217	43.1876	35.8765	46.5034	65.5501
gma-miR169a	0	0	0	0	0	0	0.798448	1.50026	0.78159	1.65894	0	0	0	0	2.04907	2.02446	0	1.25088	0	0	0	0	0	0
gma-miR169b	0	0	0	0	0	0	0	1.50026	0.78159	0	0	0	0	0	0	0	0	0	0	1.67642	0	0	0	0
gma-miR169c	0	1.88888	0	0	0	0	0	0	0	0	0	0	2.25221	0	0	0	1.52773	1.25088	0	0	0	0	0	0
gma-miR169d	0	0	0	2.56925	0	2.27026	3.99224	0	0.78159	0	0	0	2.25221	0	0	6.07337	4.58318	6.25438	3.28824	3.35283	1.30871	1.49486	2.11379	6.55501
gma-miR169e	0	1.88888	2.00571	0	0	0	0.798448	0	0	0	1.35482	0	0	0	0	2.02446	3.05545	1.25088	0	1.67642	0	0	0	0
gma-miR169h	0	0	0	0	2.35404	6.81077	7.18604	13.5023	9.37907	6.63577	6.77409	8.27783	3.37832	4.66567	2.04907	6.07337	24.4436	10.007	0	11.7349	5.23486	5.97942	2.11379	4.37001
gma-miR169i-3p	17.2626	11.3333	8.02285	7.70776	9.41615	9.08102	15.1705	33.0057	23.4477	9.95365	10.8386	7.2431	2.25221	4.66567	6.1472	10.1223	12.2218	11.2579	13.153	5.02925	2.61743	5.97942	8.45516	4.37001
gma-miR169i-5p	2.15783	0	0	0	2.35404	0	0	0	0.78159	0	0	0	0	0	0	0	1.52773	0	0	3.35283	0	1.49486	0	0
gma-miR169k	17.2626	1.88888	4.01142	7.70776	16.4783	20.4323	24.7519	30.0052	35.1715	22.3957	12.1934	19.6598	19.1438	10.8866	24.5888	22.269	19.8605	21.2649	23.0177	35.2047	23.5568	14.9486	33.8206	32.7751
gma-miR169l-3p	17.2626	32.111	26.0743	17.9848	21.1863	9.08102	38.3255	39.0068	25.0109	22.3957	20.3223	23.7988	18.0177	9.33135	12.2944	40.4891	24.4436	27.5193	23.0177	43.5868	20.9394	17.9383	42.2758	26.2201
gma-miR169l-5p	17.2626	1.88888	4.01142	7.70776	16.4783	20.4323	24.7519	30.0052	35.1715	22.3957	12.1934	19.6598	19.1438	10.8866	24.5888	22.269	19.8605	21.2649	23.0177	35.2047	23.5568	14.9486	33.8206	32.7751
gma-miR169m	0	0	0	0	0	0	2.39535	4.50078	0.78159	2.48841	0	2.06946	1.12611	0	2.04907	0	0	2.50175	0	0	1.30871	1.49486	0	2.185
gma-miR169n-3p	32.3674	30.2221	14.04	53.9543	35.3106	18.162	19.9612	34.506	33.6083	19.0778	13.5482	10.3473	20.2699	20.2179	6.1472	14.1712	21.3882	11.2579	16.4412	6.70566	9.161	2.98971	16.9103	6.55501
gma-miR169n-5p	49.63	24.5555	18.0514	35.9696	16.4783	20.4323	17.5659	30.0052	20.3213	19.9073	9.48373	13.4515	19.1438	15.5522	12.2944	12.1467	13.7495	13.7596	9.86472	15.0877	6.54357	2.98971	19.0241	8.74002
gma-miR169o	12.947	11.3333	8.02285	7.70776	7.06211	4.54051	8.78293	12.0021	7.8159	3.31788	5.41928	12.4167	10.135	7.77612	2.04907	8.09782	35.1377	12.5088	3.28824	10.0585	3.92614	4.48457	4.22758	4.37001
gma-miR169p	0	0	0	2.56925	0	0	0	0	0	0	0	0	0	0	0	0	1.52773	0	0	0	0	0	0	0
gma-miR169w	2.15783	16.9999	6.01714	15.4155	7.06211	0	15.1705	15.0026	7.8159	10.7831	9.48373	11.382	3.37832	3.11045	2.04907	4.04891	4.58318	1.25088	3.28824	13.4113	3.92614	1.49486	0	4.37001
gma-miR171a	12.947	9.4444	16.0457	7.70776	9.41615	13.6215	18.3643	31.5055	26.574	24.8841	4.06446	13.4515	21.396	18.6627	10.2453	16.1956	50.415	13.7596	27.95	45.2632	26.1743	37.3714	29.5931	26.2201
gma-miR171b-3p	6.47348	1.88888	8.02285	15.4155	18.8323	59.0267	9.58138	13.5023	14.0686	14.101	8.12891	16.5557	4.50443	3.11045	2.04907	4.04891	12.2218	5.0035	9.86472	5.02925	5.23486	20.928	16.9103	8.74002
gma-miR171b-5p	876.078	1029.44	892.542	1359.14	1322.97	3382.68	2080.76	1756.8	1936	2125.93	1677.27	2100.5	769.131	388.806	252.035	921.127	1840.91	1233.36	1246.24	1304.25	997.24	1230.27	879.336	1055.36
gma-miR171k-3p	120.838	77.4441	80.2285	89.9239	56.4969	74.9184	134.139	106.518	153.973	150.964	50.1283	101.403	87.8364	26.4388	53.2757	44.538	87.0805	68.7982	105.224	117.349	74.5967	77.7325	59.1861	72.1051
gma-miR171k-5p	407.829	355.11	340.971	441.912	411.957	429.078	586.061	603.105	624.49	585.606	380.704	494.6	411.029	314.155	231.545	259.13	300.962	267.687	457.065	410.722	414.862	307.94	255.769	447.926
gma-miR171l	407.829	355.11	340.971	441.912	411.957	429.078	586.061	603.105	624.49	585.606	380.704	494.6	411.029	314.155	231.545	259.13	300.962	267.687	457.065	410.722	414.862	307.94	255.769	447.926
gma-miR171m	62.577	56.6664	88.2513	87.3546	42.3727	99.8913	29.5426	66.0115	76.5958	61.3808	10.8386	12.4167	28.1527	23.3284	24.5888	12.1467	15.2773	17.5123	21.3736	6.70566	15.7046	5.97942	23.2517	15.295
gma-miR171n	53.9457	32.111	56.1599	59.0928	42.3727	49.9456	29.5426	42.0073	48.4585	48.1093	14.903	13.4515	24.7744	32.6597	10.2453	14.1712	18.3327	15.0105	23.0177	25.1462	13.0871	8.96913	19.0241	10.925
gma-miR171o-3p	64.7348	50.9998	56.1599	59.0928	54.1429	59.0267	95.0154	91.5159	115.675	100.366	32.5157	52.7712	72.0709	57.5433	47.1285	56.6848	70.2755	57.5403	70.6972	100.585	61.5095	82.2171	78.2102	58.9951
gma-miR171o-5p	30.2096	35.8887	26.0743	25.6925	32.9565	13.6215	38.3255	31.5055	39.0795	40.6441	25.7416	35.1808	42.7921	27.994	14.3435	22.269	27.4991	28.7701	39.4589	48.616	44.4963	40.3611	16.9103	39.3301
gma-miR171q	64.7348	50.9998	56.1599	59.0928	56.4969	59.0267	95.8138	91.5159	116.457	100.366	32.5157	52.7712	72.0709	59.0985	47.1285	56.6848	68.7477	57.5403	70.6972	100.585	61.5095	83.7119	76.0964	56.8101
gma-miR171r	17.2626	15.111	6.01714	33.4003	37.6646	154.377	28.7441	22.5039	33.6083	37.3262	25.7416	38.285	24.7744	43.5463	10.2453	36.4402	62.6368	36.2754	23.0177	26.8226	19.6307	35.8765	50.7309	17.48
gma-miR172c	0	0	0	0	2.35404	36.3241	0	0	0	1.65894	1.35482	1.03473	0	3.11045	0	0	0	0	1.64412	0	0	0	0	0
gma-miR172d	0	0	0	0	2.35404	36.3241	0	0	0	1.65894	1.35482	1.03473	0	3.11045	0	0	0	0	1.64412	0	0	0	0	0
gma-miR172f	2.15783	1.88888	2.00571	2.56925	2.35404	2.27026	4.79069	6.00104	7.8159	4.97682	2.70964	4.13891	4.50443	1.55522	8.19627	4.04891	4.58318	5.0035	8.2206	10.0585	7.85228	4.48457	8.45516	8.74002
gma-miR172h-3p	2.15783	1.88888	2.00571	2.56925	2.35404	2.27026	4.79069	6.00104	7.8159	4.97682	2.70964	4.13891	4.50443	1.55522	8.19627	4.04891	4.58318	5.0035	8.2206	10.0585	7.85228	4.48457	8.45516	8.74002
gma-miR172h-5p	4.31566	13.2222	22.0628	15.4155	44.7267	20.4323	26.3488	39.0068	53.1481	41.4735	23.0319	18.6251	12.3872	1.55522	18.4416	38.4647	22.9159	47.5333	60.8325	53.6453	51.0398	47.8354	44.3896	74.2901
gma-miR172k	0	0	2.00571	2.56925	0	0	0	0	0	0.829471	0	0	1.12611	0	2.04907	0	0	0	0	0	0	0	2.11379	0
gma-miR172l	0	0	2.00571	0	2.35404	11.3513	2.39535	1.50026	2.34477	2.48841	2.70964	2.06946	0	0	0	0	0	0	1.64412	1.67642	1.30871	0	0	0
gma-miR2107	4.31566	13.2222	10.0286	7.70776	14.1242	2.27026	11.9767	13.5023	7.8159	9.12418	12.1934	5.17364	5.63054	6.2209	6.1472	6.07337	13.7495	8.75613	16.4412	13.4113	10.4697	16.4434	2.11379	10.925
gma-miR2108a	0	1.88888	6.01714	0	4.70808	0	2.39535	1.50026	0	0.829471	6.77409	2.06946	4.50443	6.2209	10.2453	2.02446	6.11091	7.50525	0	1.67642	3.92614	2.98971	10.5689	6.55501
gma-miR2108b	4.31566	0	2.00571	0	0	4.54051	4.79069	1.50026	0.78159	2.48841	1.35482	3.10419	2.25221	1.55522	4.09813	10.1223	3.05545	2.50175	0	3.35283	1.30871	0	4.22758	0
gma-miR2111a	10.7891	5.66664	14.04	25.6925	21.1863	15.8918	14.3721	9.00156	17.195	16.5894	14.903	17.5904	14.6394	4.66567	10.2453	8.09782	15.2773	8.75613	11.5088	21.7934	20.9394	16.4434	14.7965	17.48
gma-miR2111d	10.7891	5.66664	14.04	25.6925	21.1863	15.8918	14.3721	9.00156	17.195	16.5894	14.903	17.5904	14.6394	4.66567	10.2453	8.09782	15.2773	8.75613	11.5088	21.7934	20.9394	16.4434	14.7965	17.48
gma-miR2118a-3p	6838.16	6238.97	5088.49	4686.32	5200.07	4683.54	9368.2	7654.33	7448.55	9459.28	3786.72	5331.96	7347.85	4651.68	6350.06	3018.46	8611.8	4668.27	7791.49	8817.94	6030.55	6257.46	5035.05	4654.06
gma-miR2118a-5p	312.885	266.332	298.851	452.189	586.155	490.375	279.457	255.044	394.703	329.3	188.32	225.571	324.319	135.305	290.968	348.206	308.601	365.256	256.483	290.02	213.32	291.497	166.989	246.905
gma-miR2118b-3p	6838.16	6238.97	5088.49	4686.32	5200.07	4683.54	9368.2	7654.33	7448.55	9459.28	3786.72	5331.96	7347.85	4651.68	6350.06	3018.46	8611.8	4668.27	7791.49	8817.94	6030.55	6257.46	5035.05	4654.06
gma-miR2118b-5p	304.254	270.11	294.84	449.619	586.155	476.754	279.457	265.546	400.955	332.618	189.675	226.606	317.562	130.639	280.722	358.329	316.24	375.263	256.483	291.696	214.629	297.476	158.534	251.275
gma-miR2606a	4.31566	11.3333	6.01714	15.4155	18.8323	6.81077	10.3798	6.00104	7.03431	5.8063	10.8386	8.27783	11.2611	7.77612	12.2944	20.2446	9.16636	12.5088	9.86472	8.38208	14.3959	14.9486	0	6.55501
gma-miR319e	2017.57	2041.88	2015.74	2004.02	2575.32	2084.09	2237.25	2842.99	2480.77	2581.31	1876.42	2215.35	2551.76	2430.82	2315.45	3245.2	3014.21	3108.43	2351.09	2358.72	1917.27	3055.48	3485.64	2984.72
gma-miR319g	161075	168826	159203	154551	147167	157417	141435	136750	129388	136390	189102	162380	121305	186772	142324	133855	127961	126018	98137.5	92945.5	135366	116123	125995	108842
gma-miR319h	2017.57	2041.88	2015.74	2004.02	2575.32	2084.09	2237.25	2842.99	2480.77	2581.31	1876.42	2215.35	2551.76	2430.82	2315.45	3245.2	3014.21	3108.43	2351.09	2358.72	1917.27	3055.48	3485.64	2984.72
gma-miR319i	123350	126315	125858	123561	106379	104409	99096.2	101073	92839.5	116404	103394	116984	111614	95252.8	83036.4	108912	123916	106565	89333.3	107609	120471	112872	105383	71650.7
gma-miR319j	7114.36	6905.75	8494.19	7856.78	10233	6960.6	7033.53	7616.82	6594.27	6717.05	8074.72	7025.81	7398.52	5415.29	6733.23	8071.5	9096.09	8991.29	8853.59	6908.51	6076.36	7904.8	9252.06	7745.84
gma-miR319k	7105.73	6896.3	8486.17	7859.35	10221.2	6953.79	7031.14	7604.82	6585.67	6714.57	8067.95	7023.74	7396.27	5410.63	6708.65	8065.43	9088.45	8988.79	8837.15	6896.77	6076.36	7889.85	9239.37	7739.29
gma-miR319p	4555.17	3656.87	4444.66	5092.26	5659.11	5405.48	3622.56	4790.33	4577.77	4324.86	4042.78	5424.05	6086.61	5143.13	4331.73	7024.86	7333.09	7427.7	7748.74	8616.77	5117.07	8827.12	10112.4	9019.7
gma-miR319q	161075	168824	159199	154548	147165	157415	141427	136749	129384	136382	189095	162378	121303	186767	142320	133853	127955	126014	98132.6	92942.1	135362	116119	125990	108835
gma-miR3522	166.153	271.999	152.434	1731.68	3837.08	1507.45	163.682	187.533	138.341	503.489	417.284	544.267	1244.35	646.973	831.921	4937.65	2050.21	2694.39	797.398	1032.67	844.12	1774.39	619.34	928.627
gma-miR390b-3p	2.15783	1.88888	2.00571	12.8463	9.41615	6.81077	4.79069	4.50078	6.25272	8.29471	2.70964	7.2431	14.6394	18.6627	0	6.07337	24.4436	13.7596	18.0853	20.117	7.85228	28.4023	14.7965	19.665
gma-miR390b-5p	86.3131	86.8885	60.1714	84.7854	89.4534	72.6482	90.2247	129.022	94.5723	112.808	47.4187	83.813	72.0709	143.081	51.2267	80.9782	161.939	71.2999	78.9178	85.4972	53.6573	92.681	101.462	67.7351
gma-miR390c	19.4205	22.6666	16.0457	12.8463	21.1863	63.5672	36.7286	40.507	52.3665	32.3494	24.3867	16.5557	20.2699	6.2209	24.5888	14.1712	10.6941	23.7666	27.95	26.8226	23.5568	14.9486	21.1379	32.7751
gma-miR390d	90.6288	86.8885	64.1828	87.3546	94.1615	74.9184	89.4262	132.023	95.3539	114.467	48.7735	86.9172	77.7014	143.081	51.2267	89.076	160.411	76.3034	83.8501	103.938	54.966	101.65	103.576	67.7351
gma-miR390e	140.259	122.777	116.331	164.432	218.926	290.593	296.224	304.553	305.601	542.474	195.094	318.696	186.934	101.09	88.1099	166.005	287.213	180.126	274.568	382.223	229.025	511.241	221.948	292.791
gma-miR390g	142.417	135.999	124.354	179.848	251.882	297.404	305.806	327.057	320.452	569.017	207.287	346.634	198.195	110.421	92.208	184.225	307.073	200.14	294.298	409.045	244.729	553.097	251.541	308.086
gma-miR391-5p	2.15783	1.88888	2.00571	0	0	0	0	0	0	0	0	0	0	0	0	0	0	0	0	0	0	0	0	0
gma-miR393a	4.31566	3.77776	4.01142	5.13851	4.70808	4.54051	4.79069	6.00104	6.25272	4.14735	1.35482	3.10419	6.75664	6.2209	8.19627	8.09782	4.58318	5.0035	4.93236	5.02925	5.23486	5.97942	6.34137	6.55501
gma-miR393e	4.31566	3.77776	4.01142	5.13851	4.70808	4.54051	4.79069	6.00104	6.25272	4.14735	1.35482	3.10419	6.75664	6.2209	8.19627	8.09782	4.58318	5.0035	4.93236	5.02925	5.23486	5.97942	6.34137	6.55501
gma-miR393h	28.0518	22.6666	24.0685	23.1233	18.8323	18.162	29.5426	31.5055	32.0452	31.5199	14.903	19.6598	33.7832	34.2149	30.736	30.3668	33.61	28.7701	41.103	45.2632	39.2614	40.3611	40.162	39.3301
gma-miR393i	28.0518	22.6666	24.0685	23.1233	18.8323	18.162	29.5426	31.5055	32.0452	31.5199	14.903	19.6598	33.7832	34.2149	30.736	30.3668	33.61	28.7701	41.103	45.2632	39.2614	40.3611	40.162	39.3301
gma-miR393j	28.0518	22.6666	24.0685	23.1233	18.8323	18.162	29.5426	31.5055	32.0452	31.5199	14.903	19.6598	33.7832	34.2149	30.736	30.3668	33.61	28.7701	41.103	45.2632	39.2614	40.3611	40.162	39.3301
gma-miR394a-3p	338.779	194.555	310.885	167.002	141.242	177.08	404.813	367.564	554.929	317.687	158.514	264.891	436.93	54.4329	96.3061	350.231	152.773	328.98	417.607	402.34	298.387	236.187	530.561	423.891
gma-miR394a-5p	34.5252	20.7777	36.1028	25.6925	25.8944	24.9728	45.5116	54.0094	53.9297	49.7682	16.2578	32.0766	43.9182	31.1045	38.9323	40.4891	30.5545	41.2789	49.3236	46.9396	32.7178	29.8971	88.7792	58.9951
gma-miR394b-3p	2.15783	0	0	0	0	0	0.798448	0	0.78159	0.829471	0	1.03473	0	0	0	0	0	0	0	1.67642	1.30871	0	2.11379	2.185
gma-miR394b-5p	34.5252	20.7777	36.1028	25.6925	25.8944	24.9728	45.5116	54.0094	53.9297	49.7682	16.2578	32.0766	43.9182	31.1045	38.9323	40.4891	30.5545	41.2789	49.3236	46.9396	32.7178	29.8971	88.7792	58.9951
gma-miR394d	47.4722	24.5555	44.1257	35.9696	37.6646	27.2431	51.8991	63.0109	62.5272	59.7219	18.9675	40.3544	58.5576	49.7672	45.0795	54.6603	47.3596	58.7912	55.9001	60.3509	41.8788	40.3611	109.917	63.3651
gma-miR394e	49.63	24.5555	44.1257	35.9696	37.6646	27.2431	51.1007	63.0109	61.7456	62.2103	18.9675	40.3544	57.4315	49.7672	47.1285	54.6603	47.3596	57.5403	57.5442	60.3509	41.8788	38.8662	109.917	63.3651
gma-miR394f	45.3144	24.5555	44.1257	35.9696	37.6646	27.2431	51.1007	61.5107	60.964	59.7219	18.9675	39.3197	57.4315	48.212	45.0795	56.6848	47.3596	57.5403	55.9001	58.6745	41.8788	40.3611	112.031	63.3651
gma-miR395a	0	0	0	0	0	2.27026	0.798448	1.50026	2.34477	0.829471	0	0	1.12611	0	0	0	1.52773	1.25088	1.64412	1.67642	1.30871	1.49486	2.11379	4.37001
gma-miR395c	0	0	2.00571	0	0	2.27026	0.798448	1.50026	2.34477	0.829471	0	0	1.12611	0	0	0	1.52773	1.25088	1.64412	1.67642	1.30871	1.49486	2.11379	4.37001
gma-miR395l	0	0	0	0	0	2.27026	0.798448	0	2.34477	0.829471	1.35482	0	1.12611	0	0	0	1.52773	1.25088	1.64412	1.67642	1.30871	0	2.11379	0
gma-miR395m	0	0	0	0	0	2.27026	0.798448	0	2.34477	0.829471	1.35482	0	1.12611	0	0	0	1.52773	1.25088	1.64412	1.67642	1.30871	0	2.11379	0
gma-miR396b-3p	194.205	186.999	306.874	277.479	237.758	217.945	249.914	304.553	418.932	279.532	197.804	236.953	347.967	107.31	301.213	459.551	232.215	422.796	411.03	281.638	276.139	328.868	386.823	454.481
gma-miR396b-5p	1016.34	1021.88	864.462	721.96	913.367	776.427	1463.56	1308.23	1332.61	1097.39	926.696	1208.56	1533.76	1146.2	1356.48	1194.43	1414.68	1329.68	1721.39	1755.21	1249.82	1055.37	826.492	1420.25
gma-miR396c	1016.34	1021.88	864.462	721.96	913.367	776.427	1463.56	1308.23	1332.61	1097.39	926.696	1208.56	1533.76	1146.2	1356.48	1194.43	1414.68	1329.68	1721.39	1755.21	1249.82	1055.37	826.492	1420.25
gma-miR396d	2.15783	0	0	2.56925	0	0	4.79069	4.50078	7.03431	4.14735	2.70964	3.10419	4.50443	1.55522	4.09813	4.04891	3.05545	8.75613	8.2206	5.02925	6.54357	7.47428	2.11379	4.37001
gma-miR396g	0	0	0	0	0	0	0	0	0	0	0	0	1.12611	0	2.04907	0	0	0	0	1.67642	0	1.49486	0	0
gma-miR396h	817.817	759.33	744.119	662.868	734.46	740.103	985.285	1024.68	970.734	856.843	578.508	831.922	1069.8	1012.45	956.914	878.614	1141.21	911.888	1167.33	1290.84	875.53	858.047	881.45	1088.13
gma-miR396i-3p	634.401	560.998	744.119	870.977	800.373	801.4	581.27	664.615	832.393	696.755	447.09	495.635	722.961	255.057	475.384	900.883	604.98	843.09	713.548	600.157	641.27	717.531	860.312	769.122
gma-miR396i-5p	772.502	723.441	691.971	629.467	696.795	712.86	929.394	975.169	919.149	823.664	554.121	788.463	981.965	967.35	879.05	821.929	999.134	846.843	1047.3	1111.46	814.02	777.325	818.037	1016.03
gma-miR396k-3p	194.205	186.999	306.874	277.479	237.758	217.945	249.914	304.553	418.932	279.532	197.804	236.953	347.967	107.31	301.213	459.551	232.215	422.796	411.03	281.638	276.139	328.868	386.823	454.481
gma-miR396k-5p	1016.34	1021.88	864.462	721.96	913.367	776.427	1463.56	1308.23	1332.61	1097.39	926.696	1208.56	1533.76	1146.2	1356.48	1194.43	1414.68	1329.68	1721.39	1755.21	1249.82	1055.37	826.492	1420.25
gma-miR398d	815.659	1252.33	840.393	5590.7	8651.09	6236.39	265.085	469.581	347.807	926.519	327.866	471.836	1069.8	673.412	913.884	2834.24	1405.51	1581.11	532.695	673.919	543.116	748.923	519.992	480.701
gma-miR399a	8.63131	9.4444	16.0457	28.2618	42.3727	29.5133	7.18604	10.5018	17.195	9.95365	8.12891	11.382	47.2965	23.3284	47.1285	80.9782	36.6655	83.8087	90.4266	65.3802	53.6573	89.6913	48.6172	93.9552
gma-miR399b	8.63131	9.4444	16.0457	28.2618	42.3727	29.5133	7.18604	10.5018	17.195	9.95365	8.12891	11.382	47.2965	23.3284	47.1285	78.9538	36.6655	83.8087	90.4266	65.3802	53.6573	89.6913	48.6172	93.9552
gma-miR399h	8.63131	9.4444	16.0457	28.2618	42.3727	29.5133	7.18604	10.5018	17.195	9.95365	8.12891	11.382	47.2965	23.3284	47.1285	78.9538	36.6655	83.8087	90.4266	65.3802	53.6573	89.6913	48.6172	93.9552
gma-miR399i	0	0	0	0	0	0	0.798448	0	0	0	0	0	2.25221	0	4.09813	0	1.52773	1.25088	3.28824	3.35283	1.30871	7.47428	4.22758	0
gma-miR399j	0	0	2.00571	2.56925	0	0	0.798448	0	1.56318	0	0	0	0	0	0	0	0	1.25088	4.93236	1.67642	3.92614	5.97942	2.11379	4.37001
gma-miR399k	0	0	2.00571	2.56925	0	0	0.798448	0	1.56318	0	0	0	0	0	0	0	0	1.25088	4.93236	1.67642	3.92614	5.97942	2.11379	4.37001
gma-miR399l	0	5.66664	8.02285	5.13851	0	13.6215	0.798448	0	1.56318	0.829471	1.35482	0	6.75664	4.66567	12.2944	40.4891	16.805	36.2754	67.4089	40.234	31.4091	56.8045	31.7068	48.0701
gma-miR399m	2.15783	0	0	2.56925	4.70808	0	0	0	0.78159	0.829471	0	1.03473	2.25221	3.11045	2.04907	6.07337	6.11091	8.75613	3.28824	5.02925	7.85228	2.98971	14.7965	6.55501
gma-miR399n	0	5.66664	8.02285	5.13851	0	13.6215	0.798448	0	1.56318	0.829471	1.35482	0	6.75664	4.66567	12.2944	40.4891	16.805	36.2754	67.4089	40.234	31.4091	56.8045	31.7068	48.0701
gma-miR403a	62.577	58.5553	60.1714	56.5236	40.0186	27.2431	56.6898	58.5102	55.4929	52.2567	41.9994	37.2502	90.0886	41.9911	114.748	70.8559	61.1091	58.7912	100.291	56.9981	62.8183	61.2891	105.689	85.2152
gma-miR403b	62.577	58.5553	60.1714	56.5236	40.0186	27.2431	56.6898	58.5102	55.4929	52.2567	41.9994	37.2502	90.0886	41.9911	114.748	70.8559	61.1091	58.7912	100.291	56.9981	62.8183	61.2891	105.689	85.2152
gma-miR408a-3p	94.9444	168.11	102.291	1045.69	1822.03	1294.05	59.8836	90.0156	67.2167	239.717	48.7735	138.654	259.005	171.075	204.907	886.711	381.932	574.152	156.191	182.729	167.515	276.548	152.193	122.36
gma-miR408a-5p	28.0518	7.55552	4.01142	454.758	932.199	581.185	7.18604	0	4.68954	48.1093	8.12891	30.0071	16.8916	6.2209	18.4416	54.6603	25.9714	55.0385	3.28824	6.70566	6.54357	22.4228	12.6827	8.74002
gma-miR4342	0	0	0	2.56925	0	2.27026	1.5969	9.00156	2.34477	4.97682	0	2.06946	0	0	0	2.02446	0	1.25088	0	1.67642	1.30871	1.49486	2.11379	2.185
gma-miR4343a	12.947	7.55552	16.0457	15.4155	11.7702	22.7026	11.1783	12.0021	11.7238	10.7831	13.5482	11.382	14.6394	9.33135	16.3925	12.1467	9.16636	21.2649	13.153	6.70566	3.92614	7.47428	8.45516	13.11
gma-miR4347	4.31566	9.4444	2.00571	5.13851	0	0	2.39535	6.00104	2.34477	0.829471	0	2.06946	2.25221	0	8.19627	0	1.52773	3.75263	1.64412	0	2.61743	1.49486	0	4.37001
gma-miR4348b	0	0	2.00571	2.56925	2.35404	0	0.798448	0	1.56318	0	0	0	3.37832	1.55522	4.09813	8.09782	3.05545	6.25438	3.28824	0	2.61743	0	6.34137	8.74002
gma-miR4348d	21.5783	9.4444	18.0514	7.70776	11.7702	11.3513	1.5969	7.5013	3.90795	4.97682	5.41928	3.10419	27.0266	29.5493	43.0304	20.2446	15.2773	20.014	11.5088	0	5.23486	1.49486	0	4.37001
gma-miR4349-3p	6.47348	1.88888	4.01142	0	2.35404	6.81077	3.19379	4.50078	3.12636	4.97682	4.06446	6.20837	7.88275	0	14.3435	4.04891	1.52773	5.0035	3.28824	1.67642	9.161	2.98971	4.22758	2.185
gma-miR4349-5p	2.15783	3.77776	0	0	2.35404	2.27026	4.79069	1.50026	0	0.829471	2.70964	1.03473	0	4.66567	2.04907	6.07337	4.58318	3.75263	4.93236	1.67642	0	0	0	0
gma-miR4352a	0	0	2.00571	0	0	0	4.79069	0	0.78159	2.48841	0	0	1.12611	0	0	0	0	0	0	1.67642	0	0	0	2.185
gma-miR4352b	40.9987	33.9999	30.0857	17.9848	4.70808	18.162	20.7597	9.00156	14.8502	14.101	35.2253	11.382	24.7744	12.4418	36.8832	28.3424	24.4436	32.5228	32.8824	33.5283	19.6307	11.9588	16.9103	17.48
gma-miR4354	0	1.88888	0	0	0	0	0	0	0	0	0	0	0	0	0	0	0	0	0	0	0	0	0	0
gma-miR4355	2.15783	0	0	0	0	18.162	0	0	0	0	0	0	0	0	0	2.02446	1.52773	0	0	0	0	0	0	0
gma-miR4356	0	0	0	0	0	0	0	0	0	0	0	0	0	0	0	0	1.52773	0	0	0	0	0	0	0
gma-miR4359b	0	1.88888	0	2.56925	0	0	0	0	0.78159	2.48841	2.70964	0	0	0	2.04907	0	6.11091	0	0	0	1.30871	1.49486	0	0
gma-miR4361	2.15783	0	2.00571	2.56925	2.35404	2.27026	5.58914	4.50078	3.12636	4.97682	2.70964	3.10419	0	7.77612	4.09813	6.07337	4.58318	3.75263	0	8.38208	9.161	1.49486	4.22758	6.55501
gma-miR4362	6.47348	9.4444	4.01142	7.70776	11.7702	15.8918	2.39535	3.00052	1.56318	4.97682	0	9.31256	6.75664	12.4418	2.04907	16.1956	7.63864	8.75613	6.57648	1.67642	11.7784	2.98971	2.11379	13.11
gma-miR4363	8.63131	1.88888	2.00571	0	0	0	2.39535	0	0	0	0	0	0	0	0	0	0	1.25088	0	0	0	0	2.11379	0
gma-miR4364a	25.8939	7.55552	14.04	2.56925	2.35404	6.81077	7.98448	22.5039	24.2293	10.7831	10.8386	3.10419	13.5133	6.2209	10.2453	12.1467	10.6941	16.2614	14.7971	20.117	9.161	17.9383	10.5689	4.37001
gma-miR4364b	8.63131	0	4.01142	2.56925	4.70808	0	4.79069	4.50078	3.12636	8.29471	1.35482	4.13891	4.50443	1.55522	4.09813	2.02446	6.11091	5.0035	6.57648	3.35283	3.92614	4.48457	2.11379	4.37001
gma-miR4367	2.15783	3.77776	2.00571	2.56925	0	0	0	0	0.78159	2.48841	0	1.03473	4.50443	0	0	4.04891	4.58318	0	1.64412	0	0	0	4.22758	2.185
gma-miR4368b	0	1.88888	6.01714	5.13851	0	0	3.19379	1.50026	0.78159	4.97682	4.06446	0	1.12611	1.55522	2.04907	0	3.05545	1.25088	3.28824	1.67642	2.61743	0	10.5689	0
gma-miR4370	71.2083	102	60.1714	77.0776	63.559	40.8646	94.2169	84.0146	71.9062	44.7914	81.2891	47.5975	100.224	38.8806	84.0117	44.538	97.7746	98.8192	103.58	124.055	102.08	61.2891	65.5275	52.4401
gma-miR4371a	0	0	0	0	0	6.81077	1.5969	0	0	0	0	1.03473	1.12611	0	2.04907	2.02446	0	1.25088	0	0	0	0	0	0
gma-miR4372b	0	3.77776	0	0	0	0	0	3.00052	0	0	0	0	0	0	2.04907	4.04891	1.52773	0	1.64412	0	2.61743	1.49486	0	0
gma-miR4374b	17.2626	13.2222	14.04	10.277	16.4783	15.8918	6.38759	10.5018	4.68954	4.14735	6.77409	2.06946	29.2788	12.4418	16.3925	20.2446	22.9159	28.7701	11.5088	0	5.23486	5.97942	4.22758	6.55501
gma-miR4377	0	0	0	0	0	0	0	0	0	0	0	0	2.25221	0	0	0	1.52773	1.25088	0	0	0	0	0	0
gma-miR4380b	0	1.88888	6.01714	0	0	9.08102	5.58914	1.50026	3.12636	4.14735	4.06446	6.20837	1.12611	6.2209	0	2.02446	0	2.50175	1.64412	1.67642	3.92614	2.98971	0	2.185
gma-miR4382	10.7891	3.77776	4.01142	2.56925	7.06211	4.54051	6.38759	10.5018	13.287	10.7831	14.903	7.2431	9.00886	7.77612	24.5888	12.1467	13.7495	12.5088	9.86472	35.2047	35.3353	13.4537	10.5689	13.11
gma-miR4383	2.15783	7.55552	2.00571	0	2.35404	0	0	0	0.78159	0.829471	0	1.03473	2.25221	0	0	2.02446	1.52773	0	0	1.67642	5.23486	0	8.45516	2.185
gma-miR4384	4.31566	1.88888	2.00571	5.13851	0	0	2.39535	6.00104	2.34477	3.31788	5.41928	2.06946	4.50443	3.11045	0	4.04891	4.58318	3.75263	8.2206	5.02925	6.54357	1.49486	4.22758	0
gma-miR4386	2.15783	0	2.00571	0	0	0	0	0	0.78159	0	0	1.03473	0	0	2.04907	0	0	0	0	0	0	2.98971	0	0
gma-miR4387a	6.47348	1.88888	2.00571	2.56925	2.35404	0	11.9767	9.00156	6.25272	8.29471	12.1934	11.382	7.88275	6.2209	6.1472	6.07337	7.63864	12.5088	8.2206	6.70566	11.7784	7.47428	16.9103	10.925
gma-miR4387b	0	3.77776	4.01142	0	0	0	3.19379	0	0.78159	1.65894	0	0	0	0	0	0	3.05545	3.75263	4.93236	0	1.30871	2.98971	4.22758	4.37001
gma-miR4387c	8.63131	3.77776	0	5.13851	0	2.27026	0	1.50026	0.78159	2.48841	1.35482	1.03473	2.25221	0	2.04907	2.02446	6.11091	6.25438	0	0	0	2.98971	0	2.185
gma-miR4387e	12.947	13.2222	8.02285	5.13851	23.5404	6.81077	11.9767	12.0021	21.1029	18.2484	8.12891	15.5209	16.8916	13.997	43.0304	22.269	19.8605	18.7631	16.4412	16.7642	15.7046	10.464	27.4793	17.48
gma-miR4388	8.63131	1.88888	10.0286	0	4.70808	0	2.39535	0	3.12636	2.48841	1.35482	4.13891	9.00886	10.8866	20.4907	6.07337	12.2218	10.007	3.28824	5.02925	6.54357	2.98971	8.45516	2.185
gma-miR4390	0	0	0	0	2.35404	0	1.5969	1.50026	0.78159	2.48841	0	0	1.12611	0	0	0	0	2.50175	1.64412	3.35283	2.61743	4.48457	0	6.55501
gma-miR4391	10.7891	13.2222	16.0457	23.1233	11.7702	20.4323	23.155	12.0021	8.59748	6.63577	18.9675	11.382	24.7744	17.1075	38.9323	30.3668	21.3882	33.7736	9.86472	18.4406	13.0871	7.47428	12.6827	26.2201
gma-miR4395	4.31566	0	0	0	4.70808	0	15.1705	15.0026	13.287	6.63577	5.41928	6.20837	5.63054	0	10.2453	4.04891	7.63864	3.75263	8.2206	23.4698	3.92614	7.47428	16.9103	10.925
gma-miR4398	17.2626	9.4444	26.0743	30.8311	16.4783	22.7026	31.9379	13.5023	17.9766	24.8841	27.0964	32.0766	31.531	12.4418	22.5397	30.3668	21.3882	18.7631	47.6795	41.9104	36.644	20.928	25.3655	24.035
gma-miR4399	0	11.3333	4.01142	0	0	4.54051	3.19379	1.50026	0.78159	1.65894	1.35482	2.06946	2.25221	0	8.19627	2.02446	1.52773	1.25088	1.64412	0	2.61743	2.98971	6.34137	2.185
gma-miR4400	4.31566	9.4444	18.0514	5.13851	4.70808	2.27026	0	0	0	0.829471	1.35482	0	3.37832	3.11045	6.1472	8.09782	0	7.50525	0	0	0	2.98971	4.22758	0
gma-miR4401a	0	1.88888	0	5.13851	4.70808	2.27026	3.99224	3.00052	0.78159	4.14735	1.35482	2.06946	5.63054	0	8.19627	2.02446	6.11091	10.007	1.64412	6.70566	1.30871	0	0	0
gma-miR4401b	28.0518	13.2222	24.0685	23.1233	7.06211	22.7026	64.6743	37.5065	53.9297	59.7219	44.709	51.7364	12.3872	7.77612	34.8341	16.1956	10.6941	8.75613	65.7648	80.4679	75.9054	38.8662	33.8206	65.5501
gma-miR4403	4.31566	1.88888	10.0286	12.8463	11.7702	18.162	24.7519	9.00156	25.7925	14.101	12.1934	13.4515	13.5133	10.8866	12.2944	10.1223	18.3327	16.2614	18.0853	26.8226	19.6307	8.96913	16.9103	39.3301
gma-miR4405	2.15783	0	4.01142	0	7.06211	0	16.7674	12.0021	12.5054	11.6126	10.8386	9.31256	3.37832	6.2209	10.2453	10.1223	4.58318	6.25438	14.7971	31.8519	18.322	11.9588	21.1379	15.295
gma-miR4405b	0	3.77776	4.01142	5.13851	2.35404	0	2.39535	0	1.56318	5.8063	2.70964	4.13891	6.75664	1.55522	2.04907	0	3.05545	2.50175	4.93236	6.70566	1.30871	4.48457	6.34137	0
gma-miR4406	4.31566	0	0	0	0	0	0	0	0.78159	0	0	0	0	0	0	0	0	0	0	0	0	1.49486	0	0
gma-miR4407	0	3.77776	0	2.56925	0	0	0	0	0	0	0	0	3.37832	0	0	2.02446	1.52773	0	0	0	0	0	0	0
gma-miR4408	2.15783	0	2.00571	0	0	4.54051	1.5969	3.00052	3.90795	0	1.35482	2.06946	3.37832	0	2.04907	2.02446	3.05545	3.75263	3.28824	3.35283	1.30871	2.98971	2.11379	2.185
gma-miR4411	213.625	103.888	170.486	115.616	80.0373	97.621	67.8681	66.0115	69.5615	91.2418	55.5476	61.049	148.646	166.409	106.551	151.834	213.882	162.614	126.597	135.79	107.315	118.094	186.013	89.5852
gma-miR4413a	448.828	481.665	693.976	539.543	668.547	440.43	657.922	582.101	751.108	544.962	655.732	654.983	980.839	578.544	1198.7	1238.97	814.279	983.188	974.963	853.295	955.361	713.046	1765.01	937.367
gma-miR4414a-3p	0	0	0	0	0	0	0	0	0	0.829471	0	0	0	0	0	0	0	0	0	0	0	0	0	0
gma-miR4414a-5p	0	0	4.01142	0	0	0	3.19379	0	2.34477	0.829471	0	0	1.12611	4.66567	0	0	1.52773	0	0	0	1.30871	0	2.11379	0
gma-miR4415a-3p	34.5252	33.9999	44.1257	159.294	195.385	138.486	12.7752	13.5023	14.0686	23.2252	5.41928	8.27783	67.5664	34.2149	153.68	255.081	45.8318	128.84	23.0177	13.4113	34.0266	38.8662	25.3655	32.7751
gma-miR4415a-5p	0	1.88888	4.01142	15.4155	44.7267	13.6215	0.798448	0	0.78159	2.48841	4.06446	1.03473	9.00886	1.55522	6.1472	22.269	1.52773	6.25438	1.64412	0	3.92614	2.98971	0	2.185
gma-miR4415b-3p	34.5252	33.9999	44.1257	159.294	195.385	138.486	12.7752	13.5023	14.0686	23.2252	5.41928	8.27783	67.5664	34.2149	153.68	255.081	45.8318	128.84	23.0177	13.4113	34.0266	38.8662	25.3655	32.7751
gma-miR4415b-5p	0	5.66664	8.02285	7.70776	7.06211	2.27026	3.19379	4.50078	3.90795	5.8063	1.35482	5.17364	13.5133	6.2209	20.4907	30.3668	1.52773	8.75613	8.2206	5.02925	2.61743	4.48457	23.2517	15.295
gma-miR482a-3p	3713.62	3562.43	3315.44	3173.03	2789.53	2526.79	4380.29	3405.59	3710.21	5010	2285.58	2488.52	3301.75	1130.65	3255.97	1645.88	3619.19	2773.19	4118.52	3793.73	3584.57	3187.03	2086.31	2189.37
gma-miR482a-5p	23.7361	33.9999	62.1771	89.9239	91.8075	47.6754	40.7209	33.0057	44.5506	54.7451	27.0964	24.8335	85.5841	23.3284	67.6192	103.247	82.4973	110.077	103.58	92.2028	54.966	103.145	95.1205	52.4401
gma-miR482b-3p	6902.89	5761.09	5441.5	5022.89	4152.52	5909.48	6465.84	5804.51	5726.71	6253.38	2662.22	3591.54	4745.42	3732.54	4464.92	3714.88	5256.91	4555.69	5279.27	5267.3	3983.72	3596.62	3883.03	3382.39
gma-miR482b-5p	1195.44	1071	1508.3	1672.58	2248.11	1561.94	875.898	1066.69	1232.57	1026.88	720.764	838.13	1468.44	329.708	1069.61	1520.37	1249.68	1657.41	1348.18	1150.02	913.482	1399.18	1118.19	1234.53
gma-miR482e	1195.44	1069.11	1506.29	1672.58	2248.11	1561.94	875.898	1065.18	1232.57	1026.88	720.764	838.13	1467.32	329.708	1069.61	1520.37	1246.63	1656.16	1348.18	1148.34	912.174	1399.18	1118.19	1234.53
gma-miR4993	2.15783	0	2.00571	0	0	0	0	1.50026	1.56318	1.65894	0	0	0	0	2.04907	0	3.05545	1.25088	1.64412	0	0	1.49486	0	2.185
gma-miR4994-3p	10.7891	7.55552	8.02285	12.8463	2.35404	6.81077	15.1705	22.5039	21.1029	24.8841	20.3223	13.4515	15.7655	12.4418	16.3925	12.1467	13.7495	13.7596	11.5088	13.4113	18.322	25.4125	19.0241	2.185
gma-miR4994-5p	17.2626	24.5555	14.04	10.277	49.4348	15.8918	62.279	84.0146	71.1246	41.4735	60.9669	50.7017	20.2699	27.994	32.7851	16.1956	22.9159	27.5193	36.1706	23.4698	54.966	10.464	23.2517	21.85
gma-miR4995	0	0	0	0	0	2.27026	0	0	0.78159	0.829471	0	0	1.12611	0	0	0	1.52773	0	1.64412	0	0	0	2.11379	4.37001
gma-miR4996	181.258	220.999	158.451	732.237	1341.8	696.969	51.1007	63.0109	70.3431	112.808	35.2253	108.647	345.715	157.078	196.71	631.63	296.379	442.81	118.377	162.612	64.127	203.3	76.0964	58.9951
gma-miR4997b	6.47348	13.2222	10.0286	7.70776	2.35404	6.81077	0	0	0	0	0	0	9.00886	7.77612	8.19627	14.1712	12.2218	18.7631	0	1.67642	0	0	0	0
gma-miR5030b	2.15783	0	2.00571	0	0	0	0.798448	0	3.12636	1.65894	1.35482	0	1.12611	0	0	0	4.58318	1.25088	1.64412	1.67642	0	1.49486	2.11379	2.185
gma-miR5032	0	0	2.00571	0	0	0	0	0	0	0	0	0	0	0	0	0	0	0	0	0	0	0	0	0
gma-miR5033	0	0	0	0	0	0	0	0	0	0	0	0	0	0	0	0	0	2.50175	0	0	0	0	0	0
gma-miR5034	21.5783	18.8888	16.0457	15.4155	7.06211	6.81077	11.1783	7.5013	9.37907	11.6126	5.41928	5.17364	32.6571	10.8866	14.3435	22.269	42.7764	15.0105	19.7294	16.7642	17.0133	10.464	10.5689	6.55501
gma-miR5035-3p	25.8939	28.3332	34.0971	20.554	18.8323	9.08102	39.124	22.5039	37.5163	35.6672	35.2253	32.0766	19.1438	10.8866	20.4907	14.1712	33.61	32.5228	50.9677	78.7915	36.644	50.8251	46.5034	43.7001
gma-miR5035-5p	6.47348	7.55552	28.08	0	2.35404	13.6215	3.99224	3.00052	1.56318	0	1.35482	5.17364	11.2611	4.66567	16.3925	4.04891	7.63864	7.50525	8.2206	5.02925	3.92614	1.49486	6.34137	6.55501
gma-miR5036	8.63131	16.9999	24.0685	2.56925	16.4783	11.3513	22.3566	19.5034	18.7581	4.14735	1.35482	8.27783	11.2611	12.4418	40.9813	40.4891	58.0536	40.028	24.6618	16.7642	17.0133	13.4537	44.3896	37.1451
gma-miR5037a	32.3674	32.111	28.08	28.2618	44.7267	45.4051	79.0464	84.0146	62.5272	24.8841	54.1928	42.4239	66.4403	32.6597	12.2944	54.6603	111.524	77.5543	64.1207	90.5264	57.5834	28.4023	73.9826	48.0701
gma-miR5037b	0	0	0	0	0	0	0.798448	1.50026	0.78159	0	0	0	0	0	0	0	1.52773	2.50175	3.28824	3.35283	0	0	0	2.185
gma-miR5037c	602.034	241.777	290.828	344.28	294.255	469.943	400.821	1209.21	490.057	204.879	295.351	479.079	439.182	488.34	153.68	1166.09	1289.4	1466.03	470.218	608.539	340.266	319.899	860.312	893.667
gma-miR5037d	6.47348	1.88888	10.0286	2.56925	4.70808	2.27026	7.98448	19.5034	0.78159	4.97682	5.41928	7.2431	1.12611	9.33135	10.2453	12.1467	7.63864	25.0175	3.28824	3.35283	3.92614	4.48457	2.11379	0
gma-miR5038a	69.0505	69.8886	68.1942	77.0776	56.4969	68.1077	66.2712	54.0094	61.7456	56.404	43.3542	57.9448	77.7014	49.7672	122.944	62.7581	73.3309	65.0455	65.7648	68.733	57.5834	40.3611	33.8206	69.9201
gma-miR5038b	69.0505	69.8886	68.1942	77.0776	56.4969	68.1077	66.2712	54.0094	61.7456	56.404	43.3542	57.9448	77.7014	49.7672	122.944	62.7581	73.3309	65.0455	65.7648	68.733	57.5834	40.3611	33.8206	69.9201
gma-miR5039	0	0	0	2.56925	0	0	0	1.50026	1.56318	0.829471	2.70964	2.06946	3.37832	0	0	2.02446	1.52773	1.25088	0	1.67642	0	0	2.11379	2.185
gma-miR5041-3p	4.31566	1.88888	4.01142	7.70776	9.41615	4.54051	4.79069	9.00156	3.12636	0	1.35482	5.17364	13.5133	12.4418	10.2453	34.4157	6.11091	23.7666	21.3736	13.4113	22.2481	16.4434	25.3655	24.035
gma-miR5041-5p	60.4192	24.5555	42.12	46.2466	42.3727	65.8374	46.31	27.0047	42.9874	42.303	37.9349	32.0766	52.927	48.212	86.0608	40.4891	35.1377	62.5438	44.3912	45.2632	66.7444	32.8868	38.0482	41.5151
gma-miR5042-3p	47.4722	39.6665	50.1428	77.0776	77.6833	45.4051	94.2169	63.0109	100.825	67.1871	66.3861	69.3268	68.6925	69.9851	84.0117	83.0027	58.0536	61.2929	128.241	108.967	95.5361	79.2273	65.5275	124.545
gma-miR5042-5p	45.3144	54.7775	68.1942	43.6773	61.205	43.1349	59.0852	58.5102	50.0217	71.3345	39.2897	37.2502	45.0443	17.1075	61.472	22.269	29.0268	35.0245	83.8501	38.5575	57.5834	47.8354	99.3481	76.4752
gma-miR5043	30.2096	28.3332	16.0457	17.9848	23.5404	34.0538	37.5271	46.5081	27.3556	31.5199	10.8386	17.5904	23.6482	4.66567	10.2453	12.1467	15.2773	27.5193	18.0853	41.9104	19.6307	17.9383	27.4793	26.2201
gma-miR5225	135.943	128.444	232.663	197.833	171.845	258.809	199.612	210.036	328.268	199.073	153.095	114.855	367.111	178.851	508.169	390.72	244.436	379.015	618.189	323.548	374.292	384.178	431.213	745.086
gma-miR530a	17.2626	7.55552	16.0457	15.4155	9.41615	20.4323	8.78293	10.5018	14.8502	8.29471	1.35482	4.13891	5.63054	4.66567	6.1472	2.02446	3.05545	1.25088	0	1.67642	3.92614	1.49486	8.45516	2.185
gma-miR530d	17.2626	5.66664	16.0457	15.4155	9.41615	20.4323	8.78293	10.5018	14.8502	8.29471	1.35482	4.13891	5.63054	4.66567	6.1472	2.02446	3.05545	1.25088	0	1.67642	3.92614	1.49486	8.45516	2.185
gma-miR5368	6.47348	3.77776	4.01142	2.56925	0	2.27026	0	3.00052	0.78159	0.829471	0	0	2.25221	1.55522	2.04907	0	1.52773	7.50525	1.64412	3.35283	0	2.98971	2.11379	6.55501
gma-miR5370	64.7348	43.4443	28.08	28.2618	30.6025	29.5133	18.3643	19.5034	18.7581	19.0778	27.0964	13.4515	33.7832	29.5493	65.5701	24.2935	47.3596	66.2964	19.7294	13.4113	19.6307	2.98971	19.0241	15.295
gma-miR5371-3p	8.63131	15.111	4.01142	12.8463	9.41615	6.81077	12.7752	4.50078	5.47113	0	14.903	7.2431	16.8916	6.2209	2.04907	0	4.58318	5.0035	0	0	2.61743	0	0	2.185
gma-miR5371-5p	0	0	2.00571	2.56925	0	0	3.19379	1.50026	0.78159	1.65894	2.70964	2.06946	2.25221	4.66567	0	0	0	0	1.64412	0	0	0	2.11379	0
gma-miR5373	256.782	230.443	192.548	167.002	301.317	186.161	307.403	334.558	306.383	316.028	287.222	286.62	346.841	267.499	333.998	263.179	316.24	302.712	401.165	397.31	268.286	267.579	477.716	347.416
gma-miR5375	71.2083	56.6664	42.12	48.8158	65.9131	43.1349	91.8216	58.5102	102.388	72.164	96.1921	85.8825	93.4669	18.6627	63.5211	62.7581	68.7477	66.2964	189.074	137.466	147.885	86.7016	105.689	117.99
gma-miR5377	4.31566	3.77776	0	0	0	2.27026	49.5038	27.0047	36.7347	30.6904	65.0313	42.4239	5.63054	1.55522	4.09813	8.09782	4.58318	3.75263	70.6972	43.5868	69.3618	28.4023	16.9103	41.5151
gma-miR5378	2.15783	3.77776	2.00571	0	11.7702	0	0	0	0	0	0	0	3.37832	4.66567	2.04907	8.09782	3.05545	2.50175	0	0	0	0	0	0
gma-miR5379	2.15783	0	12.0343	0	0	0	0	0	5.47113	0	1.35482	0	0	1.55522	4.09813	0	0	3.75263	0	0	0	1.49486	2.11379	0
gma-miR5380a	0	3.77776	4.01142	2.56925	0	2.27026	1.5969	0	0	0	2.70964	1.03473	4.50443	4.66567	16.3925	6.07337	12.2218	6.25438	0	0	1.30871	4.48457	2.11379	0
gma-miR5559	0	0	0	2.56925	2.35404	2.27026	0	0	0	0	0	1.03473	0	0	0	0	0	1.25088	0	1.67642	0	0	0	2.185
gma-miR5668	43.1566	83.1108	84.2399	51.3851	51.7888	56.7564	14.3721	12.0021	18.7581	7.46524	8.12891	9.31256	76.5753	45.1015	106.551	80.9782	47.3596	47.5333	21.3736	13.4113	19.6307	13.4537	14.7965	15.295
gma-miR5669	17.2626	1.88888	0	2.56925	0	6.81077	2.39535	3.00052	4.68954	1.65894	0	5.17364	4.50443	9.33135	2.04907	6.07337	10.6941	10.007	4.93236	1.67642	5.23486	1.49486	10.5689	2.185
gma-miR5670a	15.1048	13.2222	4.01142	5.13851	7.06211	6.81077	17.5659	4.50078	5.47113	5.8063	2.70964	8.27783	7.88275	27.994	8.19627	14.1712	70.2755	10.007	3.28824	3.35283	1.30871	10.464	4.22758	8.74002
gma-miR5671b	71.2083	83.1108	64.1828	46.2466	44.7267	45.4051	87.8293	72.0125	61.7456	86.265	44.709	61.049	87.8364	35.7702	45.0795	42.5136	87.0805	72.5508	64.1207	82.1443	45.805	64.2788	35.9344	24.035
gma-miR5673	0	0	2.00571	0	2.35404	0	0	0	0	0	0	1.03473	0	1.55522	4.09813	8.09782	0	0	0	0	0	0	2.11379	2.185
gma-miR5674b	0	1.88888	0	0	0	0	0	0	1.56318	0	0	2.06946	0	3.11045	0	0	0	0	0	0	0	0	0	2.185
gma-miR5675	0	1.88888	2.00571	0	2.35404	0	0.798448	6.00104	2.34477	0	2.70964	0	3.37832	0	4.09813	4.04891	0	1.25088	0	0	0	1.49486	4.22758	4.37001
gma-miR5678	12.947	13.2222	18.0514	20.554	14.1242	11.3513	20.7597	16.5029	26.574	24.8841	21.6771	36.2155	24.7744	12.4418	47.1285	32.3913	32.0823	22.5158	36.1706	28.4991	35.3353	41.856	52.8447	43.7001
gma-miR5761b	267.571	124.666	150.428	249.218	324.857	229.296	17.5659	43.5075	42.2058	124.421	39.2897	24.8335	192.564	101.09	90.1589	117.418	252.075	155.109	39.4589	30.1755	24.8656	38.8662	19.0241	15.295
gma-miR5762	15.1048	1.88888	10.0286	15.4155	7.06211	11.3513	15.1705	18.0031	25.0109	32.3494	23.0319	19.6598	7.88275	3.11045	8.19627	2.02446	10.6941	11.2579	23.0177	28.4991	17.0133	20.928	14.7965	15.295
gma-miR5764	0	7.55552	0	5.13851	0	0	0.798448	3.00052	0.78159	0.829471	0	0	0	0	0	0	1.52773	0	0	0	0	1.49486	4.22758	0
gma-miR5769	73.3661	28.3332	42.12	51.3851	82.3913	38.5943	76.6511	58.5102	91.446	72.9934	54.1928	77.6046	91.2147	54.4329	71.7173	78.9538	62.6368	71.2999	98.6472	77.1151	81.1403	86.7016	29.5931	113.62
gma-miR5770c	28.0518	58.5553	28.08	95.0624	254.236	102.162	8.78293	7.5013	14.0686	28.202	8.12891	21.7293	38.2876	29.5493	30.736	137.663	25.9714	67.5473	27.95	40.234	15.7046	85.2068	19.0241	10.925
gma-miR5771	12.947	3.77776	4.01142	5.13851	4.70808	2.27026	0.798448	0	3.12636	5.8063	4.06446	1.03473	1.12611	1.55522	0	2.02446	0	1.25088	3.28824	8.38208	1.30871	2.98971	0	4.37001
gma-miR5773	0	1.88888	0	0	0	0	0	0	0	0	0	0	2.25221	1.55522	0	6.07337	4.58318	2.50175	0	0	0	0	0	0
gma-miR5774a	17.2626	11.3333	8.02285	7.70776	14.1242	27.2431	0.798448	6.00104	2.34477	6.63577	1.35482	5.17364	16.8916	13.997	4.09813	18.2201	13.7495	2.50175	8.2206	3.35283	2.61743	5.97942	2.11379	15.295
gma-miR5775	0	0	0	0	0	0	0	0	0	1.65894	0	0	0	0	2.04907	0	0	0	0	0	0	0	0	0
gma-miR5778	0	3.77776	0	0	0	0	1.5969	0	0	0.829471	0	0	3.37832	0	0	0	0	1.25088	0	0	0	0	0	0
gma-miR5780d	2.15783	1.88888	0	0	2.35404	0	0	3.00052	0	0	0	0	2.25221	0	0	0	0	1.25088	0	0	0	2.98971	0	0
gma-miR5783	0	3.77776	0	0	0	0	0	1.50026	2.34477	1.65894	0	0	1.12611	0	0	0	0	0	1.64412	1.67642	1.30871	0	4.22758	2.185
gma-miR5784	0	0	0	0	0	0	0	0	0	0	0	0	0	1.55522	2.04907	2.02446	0	0	0	0	0	0	0	0
gma-miR5786	71.2083	39.6665	96.2742	79.6469	89.4534	104.432	21.5581	15.0026	10.9423	37.3262	12.1934	6.20837	97.9713	80.8717	71.7173	87.0516	113.052	105.074	75.6295	85.4972	64.127	80.7222	69.7551	87.4002
gma-miR6300	284.833	249.332	355.011	436.773	765.062	524.429	253.907	525.091	320.452	318.517	383.414	468.732	801.788	888.033	1016.34	981.861	1028.16	889.373	1071.97	1029.32	872.912	681.654	2618.99	1896.58
gma-miR862b	321.516	247.443	186.531	213.248	178.907	211.134	323.372	658.614	261.051	89.5828	277.738	300.071	265.761	139.97	49.1776	455.502	452.207	694.236	198.939	224.64	201.542	53.8148	186.013	209.76
gma-miR9724	2.15783	0	0	0	0	0	0	0	0	0	0	0	0	1.55522	2.04907	2.02446	0	3.75263	0	0	0	0	0	0
gma-miR9726	17.2626	35.8887	32.0914	7.70776	11.7702	9.08102	7.98448	7.5013	3.12636	4.97682	10.8386	2.06946	13.5133	17.1075	61.472	14.1712	22.9159	32.5228	11.5088	15.0877	6.54357	5.97942	29.5931	13.11
gma-miR9728	0	0	0	0	4.70808	0	1.5969	1.50026	0	0	4.06446	1.03473	0	0	0	0	1.52773	0	0	3.35283	0	0	0	6.55501
gma-miR9731	17.2626	16.9999	16.0457	10.277	21.1863	11.3513	16.7674	18.0031	21.1029	19.9073	14.903	13.4515	21.396	21.7731	47.1285	24.2935	16.805	27.5193	27.95	20.117	18.322	28.4023	29.5931	50.2551
gma-miR9736	0	0	0	0	0	0	0	0	0	0	0	0	0	0	0	0	3.05545	0	0	0	0	1.49486	0	0
gma-miR9737	15.1048	15.111	42.12	12.8463	4.70808	9.08102	16.7674	18.0031	15.6318	14.9305	9.48373	5.17364	21.396	6.2209	43.0304	10.1223	25.9714	21.2649	42.7471	30.1755	26.1743	19.4331	31.7068	19.665
gma-miR9738	19.4205	16.9999	16.0457	17.9848	21.1863	20.4323	31.9379	22.5039	24.2293	19.0778	16.2578	16.5557	12.3872	7.77612	24.5888	18.2201	16.805	22.5158	34.5265	20.117	32.7178	28.4023	14.7965	24.035
gma-miR9739	0	0	0	0	0	0	0	1.50026	0	0	0	0	0	0	0	0	0	0	0	0	0	0	0	4.37001
gma-miR9740	0	0	0	0	0	0	0	0	0	0.829471	0	0	0	0	0	0	0	1.25088	0	1.67642	1.30871	0	0	2.185
gma-miR9742	32.3674	18.8888	46.1314	17.9848	7.06211	24.9728	30.341	24.0042	37.5163	24.8841	27.0964	32.0766	30.4049	21.7731	34.8341	24.2935	13.7495	42.5298	39.4589	43.5868	36.644	20.928	29.5931	39.3301
gma-miR9743	2.15783	0	2.00571	2.56925	0	0	0	0	0	0	0	0	1.12611	4.66567	2.04907	0	1.52773	2.50175	0	0	0	0	0	0
gma-miR9744	0	0	4.01142	0	2.35404	0	0	0	0	0	0	0	1.12611	0	2.04907	2.02446	0	0	0	0	0	0	0	0
gma-miR9745	0	0	0	0	0	0	0	0	0	0	0	0	0	0	0	2.02446	0	3.75263	0	0	0	0	0	0
gma-miR9746a	0	0	0	0	0	0	0	0	0	0	0	0	1.12611	0	2.04907	0	1.52773	1.25088	1.64412	0	0	0	0	0
gma-miR9746b	0	0	0	0	0	0	0	0	0	0	0	0	1.12611	0	2.04907	0	1.52773	1.25088	1.64412	0	0	0	0	0
gma-miR9746c	0	0	0	0	0	0	0	0	0	0	0	0	1.12611	0	2.04907	0	1.52773	1.25088	1.64412	0	0	0	0	0
gma-miR9746d	0	0	0	0	0	0	0	0	0	0	0	0	1.12611	0	2.04907	0	1.52773	1.25088	1.64412	0	0	0	0	0
gma-miR9746e	0	0	0	0	0	0	0	0	0	0	0	0	1.12611	0	2.04907	0	1.52773	1.25088	1.64412	0	0	0	0	0
gma-miR9746f	0	0	0	0	0	0	0	0	0	0	0	0	1.12611	0	2.04907	0	1.52773	1.25088	1.64412	0	0	0	0	0
gma-miR9746g	0	0	0	0	0	0	0	0	0	0	0	0	1.12611	0	2.04907	0	1.52773	1.25088	1.64412	0	0	0	0	0
gma-miR9746h	0	0	0	0	0	0	0	0	0	0	0	0	1.12611	0	2.04907	0	1.52773	1.25088	1.64412	0	0	0	0	0
gma-miR9746i	19.4205	9.4444	6.01714	7.70776	11.7702	2.27026	0	0	0	0	0	0	14.6394	6.2209	12.2944	4.04891	18.3327	8.75613	0	0	0	0	0	0
gma-miR9747	0	1.88888	6.01714	0	2.35404	0	3.19379	0	0	0	0	0	0	3.11045	0	0	0	2.50175	0	1.67642	0	0	0	0
gma-miR9748	0	0	0	2.56925	0	2.27026	0	3.00052	0.78159	0.829471	0	0	0	0	2.04907	0	0	1.25088	1.64412	0	0	1.49486	0	0
gma-miR9756	0	0	0	0	0	0	0	0	0	0	0	0	0	0	0	2.02446	0	2.50175	0	3.35283	0	0	0	0
gma-miR9757	2.15783	0	0	5.13851	0	4.54051	2.39535	0	0	0	1.35482	2.06946	3.37832	1.55522	6.1472	2.02446	3.05545	1.25088	0	0	0	1.49486	4.22758	0
gma-miR9758	0	3.77776	0	0	0	0	0.798448	0	0.78159	0	0	1.03473	0	0	0	0	0	1.25088	0	1.67642	0	0	10.5689	0
gma-miR9759	4.31566	0	0	0	7.06211	0	0	1.50026	1.56318	1.65894	1.35482	0	6.75664	1.55522	0	2.02446	7.63864	2.50175	0	6.70566	5.23486	4.48457	0	6.55501
gma-miR9762	8.63131	13.2222	12.0343	5.13851	14.1242	11.3513	9.58138	13.5023	9.37907	9.95365	16.2578	10.3473	7.88275	6.2209	6.1472	4.04891	6.11091	2.50175	19.7294	11.7349	19.6307	16.4434	14.7965	10.925
gma-miR9763	8.63131	7.55552	6.01714	2.56925	0	11.3513	7.98448	0	4.68954	10.7831	5.41928	10.3473	5.63054	4.66567	0	4.04891	6.11091	3.75263	1.64412	8.38208	7.85228	14.9486	8.45516	0
gma-miR9764	4.31566	7.55552	4.01142	7.70776	0	4.54051	0.798448	0	3.12636	4.14735	0	1.03473	3.37832	6.2209	6.1472	4.04891	4.58318	8.75613	0	5.02925	5.23486	1.49486	4.22758	6.55501
gma-miR9765	0	0	2.00571	0	0	0	0	4.50078	0.78159	0.829471	1.35482	1.03473	0	1.55522	0	0	1.52773	1.25088	0	0	1.30871	0	2.11379	0
gma-miR9766	0	0	0	0	2.35404	0	1.5969	1.50026	1.56318	1.65894	2.70964	0	0	0	4.09813	0	0	0	0	3.35283	6.54357	2.98971	2.11379	0
gma-miR9767	10.7891	7.55552	18.0514	2.56925	9.41615	15.8918	7.98448	13.5023	15.6318	12.4421	13.5482	14.4862	14.6394	9.33135	18.4416	12.1467	19.8605	11.2579	26.3059	15.0877	10.4697	11.9588	14.7965	34.9601
gra-miR157b	45.3144	43.4443	52.1485	53.9543	63.559	65.8374	124.558	132.023	125.836	130.227	107.031	173.834	99.0974	77.7612	57.3739	70.8559	73.3309	68.7982	144.683	135.79	111.241	159.95	82.4378	157.32
gso-miR1507a	2039.15	1862.44	2051.84	2070.82	2238.69	2052.31	2838.48	2891	2873.9	2769.6	1772.1	2356.08	3415.48	3126	3417.84	2508.3	3101.29	2965.83	3526.64	3642.85	2824.2	2418.68	2906.46	3478.53
gso-miR1507b	2039.15	1862.44	2051.84	2070.82	2238.69	2052.31	2838.48	2891	2873.9	2769.6	1772.1	2356.08	3415.48	3126	3417.84	2508.3	3101.29	2965.83	3526.64	3642.85	2824.2	2418.68	2906.46	3478.53
gso-miR1508a	1344.33	1409.11	1133.23	1225.53	1544.25	1042.05	1290.29	1164.2	1407.64	1293.14	1077.08	1116.47	2519.1	1730.96	2967.05	1615.52	2442.84	2136.5	2216.27	2281.6	1570.46	1388.72	822.264	1649.68
gso-miR1509a	2211.77	2451.77	2348.69	1947.49	1758.47	1602.8	2135.85	1851.32	1997.74	2272.75	1414.43	1579	3361.43	1765.18	3686.27	2202.61	4395.27	3402.38	3135.34	3869.17	2994.34	2391.77	2449.88	2309.55
gso-miR1510a	7955.91	7840.74	7972.71	6117.39	7146.86	5746.02	10508.4	6785.68	7536.09	8018.49	8688.45	7057.88	9418.76	3017.14	9911.34	5532.84	11230.3	9091.36	13251.6	15091.1	11630.5	8003.46	7144.61	8307.39
gso-miR1510b	6303.02	6065.2	6594.78	5274.68	5845.08	4626.78	8401.27	5367.93	6092.49	6433.38	7157.51	5738.6	7538.16	2214.64	7925.79	4524.66	9299.28	7421.45	11433.2	12759.2	9797.03	6664.07	6290.64	7101.26
gso-miR167a	146.732	122.777	132.377	146.447	155.367	154.377	123.76	129.022	179.766	118.614	79.9343	84.8477	275.896	149.302	256.133	212.568	168.05	236.415	231.821	191.111	184.529	112.114	118.372	196.65
gso-miR2218	6838.16	6238.97	5088.49	4686.32	5200.07	4683.54	9368.99	7654.33	7448.55	9460.11	3786.72	5331.96	7348.97	4651.68	6352.11	3018.46	8614.86	4668.27	7793.13	8817.94	6031.86	6257.46	5035.05	4654.06
gso-miR3522a	166.153	271.999	152.434	1734.25	3839.44	1509.72	163.682	187.533	138.341	503.489	418.639	545.302	1244.35	646.973	831.921	4939.67	2051.74	2694.39	797.398	1032.67	845.429	1775.89	619.34	930.812
gso-miR3522b	166.153	271.999	152.434	1734.25	3839.44	1509.72	163.682	187.533	138.341	504.318	418.639	545.302	1244.35	646.973	831.921	4939.67	2051.74	2694.39	797.398	1032.67	845.429	1775.89	619.34	930.812
gso-miR482a	7377.61	6195.53	5858.69	5318.36	4411.47	6240.93	6756.47	6056.55	5997.92	6511.35	2773.31	3758.13	5092.26	3861.62	4876.78	3961.86	5661.76	4958.47	5640.98	5773.57	4208.82	3913.53	4109.21	3620.55
lja-miR396	772.502	723.441	691.971	629.467	696.795	712.86	930.192	976.669	919.149	824.494	554.121	788.463	983.092	967.35	879.05	823.953	999.134	846.843	1047.3	1111.46	814.02	777.325	818.037	1016.03
lus-miR156b	45.3144	43.4443	52.1485	53.9543	63.559	65.8374	124.558	132.023	126.617	130.227	108.386	173.834	99.0974	77.7612	57.3739	70.8559	73.3309	68.7982	144.683	135.79	111.241	159.95	82.4378	157.32
lus-miR156c	45.3144	43.4443	52.1485	53.9543	63.559	65.8374	124.558	132.023	125.836	130.227	107.031	173.834	99.0974	77.7612	57.3739	70.8559	73.3309	68.7982	144.683	135.79	111.241	159.95	82.4378	157.32
lus-miR156i	45.3144	43.4443	52.1485	53.9543	63.559	65.8374	124.558	132.023	125.836	130.227	107.031	173.834	99.0974	77.7612	57.3739	70.8559	73.3309	68.7982	144.683	135.79	111.241	159.95	82.4378	157.32
lus-miR166e	960.233	797.108	910.593	960.901	840.392	1021.62	982.89	1012.68	1067.65	964.674	527.025	790.533	1065.3	685.854	952.816	935.298	857.055	954.418	1058.81	1024.29	680.531	970.161	915.271	935.182
lus-miR167b	133.785	86.8885	74.2114	120.755	75.3292	156.648	85.434	91.5159	118.02	88.7534	52.8379	52.7712	165.538	76.206	147.533	111.345	100.83	112.579	177.565	125.731	103.388	68.7634	82.4378	133.285
lus-miR171a	120.838	77.4441	80.2285	89.9239	56.4969	74.9184	134.139	106.518	153.973	150.964	50.1283	101.403	87.8364	24.8836	53.2757	44.538	87.0805	68.7982	105.224	115.673	74.5967	77.7325	59.1861	72.1051
lus-miR172b	2.15783	1.88888	2.00571	2.56925	2.35404	2.27026	4.79069	6.00104	7.8159	4.97682	2.70964	4.13891	4.50443	1.55522	8.19627	4.04891	4.58318	5.0035	8.2206	10.0585	7.85228	4.48457	8.45516	8.74002
lus-miR172h	2.15783	1.88888	2.00571	2.56925	2.35404	2.27026	4.79069	6.00104	7.8159	4.97682	2.70964	4.13891	4.50443	1.55522	8.19627	4.04891	4.58318	5.0035	8.2206	10.0585	7.85228	4.48457	8.45516	8.74002
lus-miR393a	4.31566	3.77776	4.01142	5.13851	4.70808	4.54051	4.79069	6.00104	6.25272	4.14735	1.35482	3.10419	6.75664	6.2209	8.19627	8.09782	4.58318	5.0035	4.93236	5.02925	5.23486	5.97942	6.34137	6.55501
lus-miR393b	28.0518	22.6666	24.0685	23.1233	18.8323	18.162	29.5426	31.5055	32.0452	31.5199	14.903	19.6598	33.7832	34.2149	30.736	30.3668	33.61	28.7701	41.103	45.2632	39.2614	40.3611	40.162	39.3301
lus-miR393c	4.31566	3.77776	4.01142	5.13851	4.70808	4.54051	4.79069	6.00104	6.25272	4.14735	1.35482	3.10419	6.75664	6.2209	8.19627	8.09782	4.58318	5.0035	4.93236	5.02925	5.23486	5.97942	6.34137	6.55501
lus-miR393d	28.0518	22.6666	24.0685	23.1233	18.8323	18.162	29.5426	31.5055	32.0452	31.5199	14.903	19.6598	33.7832	34.2149	30.736	30.3668	33.61	28.7701	41.103	45.2632	39.2614	40.3611	40.162	39.3301
lus-miR396c	772.502	723.441	689.965	629.467	696.795	712.86	929.394	975.169	918.368	823.664	554.121	789.498	983.092	967.35	879.05	821.929	999.134	846.843	1047.3	1109.79	814.02	778.82	818.037	1016.03
mdm-miR167b	34.5252	26.4443	30.0857	38.5388	35.3106	47.6754	29.5426	36.0062	42.2058	30.6904	17.6126	24.8335	65.3142	40.4358	49.1776	56.6848	41.2486	65.0455	75.6295	55.3217	43.1876	35.8765	46.5034	65.5501
mdm-miR167e	34.5252	26.4443	30.0857	38.5388	35.3106	47.6754	29.5426	36.0062	42.2058	30.6904	17.6126	24.8335	65.3142	40.4358	49.1776	56.6848	41.2486	65.0455	75.6295	55.3217	43.1876	35.8765	46.5034	65.5501
mdm-miR172a	0	0	2.00571	0	0	0	2.39535	1.50026	2.34477	3.31788	1.35482	1.03473	1.12611	0	4.09813	0	1.52773	1.25088	4.93236	6.70566	3.92614	1.49486	4.22758	4.37001
mdm-miR172c	0	0	2.00571	0	0	0	2.39535	1.50026	2.34477	3.31788	1.35482	1.03473	1.12611	0	4.09813	0	1.52773	1.25088	4.93236	6.70566	3.92614	1.49486	4.22758	4.37001
mdm-miR172d	2.15783	1.88888	2.00571	2.56925	2.35404	2.27026	4.79069	6.00104	7.8159	4.97682	2.70964	4.13891	4.50443	1.55522	8.19627	4.04891	4.58318	5.0035	8.2206	10.0585	7.85228	4.48457	8.45516	8.74002
mdm-miR172f	2.15783	1.88888	2.00571	2.56925	2.35404	2.27026	4.79069	6.00104	7.8159	4.97682	2.70964	4.13891	4.50443	1.55522	8.19627	4.04891	4.58318	5.0035	8.2206	10.0585	7.85228	4.48457	8.45516	8.74002
mdm-miR172m	0	0	2.00571	0	0	0	2.39535	1.50026	2.34477	3.31788	1.35482	1.03473	1.12611	0	4.09813	0	1.52773	1.25088	4.93236	6.70566	3.92614	1.49486	4.22758	4.37001
mdm-miR172n	0	0	2.00571	0	0	0	2.39535	1.50026	2.34477	3.31788	1.35482	1.03473	1.12611	0	4.09813	0	1.52773	1.25088	4.93236	6.70566	3.92614	1.49486	4.22758	4.37001
mdm-miR390b	140.259	122.777	116.331	164.432	218.926	288.322	295.426	303.053	305.601	542.474	195.094	321.801	186.934	101.09	88.1099	166.005	284.157	180.126	276.212	383.899	229.025	508.251	221.948	297.161
mdm-miR390c	138.101	122.777	116.331	164.432	218.926	288.322	296.224	303.053	305.601	541.644	195.094	320.766	186.934	101.09	88.1099	168.03	284.157	180.126	276.212	378.87	227.716	508.251	221.948	290.606
mdm-miR390d	138.101	122.777	116.331	164.432	218.926	288.322	296.224	303.053	305.601	541.644	195.094	320.766	186.934	101.09	88.1099	168.03	284.157	180.126	276.212	378.87	227.716	508.251	221.948	290.606
mdm-miR393g	12.947	7.55552	10.0286	5.13851	9.41615	6.81077	14.3721	19.5034	17.195	10.7831	4.06446	7.2431	6.75664	1.55522	8.19627	8.09782	4.58318	6.25438	9.86472	13.4113	11.7784	7.47428	8.45516	13.11
mdm-miR393h	12.947	7.55552	10.0286	5.13851	9.41615	6.81077	14.3721	19.5034	17.195	10.7831	4.06446	7.2431	6.75664	1.55522	8.19627	8.09782	4.58318	6.25438	9.86472	13.4113	11.7784	7.47428	8.45516	13.11
mdm-miR395a	0	0	2.00571	0	0	2.27026	0.798448	1.50026	2.34477	0.829471	0	0	1.12611	0	0	0	1.52773	1.25088	1.64412	1.67642	1.30871	1.49486	2.11379	4.37001
mdm-miR395c	0	0	2.00571	0	0	2.27026	0.798448	1.50026	2.34477	0.829471	0	0	1.12611	0	0	0	1.52773	1.25088	1.64412	1.67642	1.30871	1.49486	2.11379	4.37001
mdm-miR395e	0	0	2.00571	0	0	2.27026	0.798448	1.50026	2.34477	0.829471	0	0	1.12611	0	0	0	1.52773	1.25088	1.64412	1.67642	1.30871	1.49486	2.11379	4.37001
mdm-miR395f	0	0	2.00571	0	0	2.27026	0.798448	1.50026	2.34477	0.829471	0	0	1.12611	0	0	0	1.52773	1.25088	1.64412	1.67642	1.30871	1.49486	2.11379	4.37001
mdm-miR396a	882.552	768.775	938.673	814.454	889.826	862.697	810.425	1177.7	973.079	763.943	613.733	985.062	1194.8	875.591	897.491	1097.25	1810.36	1337.19	2112.69	2087.14	1054.82	1433.57	1488.11	1979.61
mdm-miR396b	772.502	723.441	691.971	629.467	696.795	712.86	929.394	975.169	919.149	823.664	554.121	788.463	981.965	967.35	879.05	821.929	999.134	846.843	1047.3	1111.46	814.02	777.325	818.037	1016.03
mdm-miR396c	951.602	944.44	812.313	698.837	873.348	753.725	1400.48	1273.72	1291.97	1063.38	876.568	1159.93	1461.69	1099.54	1274.52	1157.99	1303.15	1284.65	1642.48	1619.42	1176.53	1013.51	803.24	1383.11
mdm-miR396d	951.602	944.44	812.313	698.837	873.348	753.725	1400.48	1273.72	1291.97	1063.38	876.568	1159.93	1461.69	1099.54	1274.52	1157.99	1303.15	1284.65	1642.48	1619.42	1176.53	1013.51	803.24	1383.11
mdm-miR396e	951.602	944.44	812.313	698.837	873.348	753.725	1400.48	1273.72	1291.97	1063.38	876.568	1159.93	1461.69	1099.54	1274.52	1157.99	1303.15	1284.65	1642.48	1619.42	1176.53	1013.51	803.24	1383.11
mes-miR166h	2300.24	2015.44	2358.72	2348.3	1902.06	2329.28	2726.7	2578.95	3059.92	2484.26	1385.98	2007.37	3186.88	1833.61	2719.11	2510.32	2467.28	2595.57	3016.96	2816.38	2125.35	2554.71	2124.36	2713.78
mes-miR167a	133.785	109.555	114.326	131.032	136.534	152.107	118.17	124.522	166.479	113.637	74.515	80.7088	251.122	143.081	225.397	202.446	151.245	215.151	200.583	165.965	160.972	101.65	107.803	181.355
mes-miR169a	0	0	0	0	0	0	1.5969	1.50026	0.78159	1.65894	0	0	0	0	2.04907	2.02446	0	1.25088	0	0	0	0	0	0
mes-miR172f	0	0	0	0	2.35404	36.3241	0	0	0	1.65894	1.35482	1.03473	0	3.11045	0	0	0	0	1.64412	0	0	0	0	0
mes-miR390b	138.101	122.777	116.331	164.432	218.926	288.322	296.224	303.053	305.601	540.815	195.094	318.696	186.934	101.09	88.1099	168.03	282.63	181.377	276.212	380.546	227.716	509.746	221.948	290.606
mes-miR393a	4.31566	3.77776	4.01142	5.13851	4.70808	4.54051	4.79069	6.00104	6.25272	4.14735	1.35482	3.10419	6.75664	6.2209	8.19627	8.09782	4.58318	5.0035	4.93236	5.02925	5.23486	5.97942	6.34137	6.55501
mes-miR393c	28.0518	22.6666	24.0685	23.1233	18.8323	18.162	29.5426	31.5055	32.0452	32.3494	16.2578	19.6598	34.9093	34.2149	30.736	30.3668	35.1377	28.7701	42.7471	46.9396	39.2614	40.3611	40.162	37.1451
mes-miR396a	772.502	725.33	691.971	629.467	696.795	712.86	929.394	975.169	919.149	823.664	554.121	789.498	981.965	967.35	879.05	821.929	999.134	846.843	1047.3	1114.82	815.329	777.325	820.15	1016.03
mes-miR396e	4235.82	4414.31	3499.97	2332.88	2951.96	2215.77	4868.14	4145.22	3924.36	3187.66	2861.38	3695.02	5326.49	3779.2	5079.64	3619.73	5197.33	4170.42	5731.4	7173.38	4431.3	3698.27	2568.25	3902.42
mes-miR477i	0	0	2.00571	0	4.70808	0	1.5969	0	1.56318	0	1.35482	0	1.12611	1.55522	2.04907	4.04891	3.05545	0	1.64412	1.67642	0	1.49486	4.22758	2.185
mtr-miR156e	45.3144	43.4443	52.1485	53.9543	63.559	65.8374	124.558	132.023	125.836	130.227	107.031	173.834	99.0974	77.7612	57.3739	70.8559	73.3309	68.7982	144.683	135.79	111.241	159.95	82.4378	157.32
mtr-miR164b	118.681	86.8885	120.343	138.74	77.6833	127.134	137.333	195.034	247.764	163.406	51.4831	88.9867	155.403	73.0955	94.2571	131.59	103.885	110.077	146.327	140.819	83.7577	147.991	80.324	159.505
mtr-miR166b	1037.92	863.219	1000.85	1071.38	901.597	1089.72	1042.77	1095.19	1149.72	1040.16	558.185	853.651	1162.14	729.4	1040.93	1008.18	960.941	1070.75	1229.8	1185.23	769.524	1077.79	1014.62	1066.28
mtr-miR166f	960.233	797.108	910.593	960.901	840.392	1021.62	982.89	1012.68	1067.65	964.674	527.025	790.533	1065.3	685.854	952.816	935.298	857.055	954.418	1058.81	1024.29	680.531	970.161	915.271	935.182
mtr-miR166g-3p	1801.79	1575.33	1748.98	1944.93	1676.07	1972.85	1971.37	1996.85	2239.25	2121.79	1043.21	1568.65	2233.07	1407.48	1895.39	1905.01	1883.69	2027.67	2092.97	2087.14	1562.6	1911.92	1773.47	1855.07
mtr-miR166g-5p	1124.23	927.441	1564.46	2353.44	2530.59	2404.2	1045.17	1326.23	1675.73	1425.03	852.181	1090.6	1584.43	727.845	1641.3	1933.35	1662.17	1886.32	1729.61	1921.17	1921.19	2258.73	1777.7	2053.9
mtr-miR167a	34.5252	26.4443	30.0857	38.5388	35.3106	47.6754	29.5426	36.0062	42.2058	30.6904	17.6126	24.8335	65.3142	40.4358	49.1776	56.6848	41.2486	65.0455	75.6295	55.3217	43.1876	35.8765	46.5034	65.5501
mtr-miR169k	12.947	9.4444	8.02285	7.70776	7.06211	4.54051	8.78293	12.0021	6.25272	3.31788	5.41928	12.4167	10.135	7.77612	2.04907	8.09782	33.61	12.5088	3.28824	10.0585	3.92614	4.48457	4.22758	4.37001
mtr-miR172c-3p	2.15783	1.88888	2.00571	2.56925	2.35404	2.27026	4.79069	6.00104	7.8159	4.97682	2.70964	4.13891	4.50443	1.55522	8.19627	4.04891	4.58318	5.0035	8.2206	10.0585	7.85228	4.48457	8.45516	8.74002
mtr-miR172c-5p	4.31566	3.77776	0	2.56925	0	6.81077	2.39535	1.50026	2.34477	3.31788	0	7.2431	2.25221	1.55522	0	4.04891	0	3.75263	1.64412	1.67642	0	0	2.11379	0
mtr-miR390	140.259	122.777	116.331	164.432	218.926	288.322	295.426	303.053	304.82	539.985	195.094	318.696	188.06	101.09	88.1099	166.005	285.685	181.377	274.568	378.87	229.025	508.251	221.948	290.606
mtr-miR393b-3p	4.31566	3.77776	2.00571	2.56925	2.35404	2.27026	4.79069	7.5013	7.03431	4.97682	2.70964	3.10419	2.25221	0	2.04907	2.02446	1.52773	2.50175	3.28824	5.02925	5.23486	1.49486	2.11379	4.37001
mtr-miR393b-5p	4.31566	3.77776	4.01142	5.13851	4.70808	4.54051	4.79069	6.00104	6.25272	4.14735	1.35482	3.10419	6.75664	6.2209	8.19627	8.09782	4.58318	5.0035	4.93236	5.02925	5.23486	5.97942	6.34137	6.55501
mtr-miR395a	0	0	0	0	0	2.27026	0.798448	0	2.34477	0.829471	1.35482	0	1.12611	0	0	0	4.58318	1.25088	1.64412	1.67642	1.30871	0	2.11379	0
mtr-miR396a-3p	194.205	186.999	306.874	277.479	237.758	217.945	249.914	304.553	418.15	279.532	197.804	236.953	347.967	107.31	301.213	459.551	232.215	421.545	411.03	281.638	276.139	328.868	386.823	454.481
mtr-miR396a-5p	1029.28	1033.22	870.479	721.96	915.721	780.968	1473.94	1315.73	1338.86	1103.2	934.825	1213.74	1548.4	1149.31	1366.73	1202.53	1434.54	1343.44	1739.48	1777	1270.76	1062.84	830.719	1426.81
mtr-miR396b-3p	634.401	560.998	744.119	868.408	798.019	799.13	580.472	664.615	832.393	695.926	447.09	494.6	721.835	255.057	475.384	898.858	603.452	841.839	713.548	598.48	639.961	717.531	860.312	769.122
mtr-miR396b-5p	772.502	723.441	691.971	629.467	696.795	712.86	929.394	975.169	919.149	823.664	554.121	788.463	981.965	967.35	879.05	821.929	999.134	846.843	1047.3	1111.46	814.02	777.325	818.037	1016.03
mtr-miR398b	815.659	1252.33	840.393	5590.7	8651.09	6236.39	265.085	469.581	347.807	926.519	327.866	471.836	1069.8	673.412	913.884	2834.24	1405.51	1581.11	532.695	673.919	543.116	748.923	519.992	480.701
mtr-miR399l	8.63131	9.4444	16.0457	28.2618	42.3727	29.5133	7.18604	10.5018	17.195	9.95365	8.12891	11.382	47.2965	23.3284	47.1285	78.9538	36.6655	83.8087	90.4266	65.3802	53.6573	89.6913	48.6172	93.9552
mtr-miR399p	8.63131	9.4444	16.0457	28.2618	42.3727	29.5133	7.18604	10.5018	17.195	9.95365	8.12891	11.382	47.2965	23.3284	47.1285	78.9538	36.6655	83.8087	90.4266	65.3802	53.6573	89.6913	48.6172	93.9552
mtr-miR4414a-3p	0	0	0	0	0	0	0	0	0	0.829471	0	0	0	0	0	0	0	0	0	0	0	0	0	0
mtr-miR4414a-5p	2.15783	5.66664	0	0	0	0	0.798448	0	0	1.65894	0	1.03473	1.12611	7.77612	0	0	0	0	0	0	1.30871	0	2.11379	0
mtr-miR5205b	0	0	0	0	0	0	0	0	0	0	0	0	0	0	4.09813	0	1.52773	1.25088	1.64412	0	0	0	0	0
mtr-miR5205c	0	0	0	0	0	0	0	0	1.56318	0	0	0	0	0	4.09813	4.04891	0	0	1.64412	0	0	0	0	0
mtr-miR5741d	0	0	0	0	0	0	0	0	0.78159	0	0	0	1.12611	0	0	0	0	2.50175	0	0	0	0	0	0
nta-miR156g	45.3144	43.4443	52.1485	53.9543	63.559	65.8374	124.558	132.023	125.054	129.397	107.031	172.8	97.9713	77.7612	57.3739	68.8315	73.3309	68.7982	143.038	135.79	109.932	158.455	82.4378	157.32
nta-miR162b	828.606	821.663	758.159	793.9	835.683	765.076	731.379	721.625	878.507	784.679	573.088	713.963	952.687	737.176	1155.67	969.714	829.556	980.686	912.487	824.796	793.081	841.604	752.509	1016.03
nta-miR166g	1913.99	1654.66	1821.19	2016.86	1739.63	2027.34	2040.83	2068.86	2326.79	2206.39	1102.82	1634.87	2367.08	1446.36	1977.35	1998.14	2105.21	2177.77	2290.26	2303.39	1689.55	2019.55	1881.27	1968.69
nta-miR167a	133.785	109.555	114.326	131.032	136.534	152.107	118.17	124.522	166.479	113.637	74.515	80.7088	251.122	143.081	225.397	202.446	151.245	215.151	200.583	165.965	160.972	101.65	107.803	181.355
nta-miR167b	133.785	109.555	114.326	131.032	136.534	152.107	118.17	124.522	166.479	113.637	74.515	80.7088	251.122	143.081	225.397	202.446	151.245	215.151	200.583	165.965	160.972	101.65	107.803	181.355
nta-miR167c	133.785	109.555	114.326	131.032	136.534	152.107	118.17	124.522	166.479	113.637	74.515	80.7088	251.122	143.081	225.397	202.446	151.245	215.151	200.583	165.965	160.972	101.65	107.803	181.355
nta-miR172c	2.15783	1.88888	2.00571	2.56925	2.35404	2.27026	4.79069	6.00104	7.8159	4.97682	2.70964	4.13891	4.50443	1.55522	8.19627	4.04891	4.58318	5.0035	8.2206	10.0585	7.85228	4.48457	8.45516	8.74002
nta-miR172d	2.15783	1.88888	2.00571	2.56925	2.35404	2.27026	4.79069	6.00104	7.8159	4.97682	2.70964	4.13891	4.50443	1.55522	8.19627	4.04891	4.58318	5.0035	8.2206	10.0585	7.85228	4.48457	8.45516	8.74002
nta-miR172e	2.15783	1.88888	2.00571	2.56925	2.35404	2.27026	4.79069	6.00104	7.8159	4.97682	2.70964	4.13891	4.50443	1.55522	8.19627	4.04891	4.58318	5.0035	8.2206	10.0585	7.85228	4.48457	8.45516	8.74002
nta-miR172f	2.15783	1.88888	2.00571	2.56925	2.35404	2.27026	4.79069	6.00104	7.8159	4.97682	2.70964	4.13891	4.50443	1.55522	8.19627	4.04891	4.58318	5.0035	8.2206	10.0585	7.85228	4.48457	8.45516	8.74002
nta-miR172g	2.15783	1.88888	2.00571	2.56925	2.35404	2.27026	4.79069	6.00104	7.8159	4.97682	2.70964	4.13891	4.50443	1.55522	8.19627	4.04891	4.58318	5.0035	8.2206	10.0585	7.85228	4.48457	8.45516	8.74002
nta-miR319a	2015.41	2034.32	2011.73	1998.88	2568.26	2081.82	2234.86	2839.99	2479.2	2580.48	1875.07	2212.25	2550.63	2429.26	2301.1	3243.18	3014.21	3107.18	2351.09	2355.36	1914.65	3056.98	3481.41	2982.53
nta-miR394	47.4722	24.5555	44.1257	35.9696	37.6646	27.2431	51.8991	63.0109	61.7456	59.7219	18.9675	40.3544	58.5576	49.7672	45.0795	54.6603	47.3596	57.5403	55.9001	60.3509	41.8788	40.3611	109.917	63.3651
nta-miR395a	0	1.88888	2.00571	0	0	4.54051	0.798448	1.50026	3.12636	0.829471	1.35482	0	2.25221	1.55522	0	2.02446	1.52773	2.50175	1.64412	3.35283	2.61743	1.49486	4.22758	4.37001
nta-miR395b	0	1.88888	2.00571	0	0	4.54051	0.798448	1.50026	3.12636	0.829471	1.35482	0	2.25221	1.55522	0	2.02446	1.52773	2.50175	1.64412	3.35283	2.61743	1.49486	4.22758	4.37001
nta-miR395c	0	0	2.00571	0	0	2.27026	0.798448	1.50026	2.34477	0.829471	0	0	1.12611	0	0	0	1.52773	1.25088	1.64412	1.67642	1.30871	1.49486	2.11379	4.37001
nta-miR396b	1018.49	1025.66	868.473	727.099	913.367	776.427	1468.35	1309.73	1332.61	1097.39	926.696	1210.63	1538.26	1146.2	1358.53	1196.45	1423.84	1333.43	1724.68	1760.24	1255.06	1059.85	828.605	1422.44
nta-miR396c	1029.28	1033.22	870.479	721.96	915.721	780.968	1473.94	1315.73	1338.86	1103.2	934.825	1213.74	1548.4	1149.31	1366.73	1202.53	1434.54	1343.44	1739.48	1777	1270.76	1062.84	830.719	1426.81
osa-miR166g-3p	960.233	797.108	910.593	960.901	840.392	1021.62	982.89	1012.68	1067.65	964.674	527.025	790.533	1065.3	685.854	952.816	935.298	857.055	954.418	1058.81	1024.29	680.531	970.161	915.271	935.182
osa-miR172d-3p	2.15783	1.88888	2.00571	2.56925	2.35404	2.27026	4.79069	6.00104	7.8159	4.97682	2.70964	4.13891	4.50443	1.55522	8.19627	4.04891	4.58318	5.0035	8.2206	10.0585	7.85228	4.48457	8.45516	8.74002
osa-miR172d-5p	0	0	6.01714	0	2.35404	6.81077	1.5969	0	0.78159	0	0	0	0	1.55522	0	0	1.52773	2.50175	0	0	1.30871	0	2.11379	0
osa-miR396d	6.47348	1.88888	0	5.13851	2.35404	0	7.18604	0	4.68954	0	0	0	0	0	4.09813	0	6.11091	0	4.93236	0	2.61743	0	0	0
pab-miR396g	975.338	963.329	874.491	737.376	903.951	780.968	1444.39	1314.23	1335.74	1104.86	914.503	1199.25	1521.37	1125.98	1340.09	1212.65	1397.87	1333.43	1749.34	1760.24	1240.66	1073.31	834.947	1415.88
ppe-miR164b	105.734	81.2219	112.32	131.032	75.3292	120.324	129.349	189.033	237.603	153.452	50.1283	82.7783	149.772	69.9851	90.1589	127.541	96.2468	107.575	141.394	135.79	75.9054	142.011	78.2102	157.32
ppe-miR167a	34.5252	26.4443	30.0857	38.5388	35.3106	47.6754	29.5426	36.0062	42.2058	30.6904	17.6126	24.8335	65.3142	40.4358	49.1776	56.6848	41.2486	65.0455	75.6295	55.3217	43.1876	35.8765	46.5034	65.5501
ppe-miR172b	2.15783	1.88888	2.00571	2.56925	2.35404	2.27026	4.79069	6.00104	7.8159	4.97682	2.70964	4.13891	4.50443	1.55522	8.19627	4.04891	4.58318	5.0035	8.2206	10.0585	7.85228	4.48457	8.45516	8.74002
ppe-miR172d	0	0	0	0	2.35404	36.3241	0	0	0	1.65894	1.35482	1.03473	0	3.11045	0	0	0	0	1.64412	0	0	0	0	0
ppe-miR390	138.101	122.777	116.331	164.432	218.926	288.322	296.224	303.053	305.601	540.815	195.094	318.696	186.934	101.09	88.1099	168.03	282.63	178.875	276.212	382.223	227.716	509.746	221.948	290.606
ppe-miR393a	4.31566	3.77776	4.01142	5.13851	4.70808	4.54051	4.79069	6.00104	6.25272	4.14735	1.35482	3.10419	6.75664	6.2209	8.19627	8.09782	4.58318	5.0035	4.93236	5.02925	5.23486	5.97942	6.34137	6.55501
ppe-miR395f	0	0	2.00571	0	0	2.27026	0.798448	1.50026	2.34477	0.829471	0	0	1.12611	0	0	0	1.52773	1.25088	1.64412	1.67642	1.30871	1.49486	2.11379	4.37001
ppe-miR399b	0	0	0	0	0	0	0.798448	0	0	0	0	0	2.25221	0	4.09813	0	1.52773	1.25088	3.28824	3.35283	1.30871	7.47428	4.22758	0
ppt-miR166a	1178.17	1027.55	1105.15	1282.06	1101.69	1259.99	1302.27	1294.72	1524.88	1476.46	703.151	1035.76	1576.55	917.582	1268.37	1289.58	1474.26	1473.53	1543.83	1570.8	1189.62	1285.58	1211.2	1317.56
ppt-miR166b	1178.17	1027.55	1105.15	1282.06	1101.69	1259.99	1302.27	1294.72	1524.88	1476.46	703.151	1035.76	1576.55	917.582	1268.37	1289.58	1474.26	1473.53	1543.83	1570.8	1189.62	1285.58	1211.2	1317.56
ptc-miR164c	107.891	79.333	116.331	131.032	75.3292	120.324	128.55	190.533	237.603	154.282	50.1283	82.7783	148.646	69.9851	90.1589	127.541	99.3023	108.826	143.038	135.79	75.9054	143.506	78.2102	157.32
ptc-miR166b	1258.01	1086.11	1185.38	1431.07	1252.35	1380.32	1435.61	1408.74	1667.91	1650.65	791.214	1170.28	1667.76	998.454	1299.11	1392.83	1420.79	1511.06	1598.08	1592.59	1244.59	1405.16	1297.87	1394.03
ptc-miR166q	1618.37	1346.77	1508.3	1438.78	1320.62	1491.56	1486.71	1536.27	1631.96	1473.97	810.182	1227.19	1730.83	1026.45	1526.55	1417.12	1368.84	1557.34	1867.72	1788.73	1173.92	1586.04	1458.51	1529.5
ptc-miR172a	2.15783	1.88888	2.00571	2.56925	2.35404	2.27026	4.79069	6.00104	7.8159	4.97682	2.70964	4.13891	4.50443	1.55522	8.19627	4.04891	4.58318	5.0035	8.2206	10.0585	7.85228	4.48457	8.45516	8.74002
ptc-miR319f	161106	168823	159211	154561	147182	157435	141439	136747	129384	136397	189119	162398	121310	186778	142328	133849	127970	126033	98132.6	92958.9	135372	116146	126005	108835
ptc-miR393a-3p	12.947	7.55552	10.0286	5.13851	9.41615	6.81077	14.3721	19.5034	17.195	11.6126	5.41928	7.2431	6.75664	1.55522	8.19627	8.09782	4.58318	6.25438	9.86472	13.4113	11.7784	7.47428	8.45516	13.11
ptc-miR393a-5p	4.31566	3.77776	4.01142	5.13851	4.70808	4.54051	4.79069	6.00104	6.25272	4.14735	1.35482	3.10419	6.75664	6.2209	8.19627	8.09782	4.58318	5.0035	4.93236	5.02925	5.23486	5.97942	6.34137	6.55501
ptc-miR393b-3p	12.947	7.55552	10.0286	5.13851	9.41615	6.81077	14.3721	19.5034	17.195	11.6126	5.41928	7.2431	6.75664	1.55522	8.19627	8.09782	4.58318	6.25438	9.86472	13.4113	11.7784	7.47428	8.45516	13.11
ptc-miR393b-5p	4.31566	3.77776	4.01142	5.13851	4.70808	4.54051	4.79069	6.00104	6.25272	4.14735	1.35482	3.10419	6.75664	6.2209	8.19627	8.09782	4.58318	5.0035	4.93236	5.02925	5.23486	5.97942	6.34137	6.55501
ptc-miR393c	28.0518	22.6666	24.0685	23.1233	18.8323	18.162	29.5426	31.5055	32.0452	31.5199	14.903	19.6598	33.7832	34.2149	30.736	30.3668	33.61	28.7701	41.103	45.2632	39.2614	40.3611	40.162	39.3301
ptc-miR396a	772.502	723.441	693.976	629.467	696.795	712.86	929.394	976.669	919.149	823.664	555.476	789.498	985.344	967.35	879.05	821.929	1002.19	846.843	1045.66	1113.14	815.329	777.325	820.15	1016.03
ptc-miR396b	772.502	723.441	693.976	629.467	696.795	712.86	929.394	976.669	919.149	823.664	555.476	789.498	985.344	967.35	879.05	821.929	1002.19	846.843	1045.66	1113.14	815.329	777.325	820.15	1016.03
ptc-miR396d	947.286	936.885	810.308	693.699	868.64	751.455	1392.49	1266.22	1288.84	1060.89	875.213	1158.9	1452.68	1097.99	1268.37	1149.89	1300.1	1279.65	1629.32	1616.06	1167.37	1010.52	796.899	1380.92
ptc-miR396e-3p	192.047	185.11	304.868	274.91	237.758	217.945	247.519	303.053	415.024	278.702	196.449	234.883	345.715	105.755	297.115	457.527	230.687	419.043	406.098	278.285	273.521	327.373	386.823	450.111
ptc-miR396e-5p	1027.13	1029.44	868.473	721.96	915.721	780.968	1473.14	1315.73	1339.64	1102.37	934.825	1213.74	1546.15	1149.31	1364.68	1200.5	1429.95	1339.69	1737.84	1777	1268.14	1061.35	830.719	1424.62
ptc-miR399g	0	0	0	0	0	0	0.798448	0	0	0	0	0	2.25221	0	4.09813	0	1.52773	1.25088	3.28824	3.35283	1.30871	7.47428	4.22758	0
ptc-miR530a	0	0	0	0	0	0	0	0	0	0	1.35482	0	1.12611	3.11045	0	0	0	0	3.28824	0	0	0	4.22758	2.185
rco-miR167a	34.5252	26.4443	30.0857	38.5388	35.3106	47.6754	29.5426	36.0062	42.2058	30.6904	17.6126	24.8335	65.3142	40.4358	49.1776	56.6848	41.2486	65.0455	75.6295	55.3217	43.1876	35.8765	46.5034	65.5501
rco-miR172	0	0	0	0	2.35404	36.3241	0	0	0	1.65894	1.35482	1.03473	0	3.11045	0	0	0	0	1.64412	0	0	0	0	0
sbi-miR167c	133.785	109.555	116.331	131.032	136.534	152.107	118.17	124.522	166.479	113.637	74.515	80.7088	251.122	143.081	225.397	202.446	151.245	215.151	200.583	167.642	160.972	101.65	107.803	181.355
sbi-miR167i	34.5252	26.4443	30.0857	38.5388	35.3106	47.6754	29.5426	36.0062	42.2058	30.6904	17.6126	24.8335	65.3142	40.4358	49.1776	56.6848	41.2486	65.0455	75.6295	55.3217	43.1876	35.8765	46.5034	65.5501
sly-miR162	617.139	621.442	587.674	608.913	588.509	590.267	516.596	576.1	692.488	595.56	388.833	510.121	709.447	594.096	944.62	767.269	577.481	743.02	656.004	566.628	537.881	669.695	629.909	841.227
sly-miR166a	1370.22	1165.44	1259.59	1503.01	1315.91	1434.8	1504.28	1480.76	1755.45	1734.42	850.826	1236.5	1801.77	1035.78	1385.17	1485.95	1639.25	1657.41	1792.09	1803.82	1370.22	1509.8	1403.56	1505.47
sly-miR396b	1018.49	1025.66	868.473	727.099	913.367	776.427	1468.35	1309.73	1332.61	1097.39	926.696	1210.63	1538.26	1146.2	1358.53	1196.45	1423.84	1333.43	1724.68	1760.24	1255.06	1059.85	828.605	1422.44
ssl-miR164a	118.681	86.8885	120.343	138.74	77.6833	127.134	137.333	195.034	247.764	163.406	51.4831	88.9867	155.403	73.0955	94.2571	131.59	103.885	110.077	146.327	140.819	83.7577	147.991	80.324	159.505
ssl-miR172	2.15783	1.88888	2.00571	2.56925	0	2.27026	4.79069	6.00104	7.8159	4.97682	2.70964	4.13891	3.37832	1.55522	8.19627	4.04891	3.05545	5.0035	8.2206	10.0585	7.85228	4.48457	8.45516	8.74002
stu-miR171e	8.63131	7.55552	12.0343	10.277	7.06211	9.08102	13.5736	22.5039	16.4134	19.0778	4.06446	9.31256	5.63054	12.4418	12.2944	8.09782	9.16636	7.50525	11.5088	11.7349	10.4697	8.96913	14.7965	13.11
tcc-miR166b	2300.24	2015.44	2358.72	2348.3	1902.06	2329.28	2726.7	2578.95	3059.92	2484.26	1385.98	2007.37	3186.88	1832.05	2719.11	2510.32	2467.28	2595.57	3016.96	2816.38	2125.35	2554.71	2124.36	2713.78
tcc-miR172c	0	0	2.00571	0	2.35404	11.3513	2.39535	1.50026	2.34477	2.48841	2.70964	2.06946	0	0	0	0	0	0	1.64412	1.67642	1.30871	0	0	0
tcc-miR393a	4.31566	3.77776	4.01142	5.13851	4.70808	4.54051	4.79069	6.00104	7.8159	4.14735	1.35482	3.10419	6.75664	6.2209	8.19627	8.09782	4.58318	5.0035	4.93236	5.02925	6.54357	5.97942	6.34137	6.55501
vun-miR162	828.606	821.663	758.159	793.9	835.683	765.076	731.379	721.625	878.507	784.679	573.088	713.963	952.687	737.176	1155.67	969.714	829.556	980.686	912.487	824.796	793.081	841.604	752.509	1016.03
vvi-miR164a	107.891	81.2219	116.331	131.032	80.0373	129.405	129.349	190.533	239.948	154.282	50.1283	88.9867	155.403	69.9851	90.1589	129.565	100.83	111.328	141.394	159.259	75.9054	143.506	78.2102	159.505
vvi-miR167a	133.785	109.555	116.331	131.032	136.534	152.107	118.17	124.522	166.479	113.637	74.515	80.7088	251.122	143.081	225.397	202.446	151.245	215.151	200.583	165.965	160.972	101.65	107.803	181.355
vvi-miR393b	4.31566	3.77776	4.01142	5.13851	4.70808	4.54051	4.79069	6.00104	6.25272	4.14735	1.35482	3.10419	6.75664	6.2209	8.19627	8.09782	4.58318	5.0035	4.93236	5.02925	5.23486	5.97942	6.34137	6.55501
vvi-miR394a	45.3144	24.5555	44.1257	35.9696	37.6646	27.2431	51.1007	63.0109	60.964	59.7219	18.9675	39.3197	58.5576	49.7672	45.0795	54.6603	47.3596	57.5403	55.9001	60.3509	41.8788	38.8662	112.031	63.3651
vvi-miR394c	45.3144	24.5555	44.1257	35.9696	37.6646	27.2431	51.1007	63.0109	61.7456	59.7219	18.9675	39.3197	57.4315	49.7672	45.0795	54.6603	47.3596	57.5403	55.9001	60.3509	41.8788	38.8662	109.917	63.3651
vvi-miR395g	0	0	0	0	0	2.27026	0.798448	1.50026	2.34477	0.829471	0	0	1.12611	0	0	0	1.52773	1.25088	1.64412	1.67642	1.30871	1.49486	2.11379	4.37001
vvi-miR396b	1018.49	1025.66	868.473	724.53	913.367	776.427	1467.55	1309.73	1332.61	1097.39	926.696	1210.63	1538.26	1146.2	1358.53	1196.45	1423.84	1333.43	1724.68	1760.24	1255.06	1059.85	828.605	1422.44
vvi-miR396c	938.655	902.885	822.342	703.976	802.727	787.779	1100.26	1098.19	1048.89	922.371	654.378	907.457	1195.93	1090.21	1098.3	949.47	1319.96	1016.96	1321.87	1505.42	1020.8	932.79	932.181	1168.98
vvi-miR396d	772.502	723.441	693.976	629.467	696.795	712.86	930.192	978.17	919.149	824.494	554.121	788.463	983.092	967.35	879.05	823.953	999.134	846.843	1047.3	1113.14	815.329	777.325	818.037	1016.03
vvi-miR408	94.9444	168.11	102.291	1045.69	1822.03	1294.05	59.8836	90.0156	67.2167	239.717	48.7735	138.654	257.879	171.075	204.907	882.663	381.932	574.152	154.547	182.729	167.515	272.064	152.193	122.36
zma-miR167h-5p	133.785	111.444	116.331	128.463	136.534	152.107	117.372	123.021	168.042	113.637	74.515	80.7088	251.122	143.081	225.397	202.446	151.245	216.401	202.227	165.965	163.589	103.145	107.803	181.355
novel_miR_1	28.0518	3.77776	14.04	43.6773	40.0186	11.3513	5.58914	7.5013	10.1607	9.95365	9.48373	9.31256	15.7655	23.3284	16.3925	36.4402	27.4991	37.5263	16.4412	33.5283	11.7784	20.928	23.2517	30.5901
novel_miR_10	10.7891	9.4444	6.01714	7.70776	7.06211	2.27026	2.39535	3.00052	2.34477	1.65894	2.70964	0	6.75664	0	6.1472	4.04891	6.11091	10.007	3.28824	3.35283	2.61743	0	4.22758	4.37001
novel_miR_100	6.47348	13.2222	8.02285	7.70776	2.35404	6.81077	33.5348	33.0057	11.7238	20.7368	36.5801	27.9377	18.0177	10.8866	18.4416	6.07337	16.805	11.2579	19.7294	23.4698	11.7784	2.98971	8.45516	4.37001
novel_miR_101	30.2096	83.1108	16.0457	12.8463	11.7702	31.7836	31.9379	147.026	41.4242	28.202	74.515	40.3544	14.6394	45.1015	14.3435	20.2446	82.4973	42.5298	34.5265	90.5264	40.5701	29.8971	78.2102	24.035
novel_miR_102	66.8927	64.222	118.337	164.432	178.907	161.188	88.6278	91.5159	80.5037	105.343	350.898	165.557	96.8452	116.642	202.858	143.736	88.6082	131.342	115.088	105.614	146.576	79.2273	126.827	104.88
novel_miR_103	2.15783	0	8.02285	2.56925	4.70808	0	1.5969	1.50026	1.56318	1.65894	0	2.06946	6.75664	1.55522	8.19627	8.09782	4.58318	3.75263	1.64412	5.02925	5.23486	1.49486	4.22758	6.55501
novel_miR_104	2.15783	1.88888	6.01714	5.13851	2.35404	9.08102	6.38759	4.50078	7.03431	3.31788	6.77409	9.31256	6.75664	3.11045	10.2453	6.07337	9.16636	13.7596	9.86472	3.35283	7.85228	1.49486	4.22758	15.295
novel_miR_105	2.15783	7.55552	8.02285	7.70776	11.7702	15.8918	0	0	0	0.829471	1.35482	0	19.1438	6.2209	10.2453	10.1223	15.2773	16.2614	0	0	0	0	0	0
novel_miR_106	2.15783	11.3333	10.0286	12.8463	0	0	4.79069	4.50078	14.0686	6.63577	6.77409	5.17364	27.0266	21.7731	51.2267	38.4647	16.805	22.5158	13.153	13.4113	13.0871	16.4434	122.6	69.9201
novel_miR_107	40.9987	35.8887	54.1542	84.7854	72.9752	63.5672	130.946	133.523	110.986	93.7302	51.4831	50.7017	186.934	76.206	79.9136	253.057	119.163	210.147	350.198	321.872	393.923	219.744	221.948	286.236
novel_miR_108	198.52	162.444	170.486	187.556	176.553	242.917	78.2479	96.0167	87.538	77.1408	63.6765	65.1879	176.799	80.8717	112.699	182.201	91.6636	123.837	110.156	87.1736	98.1535	106.135	114.145	185.725
novel_miR_109	2.15783	0	2.00571	0	0	0	2.39535	1.50026	2.34477	3.31788	2.70964	1.03473	0	1.55522	2.04907	0	4.58318	2.50175	9.86472	15.0877	14.3959	0	10.5689	6.55501
novel_miR_11	21.5783	13.2222	28.08	17.9848	7.06211	6.81077	34.3333	30.0052	33.6083	21.5662	39.2897	20.6946	34.9093	7.77612	38.9323	24.2935	21.3882	28.7701	83.8501	77.1151	71.9793	41.856	59.1861	63.3651
novel_miR_110	38.8409	35.8887	38.1085	46.2466	63.559	24.9728	88.6278	67.5117	60.1824	78.7997	70.4506	81.7436	78.8275	62.209	77.8645	50.6114	111.524	63.7947	121.665	135.79	125.637	103.145	61.2999	72.1051
novel_miR_111	2.15783	0	6.01714	0	0	0	19.1628	9.00156	16.4134	14.9305	28.4512	16.5557	0	1.55522	4.09813	0	3.05545	1.25088	19.7294	28.4991	30.1004	10.464	10.5689	13.11
novel_miR_112	23.7361	16.9999	20.0571	10.277	14.1242	13.6215	14.3721	12.0021	17.9766	14.101	29.806	11.382	21.396	4.66567	18.4416	12.1467	13.7495	16.2614	14.7971	15.0877	26.1743	2.98971	2.11379	6.55501
novel_miR_113	25.8939	30.2221	14.04	7.70776	16.4783	24.9728	31.9379	30.0052	26.574	16.5894	47.4187	28.9724	27.0266	20.2179	30.736	16.1956	32.0823	20.014	24.6618	28.4991	30.1004	22.4228	12.6827	24.035
novel_miR_114	463.933	322.999	361.028	421.358	487.286	506.267	261.093	354.061	304.82	364.138	233.029	292.828	317.562	292.382	170.073	244.959	281.102	226.408	174.277	184.406	164.898	213.764	215.607	205.39
novel_miR_115	209.309	179.444	188.537	197.833	181.261	245.188	84.6355	103.518	91.446	78.7997	66.3861	67.2574	186.934	85.5373	129.091	188.274	96.2468	131.342	113.444	97.2321	96.8448	103.145	114.145	187.91
novel_miR_116	209.309	179.444	188.537	197.833	181.261	245.188	84.6355	103.518	91.446	78.7997	66.3861	67.2574	186.934	85.5373	129.091	188.274	96.2468	131.342	113.444	97.2321	96.8448	103.145	114.145	187.91
novel_miR_117	0	0	6.01714	2.56925	4.70808	0	1.5969	1.50026	1.56318	1.65894	1.35482	2.06946	4.50443	1.55522	8.19627	8.09782	3.05545	3.75263	1.64412	5.02925	5.23486	1.49486	4.22758	6.55501
novel_miR_118	10.7891	9.4444	14.04	7.70776	9.41615	2.27026	15.969	27.0047	12.5054	8.29471	20.3223	18.6251	10.135	1.55522	20.4907	8.09782	10.6941	16.2614	11.5088	20.117	17.0133	1.49486	19.0241	8.74002
novel_miR_119	23.7361	20.7777	16.0457	10.277	9.41615	6.81077	14.3721	6.00104	10.9423	11.6126	21.6771	7.2431	18.0177	7.77612	12.2944	8.09782	24.4436	11.2579	13.153	21.7934	19.6307	7.47428	8.45516	6.55501
novel_miR_12	448.828	283.332	375.068	822.161	758	1051.13	424.775	712.624	638.559	739.058	384.769	496.67	520.261	1269.06	624.965	659.972	456.791	554.138	567.222	487.837	481.607	632.324	1380.3	865.262
novel_miR_120	12.947	13.2222	16.0457	10.277	11.7702	4.54051	0	0	0	0	0	0	15.7655	12.4418	47.1285	26.3179	21.3882	20.014	0	0	0	0	0	0
novel_miR_121	12.947	41.5554	32.0914	28.2618	18.8323	6.81077	62.279	36.0062	33.6083	38.1557	111.095	36.2155	36.0354	21.7731	57.3739	20.2446	30.5545	43.7806	87.1384	73.7623	87.6838	17.9383	46.5034	39.3301
novel_miR_122	140.259	513.776	128.366	395.665	470.808	374.592	110.186	138.024	151.628	257.965	167.998	141.758	182.429	242.615	124.993	244.959	171.105	217.652	133.174	214.581	168.824	231.703	484.058	192.28
novel_miR_123	0	15.111	10.0286	2.56925	4.70808	0	15.1705	13.5023	8.59748	12.4421	29.806	16.5557	5.63054	3.11045	6.1472	4.04891	9.16636	5.0035	36.1706	23.4698	30.1004	11.9588	29.5931	13.11
novel_miR_124	25.8939	16.9999	32.0914	15.4155	14.1242	31.7836	26.3488	21.0036	27.3556	20.7368	32.5157	16.5557	22.5221	12.4418	45.0795	14.1712	13.7495	18.7631	60.8325	36.8811	47.1137	10.464	14.7965	28.4051
novel_miR_125	10.7891	9.4444	16.0457	15.4155	16.4783	11.3513	17.5659	21.0036	31.2636	18.2484	12.1934	16.5557	6.75664	4.66567	6.1472	8.09782	7.63864	11.2579	8.2206	10.0585	9.161	8.96913	6.34137	10.925
novel_miR_126	8.63131	9.4444	2.00571	12.8463	18.8323	47.6754	23.9535	16.5029	46.1138	2.48841	0	3.10419	14.6394	54.4329	65.5701	62.7581	44.3041	50.035	88.7825	28.4991	22.2481	13.4537	48.6172	65.5501
novel_miR_127	0	3.77776	14.04	2.56925	2.35404	0	4.79069	3.00052	4.68954	7.46524	4.06446	7.2431	15.7655	17.1075	10.2453	8.09782	15.2773	5.0035	14.7971	23.4698	13.0871	13.4537	14.7965	15.295
novel_miR_128	1678.79	1507.33	1341.82	1844.72	1880.88	2045.5	1763.77	1645.79	1795.31	2047.13	1315.53	1478.63	2398.61	936.245	1651.55	2087.21	2184.65	2274.09	2490.84	2729.2	2401.49	2213.88	1196.4	2372.91
novel_miR_129	6.47348	1.88888	6.01714	2.56925	7.06211	2.27026	7.18604	4.50078	4.68954	2.48841	6.77409	7.2431	7.88275	3.11045	8.19627	12.1467	9.16636	12.5088	8.2206	3.35283	9.161	5.97942	4.22758	10.925
novel_miR_13	4.31566	20.7777	22.0628	15.4155	2.35404	2.27026	7.18604	7.5013	17.195	7.46524	10.8386	6.20837	34.9093	23.3284	69.6683	50.6114	18.3327	27.5193	18.0853	15.0877	18.322	19.4331	150.079	76.4752
novel_miR_130	17.2626	20.7777	26.0743	12.8463	9.41615	18.162	23.155	18.0031	21.1029	13.2715	48.7735	16.5557	42.7921	41.9911	45.0795	40.4891	111.524	72.5508	42.7471	77.1151	71.9793	22.4228	19.0241	24.035
novel_miR_131	38.8409	45.3331	56.1599	17.9848	40.0186	13.6215	69.465	27.0047	40.6427	39.8146	100.257	36.2155	54.0531	10.8866	38.9323	28.3424	35.1377	35.0245	52.6118	60.3509	79.8315	25.4125	29.5931	28.4051
novel_miR_132	4.31566	5.66664	12.0343	2.56925	9.41615	0	10.3798	1.50026	2.34477	3.31788	10.8386	3.10419	5.63054	1.55522	8.19627	2.02446	6.11091	2.50175	8.2206	8.38208	10.4697	1.49486	2.11379	4.37001
novel_miR_133	8.63131	3.77776	4.01142	10.277	4.70808	18.162	34.3333	39.0068	58.6192	18.2484	13.5482	20.6946	18.0177	3.11045	6.1472	2.02446	7.63864	1.25088	13.153	30.1755	39.2614	13.4537	10.5689	30.5901
novel_miR_134	28.0518	33.9999	30.0857	38.5388	30.6025	29.5133	37.5271	27.0047	37.5163	52.2567	20.3223	24.8335	46.1704	6.2209	18.4416	28.3424	36.6655	32.5228	49.3236	45.2632	32.7178	19.4331	25.3655	28.4051
novel_miR_135	114.365	113.333	188.537	133.601	103.578	138.486	127.752	160.528	186.8	124.421	142.256	104.508	201.573	82.4269	307.36	251.032	164.995	257.68	299.23	264.874	222.481	209.28	298.044	373.636
novel_miR_136	28.0518	30.2221	18.0514	7.70776	7.06211	11.3513	63.0774	46.5081	40.6427	52.2567	107.031	45.5281	36.0354	15.5522	45.0795	20.2446	33.61	31.2719	108.512	144.172	128.254	53.8148	46.5034	67.7351
novel_miR_137	25.8939	18.8888	24.0685	10.277	7.06211	18.162	11.1783	10.5018	16.4134	13.2715	23.0319	21.7293	11.2611	23.3284	22.5397	20.2446	30.5545	20.014	26.3059	18.4406	23.5568	10.464	14.7965	6.55501
novel_miR_138	30.2096	37.7776	46.1314	35.9696	35.3106	24.9728	37.5271	66.0115	61.7456	27.3725	31.1608	8.27783	46.1704	51.3224	61.472	78.9538	47.3596	48.7841	105.224	58.6745	69.3618	44.8457	213.493	120.175
novel_miR_139	332.305	300.332	461.314	362.265	426.081	383.673	522.185	490.585	631.524	520.908	486.38	447.003	450.443	346.815	803.234	449.429	357.488	542.88	720.125	549.864	646.505	390.157	932.181	795.342
novel_miR_14	23.7361	41.5554	58.1657	30.8311	42.3727	22.7026	32.7364	36.0062	33.6083	24.0547	46.0638	26.9029	94.593	32.6597	77.8645	78.9538	39.7209	90.063	60.8325	31.8519	48.4224	40.3611	46.5034	58.9951
novel_miR_140	34.5252	28.3332	26.0743	17.9848	14.1242	2.27026	27.1472	25.5044	20.3213	24.8841	31.1608	30.0071	24.7744	12.4418	30.736	14.1712	27.4991	17.5123	19.7294	38.5575	39.2614	16.4434	10.5689	32.7751
novel_miR_141	45.3144	49.1109	36.1028	46.2466	42.3727	72.6482	31.1395	39.0068	26.574	35.6672	33.8705	24.8335	58.5576	41.9911	88.1099	68.8315	29.0268	43.7806	29.5942	26.8226	41.8788	26.9074	33.8206	32.7751
novel_miR_142	32.3674	39.6665	34.0971	30.8311	40.0186	29.5133	0	0	0	0	0	0	40.5399	46.6567	38.9323	38.4647	47.3596	51.2859	0	0	0	4.48457	0	0
novel_miR_143	4.31566	5.66664	4.01142	2.56925	4.70808	0	7.98448	6.00104	3.90795	8.29471	5.41928	4.13891	10.135	12.4418	16.3925	8.09782	13.7495	12.5088	26.3059	15.0877	22.2481	17.9383	19.0241	26.2201
novel_miR_144	8.63131	9.4444	12.0343	2.56925	11.7702	4.54051	11.1783	12.0021	15.6318	6.63577	14.903	8.27783	6.75664	4.66567	8.19627	10.1223	13.7495	11.2579	13.153	8.38208	20.9394	10.464	4.22758	17.48
novel_miR_145	194.205	162.444	174.497	190.125	176.553	233.836	75.0542	96.0167	83.6301	75.4818	62.3217	62.0837	170.042	80.8717	114.748	174.103	94.7191	125.088	106.868	90.5264	94.2274	101.65	112.031	179.17
novel_miR_146	12.947	16.9999	12.0343	5.13851	7.06211	6.81077	7.98448	3.00052	7.03431	4.97682	10.8386	5.17364	10.135	4.66567	10.2453	4.04891	15.2773	7.50525	9.86472	15.0877	10.4697	4.48457	4.22758	4.37001
novel_miR_147	248.15	175.666	228.651	244.079	313.087	181.62	154.101	225.039	161.007	285.338	155.804	219.362	341.21	298.603	196.71	402.867	496.511	436.556	220.312	281.638	206.777	318.404	327.637	260.016
novel_miR_148	0	1.88888	4.01142	7.70776	2.35404	4.54051	4.79069	3.00052	4.68954	3.31788	5.41928	4.13891	5.63054	6.2209	10.2453	8.09782	1.52773	3.75263	6.57648	1.67642	10.4697	7.47428	4.22758	8.74002
novel_miR_149	209.309	179.444	188.537	197.833	181.261	245.188	84.6355	103.518	91.446	78.7997	66.3861	67.2574	186.934	85.5373	129.091	188.274	96.2468	131.342	113.444	97.2321	96.8448	103.145	114.145	187.91
novel_miR_15	15.1048	33.9999	14.04	43.6773	9.41615	11.3513	35.9302	33.0057	29.7004	29.8609	37.9349	15.5209	58.5576	20.2179	92.208	52.6358	47.3596	40.028	69.0531	73.7623	95.5361	41.856	90.8929	74.2901
novel_miR_150	10.7891	13.2222	18.0514	25.6925	23.5404	15.8918	11.1783	4.50078	13.287	8.29471	4.06446	15.5209	38.2876	12.4418	43.0304	24.2935	24.4436	30.021	13.153	10.0585	14.3959	10.464	16.9103	17.48
novel_miR_151	12.947	7.55552	6.01714	7.70776	4.70808	2.27026	13.5736	9.00156	7.8159	2.48841	20.3223	10.3473	6.75664	4.66567	16.3925	8.09782	9.16636	5.0035	14.7971	8.38208	17.0133	5.97942	8.45516	6.55501
novel_miR_152	4.31566	0	4.01142	2.56925	0	2.27026	3.99224	12.0021	3.12636	1.65894	1.35482	5.17364	0	4.66567	0	4.04891	13.7495	10.007	1.64412	10.0585	2.61743	4.48457	4.22758	2.185
novel_miR_153	4.31566	1.88888	2.00571	0	2.35404	0	3.19379	0	2.34477	3.31788	10.8386	1.03473	7.88275	1.55522	14.3435	6.07337	4.58318	6.25438	9.86472	3.35283	6.54357	1.49486	8.45516	4.37001
novel_miR_154	362.515	375.887	465.325	565.236	642.652	671.996	330.558	349.561	358.75	447.914	463.348	369.398	778.14	1006.23	991.748	872.54	777.613	878.115	1165.68	1597.62	893.852	823.665	1067.46	1013.84
novel_miR_155	4.31566	5.66664	4.01142	5.13851	2.35404	13.6215	9.58138	4.50078	7.8159	2.48841	8.12891	3.10419	7.88275	13.997	10.2453	4.04891	7.63864	11.2579	16.4412	13.4113	19.6307	13.4537	21.1379	15.295
novel_miR_156	0	3.77776	8.02285	10.277	7.06211	6.81077	47.9069	60.0104	37.5163	43.962	96.1921	41.3891	11.2611	0	12.2944	10.1223	4.58318	8.75613	49.3236	65.3802	66.7444	34.3817	23.2517	34.9601
novel_miR_157	17.2626	13.2222	8.02285	2.56925	9.41615	13.6215	11.9767	9.00156	12.5054	14.9305	8.12891	8.27783	10.135	4.66567	10.2453	12.1467	15.2773	10.007	18.0853	11.7349	6.54357	8.96913	12.6827	10.925
novel_miR_158	194.205	162.444	174.497	190.125	176.553	233.836	75.0542	96.0167	83.6301	75.4818	62.3217	62.0837	170.042	80.8717	114.748	174.103	94.7191	125.088	106.868	90.5264	94.2274	101.65	112.031	179.17
novel_miR_159	0	0	0	12.8463	4.70808	6.81077	1.5969	3.00052	5.47113	7.46524	4.06446	2.06946	12.3872	7.77612	6.1472	8.09782	1.52773	10.007	8.2206	11.7349	13.0871	11.9588	4.22758	8.74002
novel_miR_16	8.63131	9.4444	8.02285	0	0	2.27026	15.1705	9.00156	3.12636	3.31788	6.77409	5.17364	5.63054	7.77612	14.3435	6.07337	10.6941	8.75613	11.5088	1.67642	2.61743	2.98971	0	0
novel_miR_160	25.8939	26.4443	58.1657	89.9239	91.8075	143.026	57.4883	33.0057	18.7581	19.9073	48.7735	42.4239	18.0177	26.4388	18.4416	48.5869	102.358	101.321	55.9001	45.2632	26.1743	77.7325	59.1861	58.9951
novel_miR_161	10.7891	9.4444	10.0286	12.8463	9.41615	18.162	16.7674	15.0026	14.0686	20.7368	10.8386	23.7988	9.00886	18.6627	16.3925	8.09782	16.805	8.75613	4.93236	10.0585	11.7784	13.4537	12.6827	13.11
novel_miR_162	6.47348	20.7777	4.01142	5.13851	2.35404	4.54051	5.58914	7.5013	5.47113	7.46524	9.48373	6.20837	6.75664	13.997	14.3435	6.07337	3.05545	16.2614	18.0853	5.02925	14.3959	1.49486	10.5689	8.74002
novel_miR_163	0	1.88888	4.01142	2.56925	4.70808	4.54051	5.58914	6.00104	9.37907	1.65894	1.35482	3.10419	4.50443	1.55522	12.2944	12.1467	1.52773	6.25438	9.86472	6.70566	7.85228	1.49486	10.5689	4.37001
novel_miR_164	0	1.88888	2.00571	0	0	0	0	1.50026	0	0	0	0	1.12611	3.11045	4.09813	2.02446	3.05545	1.25088	1.64412	5.02925	1.30871	0	4.22758	2.185
novel_miR_165	0	0	2.00571	0	4.70808	0	3.19379	3.00052	2.34477	1.65894	5.41928	4.13891	4.50443	1.55522	10.2453	4.04891	3.05545	3.75263	4.93236	6.70566	7.85228	2.98971	4.22758	4.37001
novel_miR_166	10.7891	7.55552	6.01714	7.70776	7.06211	2.27026	2.39535	3.00052	2.34477	1.65894	1.35482	0	5.63054	0	6.1472	4.04891	6.11091	10.007	3.28824	3.35283	2.61743	0	4.22758	4.37001
novel_miR_167	2.15783	1.88888	4.01142	0	2.35404	2.27026	3.99224	3.00052	3.90795	3.31788	4.06446	3.10419	2.25221	0	2.04907	2.02446	3.05545	1.25088	4.93236	1.67642	2.61743	1.49486	0	0
novel_miR_168	0	1.88888	4.01142	7.70776	2.35404	4.54051	4.79069	3.00052	4.68954	3.31788	5.41928	4.13891	5.63054	6.2209	10.2453	8.09782	1.52773	3.75263	6.57648	1.67642	10.4697	7.47428	4.22758	8.74002
novel_miR_169	92.7866	118.999	62.1771	89.9239	51.7888	61.2969	106.194	67.5117	107.859	62.2103	104.321	61.049	78.8275	63.7642	120.895	36.4402	53.4705	56.2894	95.359	77.1151	126.945	25.4125	40.162	72.1051
novel_miR_17	4.31566	0	0	7.70776	0	4.54051	8.78293	6.00104	6.25272	3.31788	4.06446	4.13891	0	17.1075	6.1472	0	3.05545	0	3.28824	10.0585	6.54357	1.49486	2.11379	0
novel_miR_170	0	5.66664	10.0286	5.13851	4.70808	0	7.98448	4.50078	7.8159	4.97682	6.77409	4.13891	9.00886	4.66567	4.09813	8.09782	4.58318	15.0105	9.86472	13.4113	13.0871	16.4434	8.45516	8.74002
novel_miR_171	6.47348	0	8.02285	2.56925	0	4.54051	2.39535	1.50026	3.12636	0.829471	4.06446	2.06946	2.25221	7.77612	16.3925	10.1223	4.58318	2.50175	9.86472	5.02925	5.23486	1.49486	12.6827	6.55501
novel_miR_172	75.524	69.8886	92.2628	23.1233	47.0808	36.3241	93.4185	49.5086	67.2167	60.5514	119.224	55.8753	69.8186	15.5522	98.3552	50.6114	62.6368	50.035	93.7149	93.8792	113.858	22.4228	44.3896	32.7751
novel_miR_173	12.947	11.3333	8.02285	7.70776	9.41615	2.27026	14.3721	9.00156	7.03431	4.97682	27.0964	10.3473	6.75664	4.66567	20.4907	10.1223	9.16636	8.75613	14.7971	11.7349	23.5568	5.97942	14.7965	10.925
novel_miR_174	23.7361	22.6666	40.1142	51.3851	65.9131	38.5943	28.7441	43.5075	66.4351	38.9851	32.5157	37.2502	82.2058	29.5493	59.4229	80.9782	38.1932	85.0595	72.3413	53.6453	32.7178	58.2994	71.8688	80.8452
novel_miR_175	17.2626	9.4444	10.0286	25.6925	37.6646	45.4051	11.1783	22.5039	24.2293	19.9073	20.3223	6.20837	14.6394	29.5493	28.6869	16.1956	16.805	41.2789	24.6618	5.02925	31.4091	16.4434	54.9585	39.3301
novel_miR_176	0	1.88888	4.01142	0	0	0	0	1.50026	0	0	0	0	0	3.11045	2.04907	2.02446	3.05545	1.25088	0	6.70566	1.30871	0	2.11379	2.185
novel_miR_177	38.8409	35.8887	38.1085	46.2466	63.559	24.9728	88.6278	67.5117	60.1824	78.7997	70.4506	81.7436	78.8275	62.209	77.8645	50.6114	111.524	63.7947	121.665	135.79	125.637	103.145	61.2999	72.1051
novel_miR_178	15.1048	5.66664	2.00571	5.13851	14.1242	6.81077	13.5736	19.5034	13.287	4.14735	9.48373	7.2431	12.3872	6.2209	0	30.3668	61.1091	58.7912	4.93236	30.1755	24.8656	11.9588	0	13.11
novel_miR_179	4.31566	5.66664	6.01714	5.13851	0	18.162	113.38	90.0156	98.4803	89.5828	101.611	77.6046	2.25221	3.11045	10.2453	10.1223	9.16636	1.25088	203.871	174.347	198.924	88.1965	145.851	135.47
novel_miR_18	125.154	181.333	122.348	61.6621	84.7454	34.0538	60.6821	42.0073	53.1481	45.6209	69.0958	58.9795	130.628	49.7672	161.876	78.9538	297.907	175.123	172.633	227.992	167.515	62.7839	107.803	89.5852
novel_miR_180	0	20.7777	2.00571	7.70776	0	11.3513	0.798448	0	0	0.829471	1.35482	0	0	0	0	0	3.05545	6.25438	4.93236	35.2047	1.30871	38.8662	4.22758	0
novel_miR_181	209.309	179.444	188.537	197.833	181.261	245.188	84.6355	103.518	91.446	78.7997	66.3861	67.2574	186.934	85.5373	129.091	188.274	96.2468	131.342	113.444	97.2321	96.8448	103.145	114.145	187.91
novel_miR_182	209.309	179.444	188.537	197.833	181.261	245.188	84.6355	103.518	91.446	78.7997	66.3861	67.2574	186.934	85.5373	129.091	188.274	96.2468	131.342	113.444	97.2321	96.8448	103.145	114.145	187.91
novel_miR_183	15.1048	7.55552	16.0457	15.4155	9.41615	15.8918	15.969	18.0031	7.03431	9.95365	16.2578	13.4515	23.6482	6.2209	18.4416	2.02446	19.8605	15.0105	24.6618	13.4113	23.5568	4.48457	0	6.55501
novel_miR_184	4.31566	15.111	14.04	5.13851	4.70808	9.08102	18.3643	9.00156	10.9423	4.97682	29.806	10.3473	9.00886	6.2209	24.5888	10.1223	12.2218	8.75613	21.3736	13.4113	17.0133	7.47428	6.34137	8.74002
novel_miR_185	397.04	494.887	431.228	313.449	228.342	272.431	669.1	496.586	523.665	429.666	787.15	527.712	399.768	253.502	686.437	293.546	469.012	440.308	685.598	670.566	719.793	269.074	401.62	412.966
novel_miR_186	23.7361	15.111	6.01714	5.13851	4.70808	11.3513	17.5659	16.5029	17.195	21.5662	20.3223	16.5557	7.88275	4.66567	32.7851	16.1956	16.805	17.5123	29.5942	36.8811	32.7178	7.47428	12.6827	15.295
novel_miR_187	2.15783	15.111	14.04	7.70776	7.06211	9.08102	5.58914	1.50026	3.12636	0.829471	1.35482	5.17364	9.00886	7.77612	22.5397	22.269	15.2773	15.0105	4.93236	5.02925	3.92614	0	4.22758	2.185
novel_miR_188	17.2626	20.7777	20.0571	23.1233	30.6025	2.27026	30.341	18.0031	22.6661	18.2484	31.1608	18.6251	16.8916	7.77612	22.5397	14.1712	10.6941	6.25438	14.7971	28.4991	35.3353	14.9486	19.0241	26.2201
novel_miR_189	17.2626	7.55552	6.01714	5.13851	4.70808	6.81077	10.3798	7.5013	7.03431	14.9305	16.2578	11.382	7.88275	1.55522	24.5888	2.02446	4.58318	5.0035	8.2206	16.7642	10.4697	2.98971	2.11379	10.925
novel_miR_19	4.31566	5.66664	6.01714	2.56925	9.41615	2.27026	2.39535	4.50078	3.12636	4.97682	2.70964	0	12.3872	1.55522	6.1472	22.269	9.16636	12.5088	1.64412	15.0877	0	10.464	2.11379	2.185
novel_miR_190	88.4709	285.221	86.2456	23.1233	96.5156	122.594	340.937	234.041	168.823	339.254	387.478	459.419	239.861	676.523	268.428	313.791	742.476	318.973	430.76	648.773	653.048	548.612	355.117	251.275
novel_miR_191	8.63131	5.66664	6.01714	5.13851	2.35404	2.27026	11.1783	0	10.1607	6.63577	4.06446	4.13891	3.37832	1.55522	10.2453	4.04891	1.52773	3.75263	8.2206	0	2.61743	2.98971	8.45516	13.11
novel_miR_192	181.258	205.888	210.6	146.447	148.304	113.513	142.922	120.021	130.525	85.4355	125.998	75.5352	206.078	119.752	458.991	180.177	236.798	271.44	157.836	132.437	160.972	112.114	71.8688	131.1
novel_miR_193	4.31566	5.66664	2.00571	0	4.70808	4.54051	28.7441	13.5023	15.6318	17.4189	36.5801	21.7293	2.25221	3.11045	18.4416	2.02446	12.2218	3.75263	34.5265	18.4406	39.2614	13.4537	14.7965	17.48
novel_miR_194	23.7361	22.6666	40.1142	51.3851	65.9131	38.5943	28.7441	43.5075	66.4351	38.9851	32.5157	37.2502	82.2058	29.5493	59.4229	80.9782	38.1932	85.0595	72.3413	53.6453	32.7178	58.2994	71.8688	80.8452
novel_miR_195	30.2096	9.4444	28.08	23.1233	23.5404	27.2431	26.3488	28.5049	17.195	17.4189	28.4512	24.8335	45.0443	29.5493	26.6379	34.4157	16.805	32.5228	23.0177	23.4698	30.1004	29.8971	29.5931	32.7751
novel_miR_196	15.1048	13.2222	28.08	12.8463	7.06211	4.54051	25.5504	16.5029	25.0109	19.9073	44.709	16.5557	22.5221	4.66567	34.8341	14.1712	25.9714	21.2649	36.1706	36.8811	45.805	8.96913	6.34137	15.295
novel_miR_197	2.15783	1.88888	0	0	0	4.54051	1.5969	3.00052	2.34477	1.65894	1.35482	0	3.37832	1.55522	4.09813	0	1.52773	2.50175	1.64412	1.67642	1.30871	0	2.11379	2.185
novel_miR_198	129.47	75.5552	78.2228	59.0928	56.4969	59.0267	11.1783	16.5029	21.8845	20.7368	13.5482	20.6946	82.2058	46.6567	73.7664	103.247	126.801	105.074	37.8148	30.1755	24.8656	10.464	19.0241	21.85
novel_miR_199	10.7891	3.77776	8.02285	7.70776	7.06211	2.27026	10.3798	9.00156	7.03431	4.97682	6.77409	9.31256	14.6394	4.66567	16.3925	18.2201	15.2773	17.5123	16.4412	6.70566	15.7046	7.47428	10.5689	19.665
novel_miR_2	73.3661	126.555	96.2742	66.8006	89.4534	54.4861	159.69	112.52	133.652	98.707	254.706	90.0214	75.4492	24.8836	153.68	62.7581	68.7477	72.5508	164.412	145.848	142.65	47.8354	63.4137	96.1402
novel_miR_20	17.2626	5.66664	8.02285	5.13851	4.70808	0	5.58914	3.00052	9.37907	6.63577	5.41928	6.20837	11.2611	0	4.09813	8.09782	6.11091	11.2579	8.2206	3.35283	6.54357	11.9588	2.11379	4.37001
novel_miR_200	0	0	0	25.6925	44.7267	20.4323	0	0	0	0.829471	0	3.10419	10.135	1.55522	6.1472	24.2935	10.6941	17.5123	0	3.35283	2.61743	1.49486	0	4.37001
novel_miR_201	6.47348	1.88888	4.01142	5.13851	2.35404	2.27026	3.19379	7.5013	10.1607	0.829471	4.06446	1.03473	9.00886	7.77612	6.1472	14.1712	9.16636	22.5158	14.7971	10.0585	2.61743	5.97942	6.34137	13.11
novel_miR_202	15.1048	7.55552	14.04	12.8463	9.41615	6.81077	13.5736	10.5018	17.195	7.46524	5.41928	1.03473	13.5133	4.66567	26.6379	26.3179	9.16636	23.7666	26.3059	13.4113	11.7784	17.9383	10.5689	26.2201
novel_miR_203	4.31566	5.66664	4.01142	2.56925	7.06211	9.08102	1.5969	3.00052	6.25272	5.8063	1.35482	3.10419	3.37832	4.66567	6.1472	2.02446	7.63864	3.75263	11.5088	5.02925	2.61743	7.47428	10.5689	2.185
novel_miR_204	51.7879	50.9998	32.0914	23.1233	35.3106	22.7026	52.6976	42.0073	28.9188	46.4504	37.9349	28.9724	22.5221	23.3284	22.5397	16.1956	32.0823	15.0105	16.4412	28.4991	22.2481	14.9486	8.45516	30.5901
novel_miR_205	36.6831	109.555	44.1257	25.6925	35.3106	43.1349	57.4883	54.0094	49.2401	24.8841	51.4831	33.1113	47.2965	51.3224	86.0608	40.4891	33.61	48.7841	37.8148	36.8811	48.4224	5.97942	14.7965	32.7751
novel_miR_206	213.625	158.666	344.983	146.447	110.64	158.918	37.5271	33.0057	35.1715	31.5199	33.8705	22.764	295.04	83.9821	215.152	230.788	183.327	267.687	95.359	55.3217	77.2141	83.7119	38.0482	63.3651
novel_miR_207	2.15783	11.3333	4.01142	7.70776	14.1242	6.81077	13.5736	7.5013	11.7238	7.46524	1.35482	7.2431	10.135	4.66567	20.4907	10.1223	12.2218	13.7596	21.3736	16.7642	11.7784	16.4434	8.45516	13.11
novel_miR_208	4.31566	18.8888	12.0343	7.70776	0	2.27026	8.78293	4.50078	11.7238	5.8063	5.41928	10.3473	5.63054	1.55522	12.2944	4.04891	0	0	6.57648	0	13.0871	0	2.11379	4.37001
novel_miR_21	187.731	145.444	174.497	131.032	112.994	131.675	172.465	150.026	150.065	178.336	176.126	156.244	306.301	79.3164	202.858	210.543	216.937	227.659	302.518	284.991	240.803	188.352	221.948	255.646
novel_miR_210	4.31566	5.66664	4.01142	2.56925	7.06211	9.08102	1.5969	3.00052	7.03431	5.8063	1.35482	4.13891	3.37832	4.66567	6.1472	4.04891	7.63864	3.75263	11.5088	5.02925	2.61743	7.47428	10.5689	2.185
novel_miR_211	10.7891	9.4444	16.0457	15.4155	16.4783	11.3513	17.5659	21.0036	31.2636	18.2484	12.1934	16.5557	6.75664	4.66567	6.1472	8.09782	7.63864	11.2579	8.2206	10.0585	9.161	8.96913	6.34137	10.925
novel_miR_212	15.1048	28.3332	28.08	20.554	11.7702	18.162	3.99224	7.5013	10.9423	3.31788	5.41928	4.13891	27.0266	12.4418	20.4907	18.2201	22.9159	20.014	16.4412	15.0877	13.0871	13.4537	23.2517	13.11
novel_miR_213	2.15783	3.77776	10.0286	5.13851	18.8323	0	3.19379	3.00052	1.56318	4.97682	10.8386	11.382	9.00886	6.2209	6.1472	6.07337	19.8605	10.007	9.86472	15.0877	7.85228	10.464	2.11379	4.37001
novel_miR_214	28.0518	11.3333	12.0343	105.339	162.429	81.7292	23.155	24.0042	28.9188	30.6904	43.3542	47.5975	47.2965	20.2179	22.5397	80.9782	44.3041	51.2859	37.8148	45.2632	34.0266	65.7736	12.6827	21.85
novel_miR_215	23.7361	28.3332	34.0971	30.8311	23.5404	27.2431	26.3488	28.5049	23.4477	29.8609	20.3223	24.8335	55.1792	45.1015	40.9813	72.8804	68.7477	46.2824	32.8824	26.8226	47.1137	35.8765	31.7068	30.5901
novel_miR_216	4.31566	7.55552	6.01714	30.8311	75.3292	34.0538	4.79069	1.50026	5.47113	9.95365	6.77409	8.27783	16.8916	9.33135	8.19627	56.6848	21.3882	32.5228	16.4412	10.0585	17.0133	20.928	8.45516	6.55501
novel_miR_217	10.7891	5.66664	6.01714	7.70776	7.06211	0	8.78293	9.00156	6.25272	4.97682	5.41928	7.2431	12.3872	3.11045	14.3435	16.1956	10.6941	15.0105	16.4412	6.70566	11.7784	7.47428	10.5689	17.48
novel_miR_218	21.5783	32.111	38.1085	5.13851	30.6025	24.9728	44.7131	30.0052	33.6083	36.4967	25.7416	33.1113	29.2788	23.3284	22.5397	36.4402	29.0268	25.0175	27.95	26.8226	27.483	32.8868	27.4793	30.5901
novel_miR_219	4.31566	5.66664	14.04	5.13851	9.41615	2.27026	18.3643	12.0021	18.7581	11.6126	27.0964	23.7988	14.6394	6.2209	14.3435	6.07337	10.6941	23.7666	14.7971	15.0877	34.0266	20.928	16.9103	32.7751
novel_miR_22	4.31566	5.66664	8.02285	7.70776	4.70808	6.81077	7.98448	12.0021	13.287	26.5431	10.8386	7.2431	25.9005	3.11045	12.2944	12.1467	13.7495	21.2649	18.0853	25.1462	28.7917	25.4125	27.4793	17.48
novel_miR_220	8.63131	1.88888	6.01714	7.70776	7.06211	2.27026	9.58138	7.5013	6.25272	4.97682	6.77409	9.31256	10.135	4.66567	12.2944	14.1712	10.6941	15.0105	14.7971	5.02925	10.4697	4.48457	10.5689	19.665
novel_miR_221	127.312	226.666	176.503	167.002	171.845	167.999	169.271	168.029	165.697	143.498	159.869	190.39	262.383	242.615	264.33	275.326	293.324	291.454	221.956	182.729	159.663	192.836	107.803	207.575
novel_miR_222	8.63131	7.55552	6.01714	0	9.41615	2.27026	7.98448	3.00052	7.03431	4.97682	14.903	4.13891	16.8916	6.2209	26.6379	20.2446	7.63864	13.7596	23.0177	13.4113	14.3959	7.47428	12.6827	13.11
novel_miR_223	174.784	177.555	132.377	128.463	108.286	133.945	254.705	174.03	196.961	177.507	258.77	135.549	167.79	97.9791	198.759	133.614	134.44	132.593	174.277	196.141	217.246	104.64	63.4137	142.025
novel_miR_224	1678.79	1507.33	1341.82	1844.72	1880.88	2045.5	1763.77	1645.79	1795.31	2047.13	1315.53	1478.63	2398.61	936.245	1651.55	2087.21	2184.65	2274.09	2490.84	2729.2	2401.49	2213.88	1196.4	2372.91
novel_miR_225	194.205	162.444	174.497	190.125	176.553	233.836	75.0542	96.0167	83.6301	75.4818	62.3217	62.0837	170.042	80.8717	114.748	174.103	94.7191	125.088	106.868	90.5264	94.2274	101.65	112.031	179.17
novel_miR_226	4.31566	11.3333	10.0286	12.8463	16.4783	15.8918	4.79069	1.50026	0.78159	4.14735	4.06446	5.17364	37.1615	26.4388	61.472	36.4402	65.6923	47.5333	60.8325	48.616	37.9527	20.928	31.7068	43.7001
novel_miR_227	66.8927	64.222	42.12	33.4003	30.6025	36.3241	95.0154	52.5091	65.6535	49.7682	88.0632	53.8059	36.0354	18.6627	65.5701	20.2446	39.7209	43.7806	64.1207	60.3509	81.1403	37.3714	19.0241	45.8851
novel_miR_228	84.1553	96.3329	40.1142	59.0928	124.764	95.3507	61.4805	57.0099	43.769	84.606	155.804	67.2574	274.77	194.403	510.218	145.761	362.071	148.854	287.721	930.41	430.567	227.218	560.154	303.716
novel_miR_229	4.31566	5.66664	12.0343	2.56925	9.41615	0	10.3798	3.00052	2.34477	4.97682	13.5482	3.10419	4.50443	1.55522	6.1472	2.02446	6.11091	3.75263	11.5088	8.38208	9.161	1.49486	2.11379	4.37001
novel_miR_23	6.47348	15.111	10.0286	10.277	11.7702	4.54051	11.1783	9.00156	10.9423	4.14735	5.41928	9.31256	4.50443	0	22.5397	4.04891	12.2218	17.5123	6.57648	16.7642	2.61743	14.9486	8.45516	19.665
novel_miR_230	10.7891	7.55552	6.01714	7.70776	7.06211	2.27026	2.39535	3.00052	2.34477	1.65894	1.35482	0	5.63054	0	6.1472	4.04891	6.11091	10.007	3.28824	3.35283	2.61743	0	4.22758	4.37001
novel_miR_231	2.15783	1.88888	4.01142	0	2.35404	2.27026	3.99224	3.00052	3.90795	3.31788	4.06446	3.10419	2.25221	0	2.04907	2.02446	3.05545	1.25088	4.93236	1.67642	2.61743	1.49486	0	0
novel_miR_232	56.1035	69.8886	50.1428	25.6925	25.8944	43.1349	60.6821	43.5075	48.4585	46.4504	60.9669	50.7017	74.3231	31.1045	77.8645	64.7826	51.9427	51.2859	60.8325	58.6745	70.6705	20.928	40.162	63.3651
novel_miR_233	15.1048	9.4444	4.01142	23.1233	16.4783	31.7836	14.3721	4.50078	5.47113	2.48841	6.77409	6.20837	13.5133	15.5522	6.1472	8.09782	13.7495	10.007	9.86472	10.0585	5.23486	5.97942	14.7965	8.74002
novel_miR_234	8.63131	7.55552	6.01714	2.56925	2.35404	2.27026	2.39535	6.00104	4.68954	4.14735	0	1.03473	4.50443	1.55522	8.19627	0	0	7.50525	0	1.67642	1.30871	1.49486	0	2.185
novel_miR_235	84.1553	90.6663	72.2056	66.8006	103.578	72.6482	47.9069	63.0109	39.0795	97.8776	48.7735	64.1532	67.5664	74.6508	69.6683	62.7581	108.469	91.3139	44.3912	46.9396	14.3959	59.7942	33.8206	32.7751
novel_miR_236	30.2096	30.2221	22.0628	30.8311	49.4348	27.2431	13.5736	12.0021	4.68954	11.6126	14.903	17.5904	27.0266	34.2149	24.5888	24.2935	21.3882	18.7631	18.0853	31.8519	19.6307	28.4023	12.6827	19.665
novel_miR_237	21.5783	18.8888	24.0685	5.13851	14.1242	4.54051	38.3255	34.506	40.6427	4.14735	5.41928	2.06946	29.2788	23.3284	67.6192	16.1956	6.11091	18.7631	24.6618	30.1755	39.2614	16.4434	4.22758	19.665
novel_miR_238	10.7891	1.88888	8.02285	12.8463	21.1863	24.9728	10.3798	15.0026	16.4134	12.4421	6.77409	10.3473	19.1438	6.2209	24.5888	14.1712	35.1377	18.7631	23.0177	11.7349	15.7046	13.4537	23.2517	17.48
novel_miR_239	45.3144	30.2221	28.08	61.6621	30.6025	65.8374	42.3178	49.5086	59.4008	35.6672	24.3867	39.3197	60.8098	48.212	40.9813	48.5869	27.4991	46.2824	70.6972	55.3217	61.5095	56.8045	80.324	91.7702
novel_miR_24	0	1.88888	2.00571	0	0	0	0	1.50026	0	0	0	0	0	3.11045	2.04907	2.02446	3.05545	2.50175	0	5.02925	1.30871	0	2.11379	2.185
novel_miR_240	53.9457	94.444	108.308	87.3546	134.18	102.162	62.279	64.5112	129.744	75.4818	88.0632	64.1532	106.98	21.7731	73.7664	85.0271	88.6082	136.345	60.8325	90.5264	71.9793	70.2582	42.2758	96.1402
novel_miR_241	21791.9	19772.8	18875.8	19379.9	13368.6	19892	19927.7	18442.7	18407.2	14716.5	20093.3	15692.7	14415.3	17917.7	17423.2	16106.6	14764	15100.6	18088.6	15704.7	20235.3	11320.5	12071.9	17425.4
novel_miR_242	66.8927	30.2221	40.1142	84.7854	124.764	120.324	57.4883	84.0146	89.8828	75.4818	82.644	144.862	417.786	438.573	364.734	564.823	299.435	365.256	873.028	804.679	417.48	532.169	834.947	1942.47
novel_miR_243	28.0518	33.9999	30.0857	38.5388	30.6025	29.5133	37.5271	27.0047	37.5163	52.2567	20.3223	24.8335	46.1704	6.2209	18.4416	28.3424	36.6655	32.5228	49.3236	45.2632	32.7178	19.4331	25.3655	28.4051
novel_miR_244	4.31566	11.3333	4.01142	2.56925	0	2.27026	4.79069	6.00104	3.90795	5.8063	13.5482	1.03473	11.2611	1.55522	6.1472	4.04891	7.63864	1.25088	4.93236	13.4113	17.0133	4.48457	10.5689	10.925
novel_miR_245	4.31566	7.55552	6.01714	2.56925	4.70808	6.81077	11.1783	16.5029	8.59748	5.8063	12.1934	7.2431	10.135	10.8866	10.2453	6.07337	12.2218	7.50525	14.7971	15.0877	10.4697	2.98971	12.6827	8.74002
novel_miR_246	0	1.88888	2.00571	0	0	0	0	1.50026	0	0	0	0	0	3.11045	2.04907	2.02446	3.05545	2.50175	0	5.02925	1.30871	0	2.11379	2.185
novel_miR_247	2.15783	1.88888	0	0	0	4.54051	1.5969	3.00052	2.34477	1.65894	1.35482	0	3.37832	1.55522	4.09813	0	1.52773	2.50175	1.64412	1.67642	1.30871	0	2.11379	2.185
novel_miR_248	4.31566	13.2222	6.01714	2.56925	11.7702	11.3513	5.58914	10.5018	12.5054	9.95365	9.48373	4.13891	10.135	6.2209	6.1472	10.1223	12.2218	13.7596	13.153	5.02925	5.23486	4.48457	0	8.74002
novel_miR_249	204.994	185.11	254.725	202.971	193.031	211.134	151.705	139.524	171.95	121.103	127.353	125.202	323.193	183.516	377.028	285.448	274.991	302.712	256.483	209.552	222.481	165.929	247.313	251.275
novel_miR_25	23.7361	20.7777	16.0457	10.277	9.41615	6.81077	14.3721	6.00104	10.9423	11.6126	21.6771	7.2431	18.0177	7.77612	12.2944	8.09782	24.4436	11.2579	13.153	21.7934	19.6307	7.47428	8.45516	6.55501
novel_miR_250	2.15783	0	2.00571	0	0	0	2.39535	1.50026	2.34477	3.31788	2.70964	1.03473	0	1.55522	2.04907	0	4.58318	2.50175	9.86472	15.0877	14.3959	0	10.5689	6.55501
novel_miR_251	179.1	149.222	200.571	105.339	108.286	106.702	171.666	180.031	142.249	145.157	128.708	136.584	138.511	83.9821	231.545	170.054	181.8	198.889	152.903	202.846	164.898	83.7119	122.6	146.395
novel_miR_252	2.15783	5.66664	0	0	2.35404	0	2.39535	3.00052	5.47113	3.31788	6.77409	4.13891	7.88275	4.66567	16.3925	6.07337	4.58318	6.25438	13.153	3.35283	7.85228	5.97942	4.22758	6.55501
novel_miR_253	19.4205	20.7777	12.0343	15.4155	18.8323	36.3241	28.7441	42.0073	29.7004	38.9851	20.3223	40.3544	28.1527	27.994	26.6379	46.5625	38.1932	33.7736	55.9001	48.616	51.0398	58.2994	67.6413	74.2901
novel_miR_254	2.15783	7.55552	0	0	2.35404	4.54051	4.79069	0	3.12636	0.829471	1.35482	3.10419	6.75664	3.11045	2.04907	14.1712	4.58318	7.50525	4.93236	10.0585	7.85228	7.47428	2.11379	2.185
novel_miR_255	71.2083	56.6664	62.1771	35.9696	70.6211	40.8646	92.62	60.0104	57.056	47.2798	199.158	99.3339	120.493	48.212	186.465	89.076	100.83	65.0455	138.106	135.79	180.603	58.2994	65.5275	115.805
novel_miR_256	2.15783	1.88888	6.01714	5.13851	4.70808	0	6.38759	3.00052	5.47113	1.65894	6.77409	2.06946	5.63054	6.2209	16.3925	10.1223	7.63864	10.007	14.7971	6.70566	9.161	5.97942	4.22758	8.74002
novel_miR_26	12.947	18.8888	8.02285	12.8463	16.4783	9.08102	24.7519	25.5044	26.574	19.0778	9.48373	13.4515	14.6394	15.5522	10.2453	22.269	15.2773	38.7771	34.5265	30.1755	20.9394	11.9588	21.1379	37.1451
novel_miR_27	34.5252	32.111	22.0628	17.9848	11.7702	9.08102	28.7441	13.5023	22.6661	15.7599	24.3867	8.27783	30.4049	6.2209	36.8832	24.2935	39.7209	20.014	18.0853	36.8811	26.1743	7.47428	6.34137	19.665
novel_miR_28	0	1.88888	2.00571	0	0	0	0	1.50026	0	0	0	0	1.12611	3.11045	4.09813	2.02446	3.05545	1.25088	1.64412	5.02925	1.30871	0	4.22758	2.185
novel_miR_29	194.205	162.444	174.497	190.125	176.553	233.836	75.0542	96.0167	83.6301	75.4818	62.3217	62.0837	170.042	80.8717	114.748	174.103	94.7191	125.088	106.868	90.5264	94.2274	101.65	112.031	179.17
novel_miR_3	2822.44	2748.32	3897.1	3329.75	2773.06	3548.41	2162.2	2142.37	2289.28	2067.04	1654.23	1655.57	3707.14	4342.19	4729.25	4668.39	4852.06	5244.92	3051.49	3520.47	3351.62	2442.59	2337.85	3015.31
novel_miR_30	0	0	2.00571	0	4.70808	0	3.19379	3.00052	2.34477	1.65894	5.41928	4.13891	4.50443	1.55522	10.2453	4.04891	3.05545	3.75263	4.93236	6.70566	7.85228	2.98971	4.22758	4.37001
novel_miR_32	21.5783	18.8888	10.0286	12.8463	7.06211	2.27026	21.5581	31.5055	26.574	19.0778	20.3223	30.0071	20.2699	4.66567	18.4416	10.1223	33.61	13.7596	24.6618	35.2047	37.9527	14.9486	14.7965	13.11
novel_miR_33	8.63131	7.55552	6.01714	2.56925	40.0186	24.9728	11.1783	24.0042	28.9188	12.4421	13.5482	15.5209	29.2788	15.5522	20.4907	26.3179	21.3882	23.7666	39.4589	48.616	13.0871	56.8045	42.2758	56.8101
novel_miR_34	6283.59	8722.85	7691.91	8229.32	9072.46	10007.3	4220.6	9454.64	6850.63	8240.79	4212.13	3220.08	4055.11	7760.57	8050.78	6522.8	2824.77	4637	4565.72	4454.23	4206.21	5450.24	15836.5	7968.71
novel_miR_35	4.31566	7.55552	6.01714	5.13851	23.5404	29.5133	10.3798	7.5013	14.8502	10.7831	9.48373	11.382	42.7921	60.6538	16.3925	30.3668	82.4973	48.7841	24.6618	23.4698	15.7046	7.47428	25.3655	28.4051
novel_miR_36	4.31566	9.4444	18.0514	5.13851	9.41615	9.08102	15.1705	30.0052	23.4477	19.0778	14.903	22.764	6.75664	9.33135	6.1472	6.07337	7.63864	8.75613	9.86472	10.0585	13.0871	13.4537	19.0241	10.925
novel_miR_37	804.87	978.44	1273.63	465.035	216.571	306.485	1829.25	1587.28	2504.21	271.237	277.738	301.106	1881.72	548.994	1969.15	882.663	479.706	773.041	1882.52	2070.37	2468.23	1092.74	963.888	1562.28
novel_miR_38	8.63131	7.55552	8.02285	0	9.41615	2.27026	7.98448	3.00052	5.47113	4.97682	14.903	4.13891	14.6394	6.2209	22.5397	16.1956	6.11091	12.5088	23.0177	11.7349	13.0871	7.47428	10.5689	13.11
novel_miR_39	73.3661	88.7774	48.1371	43.6773	51.7888	43.1349	234.744	154.527	164.915	151.793	308.899	182.112	93.4669	29.5493	147.533	80.9782	151.245	118.833	274.568	298.402	277.447	213.764	152.193	144.21
novel_miR_4	10.7891	1.88888	8.02285	0	4.70808	0	11.1783	3.00052	3.90795	5.8063	4.06446	3.10419	3.37832	4.66567	4.09813	2.02446	4.58318	1.25088	4.93236	3.35283	2.61743	2.98971	2.11379	6.55501
novel_miR_40	77.6818	79.333	82.2342	120.755	134.18	97.621	91.0231	90.0156	99.2619	87.0944	82.644	80.7088	161.033	177.296	233.594	133.614	116.107	148.854	131.53	80.4679	103.388	100.155	107.803	115.805
novel_miR_41	4.31566	9.4444	14.04	25.6925	28.2485	11.3513	6.38759	16.5029	16.4134	14.9305	12.1934	15.5209	25.9005	94.8687	30.736	46.5625	18.3327	31.2719	29.5942	40.234	27.483	35.8765	35.9344	43.7001
novel_miR_42	289.149	543.998	475.354	244.079	157.721	222.485	144.519	130.523	131.307	139.351	101.611	62.0837	837.824	264.388	1690.48	552.676	1095.38	622.936	557.357	1314.31	730.262	378.198	1705.83	603.061
novel_miR_43	194.205	162.444	174.497	190.125	176.553	233.836	75.0542	96.0167	83.6301	75.4818	62.3217	62.0837	170.042	80.8717	114.748	174.103	94.7191	125.088	106.868	90.5264	94.2274	101.65	112.031	179.17
novel_miR_44	40.9987	35.8887	54.1542	84.7854	72.9752	63.5672	130.946	133.523	111.767	93.7302	50.1283	50.7017	186.934	76.206	79.9136	253.057	119.163	210.147	348.554	320.195	393.923	218.249	221.948	286.236
novel_miR_45	6.47348	9.4444	4.01142	0	0	0	23.155	21.0036	21.8845	14.101	23.0319	7.2431	2.25221	0	8.19627	2.02446	3.05545	0	18.0853	20.117	19.6307	5.97942	4.22758	8.74002
novel_miR_46	4.31566	3.77776	0	0	4.70808	0	8.78293	3.00052	2.34477	4.97682	16.2578	5.17364	7.88275	0	6.1472	0	6.11091	3.75263	13.153	10.0585	10.4697	4.48457	14.7965	4.37001
novel_miR_47	49.63	60.4442	58.1657	41.1081	35.3106	18.162	68.6666	48.0083	42.9874	55.5745	83.9988	52.7712	95.7191	37.3254	139.337	70.8559	76.3864	88.8122	120.021	154.23	166.207	100.155	67.6413	83.0302
novel_miR_48	0	0	2.00571	0	4.70808	0	3.19379	3.00052	2.34477	1.65894	5.41928	4.13891	4.50443	1.55522	10.2453	4.04891	3.05545	3.75263	4.93236	6.70566	7.85228	2.98971	6.34137	4.37001
novel_miR_49	15.1048	15.111	20.0571	15.4155	37.6646	9.08102	51.1007	43.5075	43.769	63.8692	25.7416	70.3615	51.8009	51.3224	16.3925	32.3913	77.9141	33.7736	88.7825	93.8792	51.0398	83.7119	84.5516	52.4401
novel_miR_5	73.3661	126.555	180.514	61.6621	30.6025	63.5672	243.527	144.025	297.786	26.5431	39.2897	30.0071	591.206	63.7642	432.353	386.671	134.44	326.479	396.233	291.696	507.781	251.136	158.534	270.941
novel_miR_50	36.6831	47.222	46.1314	17.9848	4.70808	34.0538	31.9379	25.5044	15.6318	27.3725	28.4512	20.6946	28.1527	13.997	22.5397	10.1223	18.3327	25.0175	18.0853	26.8226	34.0266	13.4537	19.0241	4.37001
novel_miR_51	7692.66	6461.86	11679.3	11574.5	9726.88	11235.5	9368.99	12389.1	14114.7	11908.7	5226.89	8043.98	8794.9	2404.38	6909.45	10359.1	7617.25	12302.4	10519.1	9617.59	7483.23	6841.95	12323.4	13673.8
novel_miR_52	12.947	7.55552	20.0571	2.56925	4.70808	2.27026	10.3798	4.50078	7.8159	14.101	13.5482	7.2431	11.2611	0	22.5397	6.07337	4.58318	5.0035	11.5088	23.4698	7.85228	7.47428	4.22758	10.925
novel_miR_53	64.7348	54.7775	50.1428	46.2466	49.4348	36.3241	45.5116	43.5075	41.4242	49.7682	50.1283	24.8335	75.4492	43.5463	88.1099	66.807	61.1091	75.0525	62.4766	105.614	52.3486	31.392	21.1379	54.6251
novel_miR_54	15.1048	37.7776	36.1028	25.6925	16.4783	18.162	3.99224	7.5013	10.9423	3.31788	5.41928	4.13891	29.2788	12.4418	22.5397	14.1712	22.9159	21.2649	18.0853	15.0877	13.0871	14.9486	23.2517	13.11
novel_miR_55	2.15783	1.88888	0	0	0	4.54051	1.5969	3.00052	2.34477	1.65894	1.35482	0	3.37832	1.55522	4.09813	0	1.52773	2.50175	1.64412	1.67642	1.30871	0	2.11379	2.185
novel_miR_57	10.7891	9.4444	10.0286	12.8463	9.41615	18.162	16.7674	15.0026	14.0686	20.7368	10.8386	23.7988	9.00886	18.6627	16.3925	8.09782	16.805	8.75613	4.93236	10.0585	11.7784	13.4537	12.6827	13.11
novel_miR_58	4.31566	7.55552	6.01714	2.56925	4.70808	6.81077	11.1783	16.5029	8.59748	5.8063	12.1934	7.2431	10.135	10.8866	10.2453	6.07337	12.2218	7.50525	14.7971	15.0877	10.4697	2.98971	12.6827	8.74002
novel_miR_59	8.63131	5.66664	8.02285	7.70776	9.41615	0	15.969	13.5023	17.195	11.6126	32.5157	11.382	13.5133	1.55522	14.3435	2.02446	7.63864	6.25438	21.3736	21.7934	24.8656	16.4434	0	17.48
novel_miR_6	40.9987	32.111	46.1314	12.8463	56.4969	24.9728	16.7674	13.5023	31.2636	10.7831	14.903	5.17364	32.6571	37.3254	51.2267	12.1467	45.8318	60.042	8.2206	6.70566	7.85228	13.4537	4.22758	17.48
novel_miR_60	10.7891	13.2222	2.00571	12.8463	11.7702	9.08102	14.3721	4.50078	17.195	11.6126	10.8386	10.3473	39.4137	17.1075	24.5888	36.4402	29.0268	48.7841	27.95	43.5868	20.9394	32.8868	10.5689	32.7751
novel_miR_61	198.52	162.444	170.486	187.556	176.553	242.917	78.2479	96.0167	87.538	77.1408	63.6765	65.1879	176.799	80.8717	112.699	182.201	91.6636	123.837	110.156	87.1736	98.1535	106.135	114.145	185.725
novel_miR_62	10.7891	9.4444	8.02285	5.13851	4.70808	9.08102	8.78293	7.5013	7.03431	5.8063	6.77409	3.10419	10.135	1.55522	18.4416	8.09782	13.7495	10.007	9.86472	5.02925	5.23486	7.47428	21.1379	4.37001
novel_miR_63	21.5783	18.8888	24.0685	5.13851	14.1242	4.54051	38.3255	34.506	40.6427	4.14735	5.41928	2.06946	29.2788	23.3284	67.6192	16.1956	6.11091	18.7631	24.6618	30.1755	39.2614	16.4434	4.22758	19.665
novel_miR_64	49.63	81.2219	74.2114	38.5388	44.7267	36.3241	39.9224	46.5081	35.9531	46.4504	20.3223	35.1808	57.4315	31.1045	84.0117	64.7826	56.5259	56.2894	78.9178	80.4679	71.9793	44.8457	52.8447	56.8101
novel_miR_65	34.5252	9.4444	38.1085	15.4155	7.06211	9.08102	21.5581	13.5023	12.5054	30.6904	13.5482	18.6251	25.9005	12.4418	20.4907	20.2446	29.0268	30.021	29.5942	33.5283	17.0133	25.4125	25.3655	30.5901
novel_miR_66	12.947	9.4444	26.0743	20.554	40.0186	15.8918	15.1705	10.5018	21.8845	20.7368	24.3867	15.5209	39.4137	24.8836	26.6379	48.5869	41.2486	32.5228	50.9677	46.9396	34.0266	26.9074	19.0241	21.85
novel_miR_67	32.3674	13.2222	26.0743	23.1233	16.4783	13.6215	22.3566	13.5023	14.0686	9.12418	23.0319	10.3473	38.2876	9.33135	36.8832	20.2446	62.6368	43.7806	18.0853	40.234	17.0133	23.9177	31.7068	15.295
novel_miR_68	23.7361	35.8887	34.0971	28.2618	16.4783	18.162	40.7209	42.0073	38.2979	23.2252	67.7409	40.3544	41.666	18.6627	159.827	85.0271	59.5814	32.5228	85.4943	103.938	66.7444	53.8148	73.9826	78.6602
novel_miR_69	6.47348	7.55552	6.01714	0	2.35404	2.27026	7.18604	3.00052	7.03431	4.97682	20.3223	6.20837	6.75664	4.66567	4.09813	4.04891	0	5.0035	13.153	5.02925	6.54357	5.97942	4.22758	13.11
novel_miR_7	62.577	43.4443	48.1371	51.3851	42.3727	27.2431	11.1783	18.0031	10.9423	9.95365	17.6126	8.27783	46.1704	24.8836	43.0304	36.4402	61.1091	56.2894	16.4412	26.8226	10.4697	20.928	21.1379	19.665
novel_miR_70	2.15783	0	2.00571	0	0	0	2.39535	1.50026	2.34477	3.31788	2.70964	1.03473	0	1.55522	2.04907	0	4.58318	2.50175	9.86472	15.0877	14.3959	0	10.5689	6.55501
novel_miR_71	0	0	2.00571	0	4.70808	0	3.19379	3.00052	2.34477	1.65894	5.41928	4.13891	4.50443	1.55522	10.2453	4.04891	3.05545	3.75263	4.93236	6.70566	7.85228	2.98971	4.22758	4.37001
novel_miR_72	10.7891	7.55552	16.0457	15.4155	9.41615	13.6215	33.5348	18.0031	16.4134	15.7599	17.6126	13.4515	4.50443	6.2209	8.19627	6.07337	9.16636	7.50525	11.5088	16.7642	18.322	7.47428	6.34137	17.48
novel_miR_73	4.31566	3.77776	2.00571	0	2.35404	0	2.39535	0	2.34477	3.31788	10.8386	1.03473	7.88275	1.55522	16.3925	10.1223	4.58318	6.25438	9.86472	5.02925	6.54357	0	8.45516	4.37001
novel_miR_74	1018.49	827.33	1095.12	727.099	687.379	601.618	574.883	406.571	588.537	365.797	285.867	319.731	1290.52	469.678	1473.28	1036.52	854	1044.48	672.445	782.886	770.832	397.632	446.01	559.361
novel_miR_75	2.15783	9.4444	4.01142	7.70776	14.1242	6.81077	10.3798	7.5013	10.9423	6.63577	1.35482	6.20837	7.88275	4.66567	20.4907	10.1223	9.16636	13.7596	19.7294	15.0877	9.161	14.9486	8.45516	13.11
novel_miR_76	463.933	322.999	361.028	421.358	487.286	506.267	261.093	354.061	304.82	364.138	233.029	292.828	317.562	292.382	170.073	244.959	281.102	226.408	174.277	184.406	164.898	213.764	215.607	205.39
novel_miR_77	181.258	205.888	210.6	146.447	148.304	113.513	142.922	120.021	130.525	85.4355	125.998	75.5352	206.078	119.752	458.991	180.177	236.798	271.44	157.836	132.437	160.972	112.114	71.8688	131.1
novel_miR_79	6.47348	24.5555	24.0685	33.4003	28.2485	20.4323	27.9457	24.0042	26.574	18.2484	24.3867	19.6598	21.396	31.1045	16.3925	28.3424	38.1932	23.7666	19.7294	30.1755	23.5568	20.928	44.3896	24.035
novel_miR_8	38.8409	45.3331	42.12	20.554	51.7888	43.1349	22.3566	39.0068	19.5397	23.2252	28.4512	17.5904	67.5664	17.1075	51.2267	72.8804	82.4973	75.0525	29.5942	55.3217	27.483	40.3611	40.162	28.4051
novel_miR_80	2.15783	0	6.01714	0	0	0	19.1628	9.00156	16.4134	14.9305	28.4512	16.5557	0	1.55522	4.09813	0	3.05545	1.25088	19.7294	28.4991	30.1004	10.464	10.5689	13.11
novel_miR_81	36.6831	45.3331	46.1314	30.8311	23.5404	18.162	43.1162	36.0062	32.0452	32.3494	44.709	31.0419	56.3054	32.6597	51.2267	38.4647	64.1646	41.2789	42.7471	46.9396	61.5095	40.3611	23.2517	41.5151
novel_miR_82	6.47348	3.77776	2.00571	0	7.06211	6.81077	10.3798	9.00156	2.34477	4.14735	8.12891	7.2431	2.25221	10.8866	2.04907	4.04891	10.6941	5.0035	3.28824	3.35283	3.92614	1.49486	2.11379	6.55501
novel_miR_83	0	0	0	0	2.35404	2.27026	0.798448	0	1.56318	0.829471	0	0	3.37832	10.8866	28.6869	26.3179	24.4436	13.7596	1.64412	5.02925	2.61743	1.49486	14.7965	6.55501
novel_miR_84	19.4205	11.3333	92.2628	17.9848	28.2485	13.6215	40.7209	15.0026	34.3899	14.101	16.2578	28.9724	21.396	13.997	30.736	20.2446	113.052	25.0175	32.8824	51.9689	15.7046	101.65	16.9103	39.3301
novel_miR_85	213.625	158.666	344.983	146.447	110.64	158.918	37.5271	33.0057	35.1715	31.5199	33.8705	22.764	295.04	83.9821	215.152	230.788	183.327	267.687	95.359	55.3217	77.2141	83.7119	38.0482	63.3651
novel_miR_86	17.2626	5.66664	8.02285	5.13851	4.70808	0	5.58914	3.00052	9.37907	6.63577	5.41928	6.20837	11.2611	0	4.09813	8.09782	6.11091	12.5088	8.2206	3.35283	6.54357	14.9486	2.11379	4.37001
novel_miR_87	4.31566	13.2222	22.0628	0	2.35404	24.9728	7.18604	10.5018	14.0686	4.14735	1.35482	1.03473	11.2611	15.5522	26.6379	14.1712	27.4991	16.2614	16.4412	26.8226	17.0133	10.464	16.9103	15.295
novel_miR_88	2.15783	0	2.00571	0	0	0	2.39535	1.50026	2.34477	3.31788	2.70964	1.03473	0	1.55522	2.04907	0	4.58318	2.50175	9.86472	15.0877	14.3959	0	10.5689	6.55501
novel_miR_89	10.7891	9.4444	8.02285	5.13851	4.70808	9.08102	8.78293	7.5013	7.03431	5.8063	6.77409	3.10419	10.135	1.55522	18.4416	8.09782	13.7495	10.007	9.86472	5.02925	5.23486	7.47428	21.1379	4.37001
novel_miR_9	8.63131	18.8888	14.04	7.70776	11.7702	6.81077	7.18604	9.00156	5.47113	5.8063	12.1934	5.17364	10.135	3.11045	14.3435	18.2201	16.805	17.5123	11.5088	28.4991	15.7046	19.4331	23.2517	8.74002
novel_miR_90	2.15783	0	8.02285	2.56925	4.70808	0	1.5969	1.50026	1.56318	1.65894	0	2.06946	6.75664	0	6.1472	6.07337	3.05545	2.50175	1.64412	5.02925	5.23486	1.49486	4.22758	4.37001
novel_miR_91	10.7891	28.3332	24.0685	17.9848	7.06211	13.6215	15.1705	12.0021	4.68954	7.46524	18.9675	16.5557	13.5133	4.66567	24.5888	8.09782	13.7495	12.5088	21.3736	26.8226	22.2481	14.9486	19.0241	19.665
novel_miR_92	8.63131	7.55552	8.02285	0	9.41615	2.27026	7.98448	3.00052	5.47113	4.97682	14.903	4.13891	14.6394	6.2209	22.5397	16.1956	6.11091	12.5088	23.0177	11.7349	13.0871	7.47428	10.5689	13.11
novel_miR_93	10.7891	9.4444	16.0457	15.4155	16.4783	11.3513	17.5659	21.0036	31.2636	18.2484	12.1934	16.5557	6.75664	4.66567	6.1472	8.09782	7.63864	11.2579	8.2206	10.0585	9.161	8.96913	6.34137	10.925
novel_miR_94	0	1.88888	4.01142	7.70776	2.35404	4.54051	4.79069	3.00052	3.90795	3.31788	5.41928	4.13891	4.50443	6.2209	8.19627	8.09782	1.52773	3.75263	6.57648	1.67642	10.4697	7.47428	4.22758	8.74002
novel_miR_95	185.573	343.776	158.451	123.324	145.95	192.972	488.65	450.078	358.75	482.752	493.154	435.621	305.175	477.454	303.262	275.326	554.565	288.952	508.033	658.831	721.101	690.623	708.119	380.191
novel_miR_96	4.31566	3.77776	4.01142	0	4.70808	0	6.38759	3.00052	3.90795	2.48841	5.41928	6.20837	6.75664	3.11045	6.1472	10.1223	6.11091	11.2579	8.2206	3.35283	6.54357	5.97942	4.22758	8.74002
novel_miR_97	40.9987	24.5555	46.1314	12.8463	7.06211	13.6215	7.98448	1.50026	5.47113	0.829471	2.70964	11.382	16.8916	10.8866	18.4416	16.1956	10.6941	17.5123	6.57648	6.70566	5.23486	4.48457	4.22758	4.37001
novel_miR_98	56.1035	69.8886	50.1428	25.6925	25.8944	43.1349	60.6821	43.5075	48.4585	46.4504	60.9669	50.7017	74.3231	31.1045	77.8645	64.7826	51.9427	51.2859	60.8325	58.6745	70.6705	20.928	40.162	63.3651
novel_miR_99	4.31566	0	4.01142	0	0	0	3.99224	0	3.90795	2.48841	0	2.06946	2.25221	1.55522	8.19627	6.07337	1.52773	2.50175	8.2206	1.67642	3.92614	1.49486	8.45516	6.55501

## Sheet: gma
#ID	W1C_1	W1C_2	W1C_3	W1N_1	W1N_2	W1N_3	H1C_1	H1C_2	H1C_3	H1N_1	H1N_2	H1N_3	W5C_1	W5C_2	W5C_3	W5N_1	W5N_2	W5N_3	H5C_1	H5C_2	H5C_3	H5N_1	H5N_2	H5N_3
gma-miR10186a	0	0	0	0	0	0	0	1.50026	0	0.829471	0	0	0	0	2.04907	0	0	0	0	0	0	0	0	0
gma-miR10186b	0	0	0	0	0	0	0	1.50026	0	0.829471	0	0	0	0	2.04907	0	0	0	0	1.67642	0	0	4.22758	0
gma-miR10186d	0	0	2.00571	0	0	0	0.798448	1.50026	0	0.829471	0	0	0	0	2.04907	0	0	1.25088	0	1.67642	1.30871	0	0	0
gma-miR10186f	0	0	2.00571	0	0	0	0.798448	1.50026	0	0.829471	0	0	0	0	2.04907	0	0	1.25088	0	1.67642	1.30871	0	0	0
gma-miR10186g	0	0	0	0	0	0	0	0	0	0	0	0	1.12611	0	2.04907	0	0	0	0	0	0	0	0	0
gma-miR10186h	0	0	0	0	0	0	0	0	0	0	0	0	1.12611	0	2.04907	0	0	0	0	0	0	0	0	0
gma-miR10186i	0	0	0	0	0	0	0	1.50026	0	0	0	0	0	0	2.04907	0	0	0	0	0	0	0	0	0
gma-miR10187	2.15783	0	0	0	2.35404	2.27026	2.39535	3.00052	1.56318	6.63577	2.70964	3.10419	2.25221	0	2.04907	0	9.16636	3.75263	4.93236	8.38208	2.61743	4.48457	4.22758	4.37001
gma-miR10188	0	0	0	0	0	0	0	0	0	0	0	0	0	0	0	0	0	0	0	0	2.61743	0	0	0
gma-miR10189	15.1048	9.4444	16.0457	17.9848	18.8323	6.81077	3.99224	4.50078	7.8159	4.97682	4.06446	7.2431	14.6394	9.33135	14.3435	24.2935	13.7495	8.75613	16.4412	28.4991	14.3959	4.48457	0	13.11
gma-miR10191	4.31566	1.88888	0	0	2.35404	4.54051	0.798448	0	3.12636	2.48841	0	1.03473	7.88275	0	2.04907	2.02446	1.52773	7.50525	0	1.67642	0	0	0	0
gma-miR10192	23.7361	20.7777	10.0286	25.6925	28.2485	29.5133	10.3798	4.50078	13.287	9.95365	18.9675	21.7293	42.7921	13.997	49.1776	44.538	44.3041	57.5403	21.3736	21.7934	26.1743	17.9383	19.0241	2.185
gma-miR10193a	0	0	2.00571	0	0	0	1.5969	0	1.56318	1.65894	1.35482	2.06946	3.37832	3.11045	2.04907	4.04891	3.05545	0	3.28824	1.67642	1.30871	2.98971	0	0
gma-miR10193b	0	0	2.00571	0	0	0	1.5969	0	1.56318	1.65894	1.35482	2.06946	3.37832	3.11045	2.04907	4.04891	3.05545	0	3.28824	1.67642	1.30871	2.98971	0	0
gma-miR10193c	0	0	2.00571	0	0	0	1.5969	0	1.56318	1.65894	0	2.06946	3.37832	3.11045	2.04907	4.04891	3.05545	0	3.28824	1.67642	1.30871	2.98971	0	0
gma-miR10193d	0	0	2.00571	0	0	0	1.5969	0	1.56318	1.65894	0	2.06946	3.37832	3.11045	2.04907	4.04891	3.05545	0	3.28824	1.67642	1.30871	2.98971	0	0
gma-miR10193e	0	3.77776	4.01142	0	7.06211	0	3.19379	3.00052	0.78159	0.829471	2.70964	1.03473	0	0	0	4.04891	0	3.75263	3.28824	3.35283	1.30871	1.49486	6.34137	13.11
gma-miR10194	2.15783	0	0	0	0	0	1.5969	0	1.56318	0	0	0	1.12611	0	4.09813	6.07337	1.52773	2.50175	0	6.70566	2.61743	2.98971	2.11379	2.185
gma-miR10197	0	0	0	0	2.35404	0	0	0	0	0	1.35482	1.03473	2.25221	0	0	2.02446	0	0	0	0	0	0	2.11379	0
gma-miR10198	0	5.66664	0	0	0	2.27026	2.39535	3.00052	3.12636	0	2.70964	4.13891	3.37832	3.11045	0	0	0	1.25088	4.93236	8.38208	9.161	4.48457	8.45516	13.11
gma-miR10199	53.9457	18.8888	26.0743	74.5084	91.8075	72.6482	6.38759	4.50078	11.7238	19.0778	5.41928	11.382	49.5487	32.6597	22.5397	44.538	71.8032	57.5403	14.7971	15.0877	20.9394	16.4434	14.7965	15.295
gma-miR10405a	4.31566	3.77776	0	0	2.35404	2.27026	2.39535	0	0.78159	0.829471	0	0	3.37832	0	2.04907	0	0	1.25088	1.64412	1.67642	1.30871	0	2.11379	0
gma-miR10405b	0	3.77776	0	0	0	0	0	0	0	0	0	0	0	0	0	0	0	0	0	0	0	0	0	0
gma-miR10406a	0	5.66664	2.00571	2.56925	9.41615	6.81077	0.798448	0	0	2.48841	4.06446	0	5.63054	1.55522	6.1472	6.07337	9.16636	6.25438	3.28824	3.35283	1.30871	4.48457	0	2.185
gma-miR10407a	10.7891	7.55552	24.0685	10.277	9.41615	6.81077	9.58138	10.5018	8.59748	15.7599	20.3223	10.3473	19.1438	7.77612	22.5397	18.2201	21.3882	15.0105	34.5265	28.4991	19.6307	22.4228	25.3655	19.665
gma-miR10407b	10.7891	7.55552	22.0628	7.70776	14.1242	4.54051	10.3798	12.0021	8.59748	15.7599	16.2578	10.3473	12.3872	7.77612	24.5888	18.2201	21.3882	10.007	36.1706	26.8226	19.6307	19.4331	25.3655	19.665
gma-miR10407c	34.5252	30.2221	24.0685	12.8463	30.6025	13.6215	27.1472	28.5049	19.5397	17.4189	27.0964	25.8682	19.1438	10.8866	30.736	16.1956	13.7495	26.2684	21.3736	26.8226	15.7046	17.9383	4.22758	10.925
gma-miR10408	155.364	147.333	134.383	146.447	280.131	102.162	128.55	103.518	85.1933	136.033	85.3536	108.647	301.797	113.531	223.348	273.301	409.431	271.44	169.344	234.698	183.22	219.744	211.379	144.21
gma-miR10409	0	0	0	0	0	0	0	0	0	0	1.35482	0	3.37832	0	0	0	0	0	0	0	0	0	0	0
gma-miR10411	0	1.88888	0	0	0	0	1.5969	1.50026	0	0	0	0	0	0	0	0	12.2218	0	0	1.67642	2.61743	0	0	2.185
gma-miR10412	43.1566	32.111	28.08	17.9848	28.2485	20.4323	57.4883	75.013	50.0217	33.1788	31.1608	22.764	21.396	9.33135	36.8832	30.3668	18.3327	13.7596	49.3236	33.5283	35.3353	19.4331	40.162	21.85
gma-miR10413a	10.7891	7.55552	6.01714	2.56925	4.70808	2.27026	3.19379	4.50078	8.59748	9.95365	6.77409	2.06946	13.5133	3.11045	6.1472	6.07337	12.2218	12.5088	8.2206	15.0877	6.54357	4.48457	10.5689	8.74002
gma-miR10414	2.15783	0	14.04	2.56925	0	4.54051	3.19379	4.50078	0.78159	0.829471	0	2.06946	2.25221	3.11045	2.04907	8.09782	4.58318	7.50525	1.64412	1.67642	3.92614	1.49486	0	2.185
gma-miR10416	2.15783	9.4444	2.00571	0	2.35404	0	4.79069	10.5018	5.47113	9.12418	13.5482	5.17364	3.37832	1.55522	14.3435	6.07337	3.05545	5.0035	3.28824	8.38208	6.54357	5.97942	10.5689	4.37001
gma-miR10418	6.47348	16.9999	12.0343	2.56925	4.70808	4.54051	15.1705	21.0036	10.1607	16.5894	8.12891	7.2431	10.135	12.4418	6.1472	18.2201	15.2773	18.7631	18.0853	28.4991	24.8656	10.464	10.5689	17.48
gma-miR10421	8.63131	9.4444	14.04	5.13851	11.7702	13.6215	3.99224	6.00104	6.25272	1.65894	1.35482	2.06946	22.5221	17.1075	12.2944	26.3179	22.9159	21.2649	3.28824	0	2.61743	2.98971	0	6.55501
gma-miR10422	2.15783	3.77776	0	5.13851	0	6.81077	4.79069	7.5013	10.9423	6.63577	2.70964	2.06946	1.12611	1.55522	4.09813	2.02446	1.52773	3.75263	3.28824	6.70566	9.161	1.49486	4.22758	2.185
gma-miR10424a	0	0	4.01142	0	0	0	2.39535	3.00052	3.12636	0.829471	1.35482	1.03473	2.25221	1.55522	0	0	3.05545	2.50175	1.64412	0	0	1.49486	2.11379	0
gma-miR10424b	0	0	4.01142	0	0	0	2.39535	3.00052	3.12636	0.829471	1.35482	1.03473	2.25221	1.55522	0	0	3.05545	2.50175	1.64412	0	0	1.49486	4.22758	0
gma-miR10424c	0	0	4.01142	0	0	0	2.39535	3.00052	3.12636	0.829471	1.35482	1.03473	2.25221	1.55522	0	0	3.05545	2.50175	1.64412	0	0	1.49486	2.11379	0
gma-miR10427a	36.6831	18.8888	22.0628	17.9848	11.7702	18.162	19.1628	16.5029	14.8502	15.7599	9.48373	4.13891	34.9093	20.2179	28.6869	30.3668	38.1932	31.2719	27.95	28.4991	11.7784	17.9383	19.0241	26.2201
gma-miR10427b	23.7361	15.111	8.02285	7.70776	4.70808	15.8918	11.9767	6.00104	11.7238	9.95365	5.41928	4.13891	19.1438	12.4418	22.5397	12.1467	16.805	13.7596	14.7971	15.0877	10.4697	7.47428	6.34137	10.925
gma-miR10428	4.31566	5.66664	2.00571	0	2.35404	0	1.5969	0	1.56318	1.65894	4.06446	3.10419	3.37832	3.11045	2.04907	2.02446	10.6941	2.50175	3.28824	5.02925	5.23486	4.48457	2.11379	2.185
gma-miR10429	0	0	10.0286	0	0	0	2.39535	1.50026	3.12636	6.63577	9.48373	2.06946	6.75664	0	4.09813	8.09782	9.16636	7.50525	4.93236	6.70566	10.4697	5.97942	0	6.55501
gma-miR10431	2.15783	0	6.01714	0	0	4.54051	2.39535	0	2.34477	2.48841	6.77409	2.06946	6.75664	0	4.09813	0	1.52773	2.50175	1.64412	1.67642	1.30871	1.49486	6.34137	2.185
gma-miR10434	10.7891	13.2222	10.0286	2.56925	21.1863	11.3513	38.3255	36.0062	25.0109	30.6904	63.6765	31.0419	22.5221	9.33135	40.9813	14.1712	25.9714	20.014	47.6795	48.616	58.8921	14.9486	44.3896	54.6251
gma-miR10435	0	1.88888	0	5.13851	0	0	1.5969	0	0.78159	0	1.35482	1.03473	1.12611	0	0	0	0	0	0	0	3.92614	0	2.11379	0
gma-miR10436	0	0	0	0	0	0	0.798448	0	0.78159	0	0	1.03473	3.37832	0	2.04907	2.02446	0	0	1.64412	0	0	0	0	0
gma-miR10439	0	0	4.01142	5.13851	2.35404	11.3513	2.39535	4.50078	0.78159	0.829471	4.06446	0	4.50443	6.2209	10.2453	2.02446	4.58318	13.7596	8.2206	6.70566	3.92614	2.98971	4.22758	6.55501
gma-miR10440	1225.65	1063.44	1452.14	1084.23	1217.04	1232.75	3659.29	2685.47	3986.89	2759.65	4542.71	3538.77	1754.47	706.072	1956.86	1457.61	806.64	1447.26	4429.26	4035.13	4512.45	2686.26	3096.7	4488
gma-miR10442	12.947	5.66664	14.04	15.4155	28.2485	15.8918	15.1705	22.5039	12.5054	23.2252	12.1934	9.31256	10.135	3.11045	6.1472	8.09782	12.2218	7.50525	9.86472	8.38208	13.0871	4.48457	8.45516	10.925
gma-miR10443	6.47348	5.66664	8.02285	7.70776	0	2.27026	8.78293	7.5013	7.03431	5.8063	4.06446	6.20837	11.2611	7.77612	14.3435	4.04891	7.63864	10.007	4.93236	6.70566	11.7784	11.9588	8.45516	2.185
gma-miR10448	144.574	94.444	126.36	118.186	148.304	108.972	31.9379	25.5044	25.7925	31.5199	46.0638	36.2155	195.943	85.5373	104.502	151.834	223.048	165.116	49.3236	56.9981	51.0398	53.8148	25.3655	61.1801
gma-miR1507a	2039.15	1862.44	2051.84	2070.82	2238.69	2052.31	2838.48	2891	2873.9	2769.6	1772.1	2356.08	3415.48	3126	3417.84	2508.3	3101.29	2965.83	3526.64	3642.85	2824.2	2418.68	2906.46	3478.53
gma-miR1507b	2039.15	1860.55	2049.84	2070.82	2238.69	2050.04	2837.69	2889.5	2873.12	2769.6	1772.1	2355.04	3414.36	3124.45	3415.79	2508.3	3099.76	2964.58	3524.99	3641.17	2821.59	2418.68	2904.35	3478.53
gma-miR1508a	1344.33	1409.11	1133.23	1225.53	1544.25	1042.05	1290.29	1164.2	1407.64	1293.14	1077.08	1116.47	2519.1	1730.96	2967.05	1615.52	2442.84	2136.5	2216.27	2281.6	1570.46	1388.72	822.264	1649.68
gma-miR1508b	1344.33	1409.11	1133.23	1225.53	1544.25	1042.05	1290.29	1164.2	1407.64	1293.14	1077.08	1116.47	2519.1	1730.96	2967.05	1615.52	2442.84	2136.5	2216.27	2281.6	1570.46	1388.72	822.264	1649.68
gma-miR1508c	934.339	1037	802.285	937.778	1071.09	771.887	958.937	876.152	1068.43	956.38	812.891	851.582	1926.77	1351.49	2190.45	1243.02	1845.49	1611.13	1672.07	1740.12	1189.62	1028.46	612.999	1297.89
gma-miR1509a	2211.77	2451.77	2348.69	1947.49	1758.47	1602.8	2135.85	1851.32	1997.74	2272.75	1414.43	1579	3361.43	1765.18	3686.27	2202.61	4395.27	3402.38	3135.34	3869.17	2994.34	2391.77	2449.88	2309.55
gma-miR1509b	750.924	619.553	770.194	757.93	593.218	622.05	562.108	643.612	710.465	642.84	254.706	361.12	827.689	424.576	1001.99	657.948	702.755	885.62	942.081	1054.47	743.349	572.53	966.002	747.271
gma-miR1510a-3p	7962.38	7853.97	7988.75	6125.1	7158.63	5752.83	10524.3	6803.68	7556.41	8035.08	8704.71	7069.27	9431.15	3020.25	9931.83	5536.89	11247.1	9102.62	13294.4	15133	11660.6	8033.35	7169.97	8333.61
gma-miR1510a-5p	3622.99	3845.76	3919.16	4123.65	4559.77	3795.87	3125.93	2972.02	3632.83	3693.63	2956.21	3172.48	5735.26	1290.84	3909.62	4878.94	5655.65	6394.48	4473.65	4635.29	3803.12	4000.23	4441.07	3638.03
gma-miR1510b-3p	6303.02	6065.2	6594.78	5274.68	5845.08	4626.78	8401.27	5367.93	6092.49	6433.38	7157.51	5738.6	7538.16	2214.64	7925.79	4524.66	9299.28	7421.45	11433.2	12759.2	9797.03	6664.07	6290.64	7101.26
gma-miR1510b-5p	8063.8	8420.63	8736.88	9750.32	9736.3	8806.32	11821	12695.2	13470.7	13047.6	10041.9	9848.55	12574.1	2085.56	8155.29	10832.9	10032.6	12971.6	16952.5	15444.8	13257.3	13842.4	16195.9	16164.7
gma-miR1511	13505.8	12961.5	18123.6	16522.9	17436.4	15873.6	45186.6	49309.1	51218.3	49477.9	26962.3	39888.8	14932.2	8398.21	23045.9	16278.6	11803.2	17788.7	61919.2	67386.9	45852.1	74677	44966.6	76315.6
gma-miR1512a-3p	138.101	141.666	120.343	107.909	122.41	72.6482	39.124	36.0062	43.769	25.7136	27.0964	35.1808	252.248	135.305	221.299	238.886	119.163	201.391	82.206	78.7915	157.046	43.3508	95.1205	76.4752
gma-miR1512a-5p	138.101	169.999	182.52	125.893	136.534	65.8374	28.7441	33.0057	35.9531	24.8841	31.1608	18.6251	211.708	91.7582	241.79	166.005	152.773	193.886	60.8325	53.6453	64.127	58.2994	44.3896	45.8851
gma-miR1513a-5p	66.8927	43.4443	78.2228	48.8158	96.5156	81.7292	73.4573	84.0146	89.8828	89.5828	66.3861	95.195	144.142	164.854	153.68	161.956	109.996	161.363	185.786	150.877	146.576	150.98	158.534	231.61
gma-miR1513b	28.0518	24.5555	34.0971	28.2618	47.0808	52.2159	43.9147	36.0062	45.3322	48.9388	47.4187	69.3268	113.737	113.531	122.944	127.541	68.7477	115.081	136.462	88.85	107.315	91.1862	131.055	179.17
gma-miR1514b-3p	6.47348	11.3333	8.02285	2.56925	4.70808	4.54051	8.78293	9.00156	6.25272	9.95365	4.06446	3.10419	12.3872	3.11045	28.6869	8.09782	4.58318	5.0035	11.5088	6.70566	6.54357	0	6.34137	6.55501
gma-miR1514b-5p	79.8396	96.3329	38.1085	53.9543	77.6833	31.7836	80.6433	51.0089	83.6301	74.6524	92.1277	56.9101	104.728	55.9881	221.299	54.6603	36.6655	75.0525	108.512	100.585	115.167	34.3817	166.989	89.5852
gma-miR1515a	517.879	432.554	561.599	503.574	371.938	463.132	463.1	589.602	473.643	510.125	208.642	284.55	448.191	304.824	428.255	317.84	511.789	414.04	478.439	564.952	323.252	325.878	338.206	358.341
gma-miR1516a-3p	6.47348	3.77776	18.0514	2.56925	4.70808	6.81077	3.19379	3.00052	3.12636	1.65894	0	2.06946	29.2788	20.2179	18.4416	40.4891	24.4436	30.021	3.28824	1.67642	5.23486	2.98971	2.11379	6.55501
gma-miR1516a-5p	0	0	0	0	0	0	0	0	0	0	0	0	0	0	0	0	0	0	0	0	0	1.49486	0	0
gma-miR1516c	2.15783	0	0	0	0	2.27026	1.5969	1.50026	1.56318	0	0	0	1.12611	0	2.04907	0	1.52773	0	1.64412	1.67642	2.61743	0	0	0
gma-miR1517	2.15783	0	2.00571	2.56925	0	0	1.5969	0	0.78159	0.829471	0	1.03473	1.12611	1.55522	0	0	0	5.0035	0	1.67642	1.30871	0	0	0
gma-miR1518	0	7.55552	2.00571	0	0	4.54051	3.19379	1.50026	2.34477	0.829471	4.06446	2.06946	2.25221	4.66567	2.04907	2.02446	1.52773	0	1.64412	1.67642	2.61743	1.49486	2.11379	2.185
gma-miR1519	15.1048	13.2222	6.01714	2.56925	0	11.3513	7.18604	4.50078	4.68954	4.14735	6.77409	4.13891	6.75664	0	14.3435	4.04891	15.2773	12.5088	9.86472	1.67642	9.161	5.97942	2.11379	4.37001
gma-miR1520c	47.4722	54.7775	74.2114	48.8158	56.4969	49.9456	75.8526	87.0151	72.6878	49.7682	83.9988	70.3615	94.593	49.7672	92.208	68.8315	62.6368	75.0525	106.868	112.32	82.449	38.8662	95.1205	69.9201
gma-miR1520f-3p	4.31566	5.66664	16.0457	5.13851	7.06211	9.08102	7.18604	9.00156	10.1607	10.7831	4.06446	11.382	19.1438	7.77612	12.2944	10.1223	12.2218	12.5088	18.0853	13.4113	17.0133	7.47428	6.34137	17.48
gma-miR1520f-5p	43.1566	43.4443	42.12	28.2618	28.2485	24.9728	54.2945	46.5081	53.1481	58.063	46.0638	33.1113	61.9359	31.1045	55.3248	50.6114	51.9427	60.042	57.5442	67.0566	48.4224	46.3405	40.162	45.8851
gma-miR1520h	2.15783	0	2.00571	0	0	0	3.99224	1.50026	1.56318	1.65894	1.35482	2.06946	2.25221	3.11045	2.04907	2.02446	3.05545	2.50175	1.64412	0	0	2.98971	2.11379	2.185
gma-miR1520k	12.947	11.3333	6.01714	0	9.41615	4.54051	14.3721	18.0031	16.4134	9.95365	24.3867	11.382	13.5133	7.77612	20.4907	18.2201	19.8605	13.7596	26.3059	26.8226	30.1004	13.4537	33.8206	15.295
gma-miR1520l	23.7361	24.5555	36.1028	23.1233	32.9565	34.0538	40.7209	28.5049	32.0452	41.4735	52.8379	41.3891	59.6837	26.4388	51.2267	56.6848	61.1091	57.5403	90.4266	87.1736	83.7577	31.392	63.4137	83.0302
gma-miR1520n	47.4722	49.1109	70.1999	64.2314	58.8509	47.6754	132.542	96.0167	95.3539	73.8229	121.934	99.3339	94.593	49.7672	106.551	117.418	102.358	83.8087	197.294	181.053	191.072	118.094	158.534	166.06
gma-miR1520o	4.31566	0	2.00571	2.56925	0	0	0.798448	1.50026	0.78159	0	0	0	2.25221	0	4.09813	0	0	2.50175	3.28824	0	1.30871	0	0	2.185
gma-miR1520p	10.7891	15.111	16.0457	2.56925	2.35404	2.27026	11.1783	10.5018	7.8159	6.63577	8.12891	15.5209	3.37832	9.33135	16.3925	16.1956	12.2218	8.75613	8.2206	15.0877	14.3959	8.96913	2.11379	4.37001
gma-miR1521b	0	0	2.00571	0	0	2.27026	0	0	0.78159	0	0	0	0	0	0	0	0	0	0	0	2.61743	0	0	0
gma-miR1523b	0	0	0	0	0	0	0	3.00052	0	0	0	0	0	0	0	0	0	0	0	0	0	0	0	0
gma-miR1524	0	0	0	0	0	0	2.39535	4.50078	1.56318	0	5.41928	0	0	1.55522	0	0	0	1.25088	1.64412	0	1.30871	0	2.11379	4.37001
gma-miR1527	4.31566	3.77776	2.00571	0	0	4.54051	0	0	0	0.829471	0	1.03473	5.63054	0	8.19627	2.02446	6.11091	8.75613	0	0	1.30871	0	2.11379	0
gma-miR1531-3p	6.47348	1.88888	4.01142	0	0	2.27026	6.38759	10.5018	2.34477	0.829471	4.06446	3.10419	2.25221	0	6.1472	2.02446	1.52773	3.75263	21.3736	11.7349	9.161	4.48457	16.9103	6.55501
gma-miR1531-5p	25.8939	16.9999	26.0743	41.1081	30.6025	29.5133	12.7752	3.00052	12.5054	4.14735	13.5482	8.27783	74.3231	34.2149	61.472	99.1983	70.2755	65.0455	13.153	13.4113	13.0871	13.4537	10.5689	17.48
gma-miR1532	0	0	2.00571	0	0	0	0	0	0.78159	0	1.35482	0	0	0	0	0	0	0	0	0	1.30871	0	0	0
gma-miR1535a	94.9444	47.222	66.1885	105.339	131.826	56.7564	67.0697	69.012	55.4929	86.265	43.3542	67.2574	126.124	278.385	53.2757	105.272	230.687	130.091	92.0707	107.291	58.8921	164.434	99.3481	91.7702
gma-miR156ab	0	0	0	0	0	0	0	0	0	0	0	0	0	1.55522	0	0	0	2.50175	0	1.67642	0	1.49486	0	0
gma-miR156b	4.31566	1.88888	2.00571	5.13851	2.35404	2.27026	23.9535	30.0052	13.287	38.9851	20.3223	39.3197	9.00886	4.66567	4.09813	6.07337	6.11091	5.0035	6.57648	11.7349	10.4697	20.928	16.9103	15.295
gma-miR156d	45.3144	43.4443	52.1485	53.9543	63.559	65.8374	124.558	132.023	125.836	130.227	107.031	173.834	99.0974	77.7612	57.3739	70.8559	73.3309	68.7982	144.683	135.79	111.241	159.95	82.4378	157.32
gma-miR156i	45.3144	43.4443	52.1485	53.9543	63.559	65.8374	124.558	132.023	125.836	130.227	107.031	173.834	99.0974	77.7612	57.3739	70.8559	73.3309	68.7982	144.683	135.79	111.241	159.95	82.4378	157.32
gma-miR156j	45.3144	43.4443	52.1485	53.9543	63.559	65.8374	124.558	132.023	125.836	130.227	107.031	173.834	99.0974	77.7612	57.3739	70.8559	73.3309	68.7982	144.683	135.79	111.241	159.95	82.4378	157.32
gma-miR156l	45.3144	43.4443	52.1485	53.9543	63.559	65.8374	124.558	132.023	125.836	130.227	107.031	173.834	99.0974	77.7612	57.3739	70.8559	73.3309	68.7982	144.683	135.79	111.241	159.95	82.4378	157.32
gma-miR156o	334.463	296.554	252.72	462.466	699.149	624.32	665.108	475.583	529.918	486.899	765.473	1144.41	1797.27	1096.43	1422.05	1793.67	1287.87	1606.12	1971.3	1386.4	1821.73	1275.11	564.382	1929.36
gma-miR156q	340.937	300.332	240.685	475.312	729.752	612.969	597.239	417.072	478.333	454.55	705.861	1040.94	1958.3	1088.66	1501.97	1801.77	1378.01	1684.93	1944.99	1401.48	1765.45	1246.71	555.927	1900.95
gma-miR156r	25.8939	39.6665	24.0685	51.3851	49.4348	29.5133	10.3798	9.00156	13.287	13.2715	9.48373	19.6598	47.2965	26.4388	24.5888	42.5136	32.0823	37.5263	19.7294	20.117	7.85228	10.464	16.9103	10.925
gma-miR156t	0	0	0	2.56925	0	0	0	0	0.78159	0	0	1.03473	2.25221	0	2.04907	2.02446	0	0	1.64412	0	1.30871	1.49486	0	0
gma-miR156u	284.833	254.999	214.611	418.788	635.59	551.672	554.123	397.569	452.54	412.247	674.7	968.506	1655.38	958.018	1315.5	1601.34	1138.16	1461.02	1787.16	1243.9	1648.98	1119.65	498.854	1791.7
gma-miR156v	286.991	253.11	212.606	416.219	633.236	547.132	550.929	393.068	450.196	412.247	669.281	963.332	1639.61	953.353	1307.3	1595.27	1128.99	1448.51	1770.72	1225.46	1629.35	1112.17	498.854	1789.52
gma-miR156w	289.149	253.11	210.6	421.358	630.882	547.132	550.929	393.068	451.759	414.735	676.055	964.367	1645.24	959.573	1307.3	1599.32	1128.99	1452.27	1778.94	1233.84	1635.89	1112.17	498.854	1793.89
gma-miR156x	286.991	253.11	212.606	416.219	633.236	547.132	550.929	393.068	450.196	412.247	669.281	963.332	1639.61	953.353	1307.3	1595.27	1128.99	1448.51	1770.72	1225.46	1629.35	1112.17	498.854	1789.52
gma-miR159a-3p	64273.1	57918.8	69082.7	71664.2	91369.6	75690.3	73779	91838.4	103402	73798.8	49274.8	66945.9	115157	81293.1	102529	120174	89708.2	113319	123378	110213	76250.9	122444	129632	142556
gma-miR159a-5p	308.569	234.221	258.737	318.588	583.801	454.051	273.868	367.564	358.75	327.641	176.126	235.918	287.157	139.97	163.925	281.399	229.159	278.945	264.703	295.049	236.877	213.764	384.71	281.866
gma-miR159d	163.995	194.555	184.526	141.309	242.466	181.62	210.79	279.048	286.843	212.345	142.256	158.313	252.248	158.633	282.771	143.736	164.995	210.147	207.159	207.875	196.307	143.506	124.714	253.461
gma-miR160b	1156.6	944.44	960.736	1055.96	901.597	1514.26	954.146	1168.7	1105.17	971.31	536.508	639.462	990.974	762.06	1092.15	747.024	866.221	863.104	877.96	774.504	732.88	496.292	763.078	887.112
gma-miR162b	828.606	821.663	758.159	793.9	835.683	765.076	731.379	721.625	878.507	784.679	573.088	713.963	952.687	737.176	1155.67	969.714	829.556	980.686	912.487	824.796	793.081	841.604	752.509	1016.03
gma-miR162c	828.606	821.663	758.159	793.9	835.683	765.076	731.379	721.625	878.507	784.679	573.088	713.963	952.687	737.176	1155.67	969.714	829.556	980.686	912.487	824.796	793.081	841.604	752.509	1016.03
gma-miR164a	105.734	79.333	112.32	131.032	75.3292	120.324	128.55	189.033	236.822	155.111	50.1283	82.7783	149.772	69.9851	90.1589	127.541	97.7746	108.826	141.394	135.79	75.9054	142.011	80.324	157.32
gma-miR164b	105.734	79.333	112.32	131.032	75.3292	120.324	128.55	189.033	238.385	154.282	51.4831	82.7783	149.772	69.9851	90.1589	129.565	96.2468	108.826	141.394	135.79	75.9054	143.506	78.2102	157.32
gma-miR164c	131.627	96.3329	132.377	146.447	82.3913	133.945	147.713	207.036	261.051	173.359	59.612	94.1603	166.664	77.7612	98.3552	133.614	105.413	120.084	156.191	159.259	94.2274	149.486	80.324	172.615
gma-miR164d	105.734	79.333	112.32	131.032	75.3292	120.324	128.55	189.033	238.385	154.282	51.4831	82.7783	149.772	69.9851	90.1589	129.565	96.2468	108.826	141.394	135.79	75.9054	143.506	78.2102	157.32
gma-miR164e	105.734	79.333	112.32	131.032	75.3292	120.324	128.55	189.033	238.385	154.282	51.4831	82.7783	149.772	69.9851	90.1589	129.565	96.2468	108.826	141.394	135.79	75.9054	143.506	78.2102	157.32
gma-miR164f	105.734	79.333	112.32	131.032	77.6833	120.324	128.55	190.533	238.385	155.111	51.4831	83.813	149.772	71.5403	90.1589	129.565	96.2468	108.826	143.038	135.79	75.9054	143.506	78.2102	157.32
gma-miR164g	105.734	79.333	112.32	131.032	75.3292	120.324	128.55	189.033	236.822	155.111	50.1283	82.7783	149.772	69.9851	90.1589	127.541	97.7746	108.826	141.394	135.79	75.9054	142.011	80.324	157.32
gma-miR164i	118.681	86.8885	120.343	138.74	77.6833	127.134	137.333	195.034	247.764	163.406	51.4831	88.9867	155.403	73.0955	94.2571	131.59	103.885	110.077	146.327	140.819	83.7577	147.991	80.324	159.505
gma-miR164j	105.734	79.333	114.326	131.032	75.3292	120.324	128.55	190.533	238.385	155.111	51.4831	82.7783	149.772	69.9851	90.1589	129.565	96.2468	108.826	141.394	134.113	75.9054	146.496	78.2102	157.32
gma-miR164k	105.734	79.333	112.32	131.032	75.3292	120.324	128.55	189.033	238.385	154.282	51.4831	82.7783	149.772	69.9851	90.1589	129.565	96.2468	108.826	141.394	135.79	75.9054	143.506	78.2102	157.32
gma-miR166d	1810.42	1580.99	1750.99	1952.63	1680.78	1977.39	1978.56	1999.85	2243.94	2131.74	1044.57	1575.89	2246.58	1412.14	1901.53	1913.11	1902.02	2045.18	2106.12	2113.96	1573.07	1922.38	1786.15	1865.99
gma-miR166e	1178.17	1027.55	1103.14	1282.06	1101.69	1259.99	1302.27	1294.72	1524.88	1476.46	704.506	1034.73	1576.55	917.582	1268.37	1289.58	1475.78	1473.53	1543.83	1572.48	1188.31	1285.58	1211.2	1315.37
gma-miR166f	1810.42	1580.99	1750.99	1952.63	1680.78	1977.39	1978.56	1999.85	2243.94	2131.74	1044.57	1575.89	2246.58	1412.14	1901.53	1913.11	1902.02	2045.18	2106.12	2113.96	1573.07	1922.38	1786.15	1865.99
gma-miR166h-3p	2300.24	2017.32	2358.72	2350.87	1902.06	2329.28	2727.5	2578.95	3059.92	2484.26	1387.33	2007.37	3186.88	1832.05	2719.11	2510.32	2467.28	2595.57	3018.6	2816.38	2125.35	2554.71	2126.47	2713.78
gma-miR166h-5p	25.8939	30.2221	42.12	64.2314	70.6211	56.7564	43.1162	43.5075	56.2744	38.9851	29.806	32.0766	56.3054	35.7702	61.472	50.6114	33.61	50.035	64.1207	62.0274	53.6573	44.8457	38.0482	76.4752
gma-miR166i-3p	1370.22	1165.44	1259.59	1500.44	1315.91	1434.8	1504.28	1480.76	1754.67	1734.42	850.826	1236.5	1801.77	1035.78	1385.17	1485.95	1639.25	1657.41	1792.09	1802.15	1371.53	1509.8	1403.56	1505.47
gma-miR166i-5p	632.244	564.775	746.125	1151.03	1315.91	1130.59	862.324	835.645	996.527	1114.81	1097.4	745.005	729.717	339.039	465.138	821.929	678.311	707.996	879.604	839.884	1128.11	645.778	720.802	834.672
gma-miR166k	960.233	797.108	910.593	960.901	840.392	1021.62	982.89	1012.68	1067.65	963.845	527.025	790.533	1065.3	685.854	952.816	935.298	857.055	955.669	1058.81	1024.29	681.84	970.161	915.271	935.182
gma-miR166m	10.7891	11.3333	10.0286	17.9848	11.7702	6.81077	10.3798	7.5013	14.8502	17.4189	6.77409	10.3473	21.396	9.33135	8.19627	12.1467	12.2218	13.7596	18.0853	13.4113	10.4697	14.9486	10.5689	15.295
gma-miR166n	1801.79	1575.33	1748.98	1944.93	1680.78	1972.85	1971.37	1996.85	2239.25	2121.79	1043.21	1569.68	2234.2	1407.48	1895.39	1905.01	1883.69	2027.67	2092.97	2087.14	1566.53	1911.92	1773.47	1855.07
gma-miR166o	1801.79	1575.33	1748.98	1944.93	1676.07	1972.85	1971.37	1996.85	2239.25	2121.79	1043.21	1568.65	2233.07	1407.48	1895.39	1905.01	1883.69	2027.67	2092.97	2087.14	1562.6	1911.92	1773.47	1855.07
gma-miR166q	1801.79	1575.33	1748.98	1944.93	1676.07	1972.85	1971.37	1996.85	2239.25	2121.79	1043.21	1568.65	2233.07	1407.48	1895.39	1905.01	1883.69	2027.67	2092.97	2087.14	1562.6	1911.92	1773.47	1855.07
gma-miR166s	1913.99	1654.66	1823.19	2014.3	1741.99	2027.34	2041.63	2070.36	2326.79	2207.22	1102.82	1634.87	2368.2	1446.36	1979.4	1998.14	2105.21	2176.52	2290.26	2301.72	1689.55	2021.04	1881.27	1968.69
gma-miR166t	1913.99	1654.66	1823.19	2014.3	1741.99	2027.34	2041.63	2070.36	2326.79	2207.22	1102.82	1634.87	2368.2	1446.36	1979.4	1998.14	2105.21	2176.52	2290.26	2301.72	1689.55	2021.04	1881.27	1968.69
gma-miR166u	3049.01	2648.21	2687.65	2998.32	2535.3	2776.52	2760.24	2827.99	3116.2	3032.55	1693.52	2317.79	3651.97	1958.03	2969.1	2982.02	4259.3	3890.22	4092.22	4960.51	3019.2	3326.05	3187.59	3240.36
gma-miR167a	36.6831	26.4443	32.0914	38.5388	35.3106	47.6754	29.5426	37.5065	42.2058	31.5199	17.6126	24.8335	65.3142	40.4358	49.1776	56.6848	41.2486	65.0455	75.6295	55.3217	43.1876	35.8765	46.5034	67.7351
gma-miR167c	133.785	109.555	114.326	131.032	136.534	152.107	118.17	124.522	166.479	113.637	74.515	80.7088	251.122	143.081	225.397	202.446	151.245	215.151	200.583	165.965	160.972	101.65	107.803	181.355
gma-miR167d	34.5252	26.4443	30.0857	38.5388	35.3106	47.6754	29.5426	36.0062	42.2058	30.6904	17.6126	24.8335	65.3142	40.4358	49.1776	56.6848	41.2486	65.0455	75.6295	55.3217	43.1876	35.8765	46.5034	65.5501
gma-miR167e	207.151	120.888	132.377	156.725	124.764	206.593	127.752	133.523	157.881	135.204	75.8699	80.7088	213.96	108.866	227.446	151.834	157.356	152.607	253.195	181.053	158.354	98.6605	124.714	166.06
gma-miR167g	146.732	122.777	132.377	146.447	155.367	154.377	123.76	129.022	179.766	118.614	79.9343	84.8477	275.896	149.302	256.133	212.568	168.05	236.415	231.821	191.111	184.529	112.114	118.372	196.65
gma-miR167j	146.732	122.777	132.377	146.447	155.367	154.377	123.76	129.022	179.766	118.614	79.9343	84.8477	275.896	149.302	256.133	212.568	168.05	236.415	231.821	191.111	184.529	112.114	118.372	196.65
gma-miR167l	34.5252	26.4443	30.0857	38.5388	35.3106	47.6754	29.5426	36.0062	42.2058	30.6904	17.6126	24.8335	65.3142	40.4358	49.1776	56.6848	41.2486	65.0455	75.6295	55.3217	43.1876	35.8765	46.5034	65.5501
gma-miR169a	0	0	0	0	0	0	0.798448	1.50026	0.78159	1.65894	0	0	0	0	2.04907	2.02446	0	1.25088	0	0	0	0	0	0
gma-miR169b	0	0	0	0	0	0	0	1.50026	0.78159	0	0	0	0	0	0	0	0	0	0	1.67642	0	0	0	0
gma-miR169c	0	1.88888	0	0	0	0	0	0	0	0	0	0	2.25221	0	0	0	1.52773	1.25088	0	0	0	0	0	0
gma-miR169d	0	0	0	2.56925	0	2.27026	3.99224	0	0.78159	0	0	0	2.25221	0	0	6.07337	4.58318	6.25438	3.28824	3.35283	1.30871	1.49486	2.11379	6.55501
gma-miR169e	0	1.88888	2.00571	0	0	0	0.798448	0	0	0	1.35482	0	0	0	0	2.02446	3.05545	1.25088	0	1.67642	0	0	0	0
gma-miR169h	0	0	0	0	2.35404	6.81077	7.18604	13.5023	9.37907	6.63577	6.77409	8.27783	3.37832	4.66567	2.04907	6.07337	24.4436	10.007	0	11.7349	5.23486	5.97942	2.11379	4.37001
gma-miR169i-3p	17.2626	11.3333	8.02285	7.70776	9.41615	9.08102	15.1705	33.0057	23.4477	9.95365	10.8386	7.2431	2.25221	4.66567	6.1472	10.1223	12.2218	11.2579	13.153	5.02925	2.61743	5.97942	8.45516	4.37001
gma-miR169i-5p	2.15783	0	0	0	2.35404	0	0	0	0.78159	0	0	0	0	0	0	0	1.52773	0	0	3.35283	0	1.49486	0	0
gma-miR169k	17.2626	1.88888	4.01142	7.70776	16.4783	20.4323	24.7519	30.0052	35.1715	22.3957	12.1934	19.6598	19.1438	10.8866	24.5888	22.269	19.8605	21.2649	23.0177	35.2047	23.5568	14.9486	33.8206	32.7751
gma-miR169l-3p	17.2626	32.111	26.0743	17.9848	21.1863	9.08102	38.3255	39.0068	25.0109	22.3957	20.3223	23.7988	18.0177	9.33135	12.2944	40.4891	24.4436	27.5193	23.0177	43.5868	20.9394	17.9383	42.2758	26.2201
gma-miR169l-5p	17.2626	1.88888	4.01142	7.70776	16.4783	20.4323	24.7519	30.0052	35.1715	22.3957	12.1934	19.6598	19.1438	10.8866	24.5888	22.269	19.8605	21.2649	23.0177	35.2047	23.5568	14.9486	33.8206	32.7751
gma-miR169m	0	0	0	0	0	0	2.39535	4.50078	0.78159	2.48841	0	2.06946	1.12611	0	2.04907	0	0	2.50175	0	0	1.30871	1.49486	0	2.185
gma-miR169n-3p	32.3674	30.2221	14.04	53.9543	35.3106	18.162	19.9612	34.506	33.6083	19.0778	13.5482	10.3473	20.2699	20.2179	6.1472	14.1712	21.3882	11.2579	16.4412	6.70566	9.161	2.98971	16.9103	6.55501
gma-miR169n-5p	49.63	24.5555	18.0514	35.9696	16.4783	20.4323	17.5659	30.0052	20.3213	19.9073	9.48373	13.4515	19.1438	15.5522	12.2944	12.1467	13.7495	13.7596	9.86472	15.0877	6.54357	2.98971	19.0241	8.74002
gma-miR169o	12.947	11.3333	8.02285	7.70776	7.06211	4.54051	8.78293	12.0021	7.8159	3.31788	5.41928	12.4167	10.135	7.77612	2.04907	8.09782	35.1377	12.5088	3.28824	10.0585	3.92614	4.48457	4.22758	4.37001
gma-miR169p	0	0	0	2.56925	0	0	0	0	0	0	0	0	0	0	0	0	1.52773	0	0	0	0	0	0	0
gma-miR169w	2.15783	16.9999	6.01714	15.4155	7.06211	0	15.1705	15.0026	7.8159	10.7831	9.48373	11.382	3.37832	3.11045	2.04907	4.04891	4.58318	1.25088	3.28824	13.4113	3.92614	1.49486	0	4.37001
gma-miR171a	12.947	9.4444	16.0457	7.70776	9.41615	13.6215	18.3643	31.5055	26.574	24.8841	4.06446	13.4515	21.396	18.6627	10.2453	16.1956	50.415	13.7596	27.95	45.2632	26.1743	37.3714	29.5931	26.2201
gma-miR171b-3p	6.47348	1.88888	8.02285	15.4155	18.8323	59.0267	9.58138	13.5023	14.0686	14.101	8.12891	16.5557	4.50443	3.11045	2.04907	4.04891	12.2218	5.0035	9.86472	5.02925	5.23486	20.928	16.9103	8.74002
gma-miR171b-5p	876.078	1029.44	892.542	1359.14	1322.97	3382.68	2080.76	1756.8	1936	2125.93	1677.27	2100.5	769.131	388.806	252.035	921.127	1840.91	1233.36	1246.24	1304.25	997.24	1230.27	879.336	1055.36
gma-miR171k-3p	120.838	77.4441	80.2285	89.9239	56.4969	74.9184	134.139	106.518	153.973	150.964	50.1283	101.403	87.8364	26.4388	53.2757	44.538	87.0805	68.7982	105.224	117.349	74.5967	77.7325	59.1861	72.1051
gma-miR171k-5p	407.829	355.11	340.971	441.912	411.957	429.078	586.061	603.105	624.49	585.606	380.704	494.6	411.029	314.155	231.545	259.13	300.962	267.687	457.065	410.722	414.862	307.94	255.769	447.926
gma-miR171l	407.829	355.11	340.971	441.912	411.957	429.078	586.061	603.105	624.49	585.606	380.704	494.6	411.029	314.155	231.545	259.13	300.962	267.687	457.065	410.722	414.862	307.94	255.769	447.926
gma-miR171m	62.577	56.6664	88.2513	87.3546	42.3727	99.8913	29.5426	66.0115	76.5958	61.3808	10.8386	12.4167	28.1527	23.3284	24.5888	12.1467	15.2773	17.5123	21.3736	6.70566	15.7046	5.97942	23.2517	15.295
gma-miR171n	53.9457	32.111	56.1599	59.0928	42.3727	49.9456	29.5426	42.0073	48.4585	48.1093	14.903	13.4515	24.7744	32.6597	10.2453	14.1712	18.3327	15.0105	23.0177	25.1462	13.0871	8.96913	19.0241	10.925
gma-miR171o-3p	64.7348	50.9998	56.1599	59.0928	54.1429	59.0267	95.0154	91.5159	115.675	100.366	32.5157	52.7712	72.0709	57.5433	47.1285	56.6848	70.2755	57.5403	70.6972	100.585	61.5095	82.2171	78.2102	58.9951
gma-miR171o-5p	30.2096	35.8887	26.0743	25.6925	32.9565	13.6215	38.3255	31.5055	39.0795	40.6441	25.7416	35.1808	42.7921	27.994	14.3435	22.269	27.4991	28.7701	39.4589	48.616	44.4963	40.3611	16.9103	39.3301
gma-miR171q	64.7348	50.9998	56.1599	59.0928	56.4969	59.0267	95.8138	91.5159	116.457	100.366	32.5157	52.7712	72.0709	59.0985	47.1285	56.6848	68.7477	57.5403	70.6972	100.585	61.5095	83.7119	76.0964	56.8101
gma-miR171r	17.2626	15.111	6.01714	33.4003	37.6646	154.377	28.7441	22.5039	33.6083	37.3262	25.7416	38.285	24.7744	43.5463	10.2453	36.4402	62.6368	36.2754	23.0177	26.8226	19.6307	35.8765	50.7309	17.48
gma-miR172c	0	0	0	0	2.35404	36.3241	0	0	0	1.65894	1.35482	1.03473	0	3.11045	0	0	0	0	1.64412	0	0	0	0	0
gma-miR172d	0	0	0	0	2.35404	36.3241	0	0	0	1.65894	1.35482	1.03473	0	3.11045	0	0	0	0	1.64412	0	0	0	0	0
gma-miR172f	2.15783	1.88888	2.00571	2.56925	2.35404	2.27026	4.79069	6.00104	7.8159	4.97682	2.70964	4.13891	4.50443	1.55522	8.19627	4.04891	4.58318	5.0035	8.2206	10.0585	7.85228	4.48457	8.45516	8.74002
gma-miR172h-3p	2.15783	1.88888	2.00571	2.56925	2.35404	2.27026	4.79069	6.00104	7.8159	4.97682	2.70964	4.13891	4.50443	1.55522	8.19627	4.04891	4.58318	5.0035	8.2206	10.0585	7.85228	4.48457	8.45516	8.74002
gma-miR172h-5p	4.31566	13.2222	22.0628	15.4155	44.7267	20.4323	26.3488	39.0068	53.1481	41.4735	23.0319	18.6251	12.3872	1.55522	18.4416	38.4647	22.9159	47.5333	60.8325	53.6453	51.0398	47.8354	44.3896	74.2901
gma-miR172k	0	0	2.00571	2.56925	0	0	0	0	0	0.829471	0	0	1.12611	0	2.04907	0	0	0	0	0	0	0	2.11379	0
gma-miR172l	0	0	2.00571	0	2.35404	11.3513	2.39535	1.50026	2.34477	2.48841	2.70964	2.06946	0	0	0	0	0	0	1.64412	1.67642	1.30871	0	0	0
gma-miR2107	4.31566	13.2222	10.0286	7.70776	14.1242	2.27026	11.9767	13.5023	7.8159	9.12418	12.1934	5.17364	5.63054	6.2209	6.1472	6.07337	13.7495	8.75613	16.4412	13.4113	10.4697	16.4434	2.11379	10.925
gma-miR2108a	0	1.88888	6.01714	0	4.70808	0	2.39535	1.50026	0	0.829471	6.77409	2.06946	4.50443	6.2209	10.2453	2.02446	6.11091	7.50525	0	1.67642	3.92614	2.98971	10.5689	6.55501
gma-miR2108b	4.31566	0	2.00571	0	0	4.54051	4.79069	1.50026	0.78159	2.48841	1.35482	3.10419	2.25221	1.55522	4.09813	10.1223	3.05545	2.50175	0	3.35283	1.30871	0	4.22758	0
gma-miR2111a	10.7891	5.66664	14.04	25.6925	21.1863	15.8918	14.3721	9.00156	17.195	16.5894	14.903	17.5904	14.6394	4.66567	10.2453	8.09782	15.2773	8.75613	11.5088	21.7934	20.9394	16.4434	14.7965	17.48
gma-miR2111d	10.7891	5.66664	14.04	25.6925	21.1863	15.8918	14.3721	9.00156	17.195	16.5894	14.903	17.5904	14.6394	4.66567	10.2453	8.09782	15.2773	8.75613	11.5088	21.7934	20.9394	16.4434	14.7965	17.48
gma-miR2118a-3p	6838.16	6238.97	5088.49	4686.32	5200.07	4683.54	9368.2	7654.33	7448.55	9459.28	3786.72	5331.96	7347.85	4651.68	6350.06	3018.46	8611.8	4668.27	7791.49	8817.94	6030.55	6257.46	5035.05	4654.06
gma-miR2118a-5p	312.885	266.332	298.851	452.189	586.155	490.375	279.457	255.044	394.703	329.3	188.32	225.571	324.319	135.305	290.968	348.206	308.601	365.256	256.483	290.02	213.32	291.497	166.989	246.905
gma-miR2118b-3p	6838.16	6238.97	5088.49	4686.32	5200.07	4683.54	9368.2	7654.33	7448.55	9459.28	3786.72	5331.96	7347.85	4651.68	6350.06	3018.46	8611.8	4668.27	7791.49	8817.94	6030.55	6257.46	5035.05	4654.06
gma-miR2118b-5p	304.254	270.11	294.84	449.619	586.155	476.754	279.457	265.546	400.955	332.618	189.675	226.606	317.562	130.639	280.722	358.329	316.24	375.263	256.483	291.696	214.629	297.476	158.534	251.275
gma-miR2606a	4.31566	11.3333	6.01714	15.4155	18.8323	6.81077	10.3798	6.00104	7.03431	5.8063	10.8386	8.27783	11.2611	7.77612	12.2944	20.2446	9.16636	12.5088	9.86472	8.38208	14.3959	14.9486	0	6.55501
gma-miR319e	2017.57	2041.88	2015.74	2004.02	2575.32	2084.09	2237.25	2842.99	2480.77	2581.31	1876.42	2215.35	2551.76	2430.82	2315.45	3245.2	3014.21	3108.43	2351.09	2358.72	1917.27	3055.48	3485.64	2984.72
gma-miR319g	161075	168826	159203	154551	147167	157417	141435	136750	129388	136390	189102	162380	121305	186772	142324	133855	127961	126018	98137.5	92945.5	135366	116123	125995	108842
gma-miR319h	2017.57	2041.88	2015.74	2004.02	2575.32	2084.09	2237.25	2842.99	2480.77	2581.31	1876.42	2215.35	2551.76	2430.82	2315.45	3245.2	3014.21	3108.43	2351.09	2358.72	1917.27	3055.48	3485.64	2984.72
gma-miR319i	123350	126315	125858	123561	106379	104409	99096.2	101073	92839.5	116404	103394	116984	111614	95252.8	83036.4	108912	123916	106565	89333.3	107609	120471	112872	105383	71650.7
gma-miR319j	7114.36	6905.75	8494.19	7856.78	10233	6960.6	7033.53	7616.82	6594.27	6717.05	8074.72	7025.81	7398.52	5415.29	6733.23	8071.5	9096.09	8991.29	8853.59	6908.51	6076.36	7904.8	9252.06	7745.84
gma-miR319k	7105.73	6896.3	8486.17	7859.35	10221.2	6953.79	7031.14	7604.82	6585.67	6714.57	8067.95	7023.74	7396.27	5410.63	6708.65	8065.43	9088.45	8988.79	8837.15	6896.77	6076.36	7889.85	9239.37	7739.29
gma-miR319p	4555.17	3656.87	4444.66	5092.26	5659.11	5405.48	3622.56	4790.33	4577.77	4324.86	4042.78	5424.05	6086.61	5143.13	4331.73	7024.86	7333.09	7427.7	7748.74	8616.77	5117.07	8827.12	10112.4	9019.7
gma-miR319q	161075	168824	159199	154548	147165	157415	141427	136749	129384	136382	189095	162378	121303	186767	142320	133853	127955	126014	98132.6	92942.1	135362	116119	125990	108835
gma-miR3522	166.153	271.999	152.434	1731.68	3837.08	1507.45	163.682	187.533	138.341	503.489	417.284	544.267	1244.35	646.973	831.921	4937.65	2050.21	2694.39	797.398	1032.67	844.12	1774.39	619.34	928.627
gma-miR390b-3p	2.15783	1.88888	2.00571	12.8463	9.41615	6.81077	4.79069	4.50078	6.25272	8.29471	2.70964	7.2431	14.6394	18.6627	0	6.07337	24.4436	13.7596	18.0853	20.117	7.85228	28.4023	14.7965	19.665
gma-miR390b-5p	86.3131	86.8885	60.1714	84.7854	89.4534	72.6482	90.2247	129.022	94.5723	112.808	47.4187	83.813	72.0709	143.081	51.2267	80.9782	161.939	71.2999	78.9178	85.4972	53.6573	92.681	101.462	67.7351
gma-miR390c	19.4205	22.6666	16.0457	12.8463	21.1863	63.5672	36.7286	40.507	52.3665	32.3494	24.3867	16.5557	20.2699	6.2209	24.5888	14.1712	10.6941	23.7666	27.95	26.8226	23.5568	14.9486	21.1379	32.7751
gma-miR390d	90.6288	86.8885	64.1828	87.3546	94.1615	74.9184	89.4262	132.023	95.3539	114.467	48.7735	86.9172	77.7014	143.081	51.2267	89.076	160.411	76.3034	83.8501	103.938	54.966	101.65	103.576	67.7351
gma-miR390e	140.259	122.777	116.331	164.432	218.926	290.593	296.224	304.553	305.601	542.474	195.094	318.696	186.934	101.09	88.1099	166.005	287.213	180.126	274.568	382.223	229.025	511.241	221.948	292.791
gma-miR390g	142.417	135.999	124.354	179.848	251.882	297.404	305.806	327.057	320.452	569.017	207.287	346.634	198.195	110.421	92.208	184.225	307.073	200.14	294.298	409.045	244.729	553.097	251.541	308.086
gma-miR391-5p	2.15783	1.88888	2.00571	0	0	0	0	0	0	0	0	0	0	0	0	0	0	0	0	0	0	0	0	0
gma-miR393a	4.31566	3.77776	4.01142	5.13851	4.70808	4.54051	4.79069	6.00104	6.25272	4.14735	1.35482	3.10419	6.75664	6.2209	8.19627	8.09782	4.58318	5.0035	4.93236	5.02925	5.23486	5.97942	6.34137	6.55501
gma-miR393e	4.31566	3.77776	4.01142	5.13851	4.70808	4.54051	4.79069	6.00104	6.25272	4.14735	1.35482	3.10419	6.75664	6.2209	8.19627	8.09782	4.58318	5.0035	4.93236	5.02925	5.23486	5.97942	6.34137	6.55501
gma-miR393h	28.0518	22.6666	24.0685	23.1233	18.8323	18.162	29.5426	31.5055	32.0452	31.5199	14.903	19.6598	33.7832	34.2149	30.736	30.3668	33.61	28.7701	41.103	45.2632	39.2614	40.3611	40.162	39.3301
gma-miR393i	28.0518	22.6666	24.0685	23.1233	18.8323	18.162	29.5426	31.5055	32.0452	31.5199	14.903	19.6598	33.7832	34.2149	30.736	30.3668	33.61	28.7701	41.103	45.2632	39.2614	40.3611	40.162	39.3301
gma-miR393j	28.0518	22.6666	24.0685	23.1233	18.8323	18.162	29.5426	31.5055	32.0452	31.5199	14.903	19.6598	33.7832	34.2149	30.736	30.3668	33.61	28.7701	41.103	45.2632	39.2614	40.3611	40.162	39.3301
gma-miR394a-3p	338.779	194.555	310.885	167.002	141.242	177.08	404.813	367.564	554.929	317.687	158.514	264.891	436.93	54.4329	96.3061	350.231	152.773	328.98	417.607	402.34	298.387	236.187	530.561	423.891
gma-miR394a-5p	34.5252	20.7777	36.1028	25.6925	25.8944	24.9728	45.5116	54.0094	53.9297	49.7682	16.2578	32.0766	43.9182	31.1045	38.9323	40.4891	30.5545	41.2789	49.3236	46.9396	32.7178	29.8971	88.7792	58.9951
gma-miR394b-3p	2.15783	0	0	0	0	0	0.798448	0	0.78159	0.829471	0	1.03473	0	0	0	0	0	0	0	1.67642	1.30871	0	2.11379	2.185
gma-miR394b-5p	34.5252	20.7777	36.1028	25.6925	25.8944	24.9728	45.5116	54.0094	53.9297	49.7682	16.2578	32.0766	43.9182	31.1045	38.9323	40.4891	30.5545	41.2789	49.3236	46.9396	32.7178	29.8971	88.7792	58.9951
gma-miR394d	47.4722	24.5555	44.1257	35.9696	37.6646	27.2431	51.8991	63.0109	62.5272	59.7219	18.9675	40.3544	58.5576	49.7672	45.0795	54.6603	47.3596	58.7912	55.9001	60.3509	41.8788	40.3611	109.917	63.3651
gma-miR394e	49.63	24.5555	44.1257	35.9696	37.6646	27.2431	51.1007	63.0109	61.7456	62.2103	18.9675	40.3544	57.4315	49.7672	47.1285	54.6603	47.3596	57.5403	57.5442	60.3509	41.8788	38.8662	109.917	63.3651
gma-miR394f	45.3144	24.5555	44.1257	35.9696	37.6646	27.2431	51.1007	61.5107	60.964	59.7219	18.9675	39.3197	57.4315	48.212	45.0795	56.6848	47.3596	57.5403	55.9001	58.6745	41.8788	40.3611	112.031	63.3651
gma-miR395a	0	0	0	0	0	2.27026	0.798448	1.50026	2.34477	0.829471	0	0	1.12611	0	0	0	1.52773	1.25088	1.64412	1.67642	1.30871	1.49486	2.11379	4.37001
gma-miR395c	0	0	2.00571	0	0	2.27026	0.798448	1.50026	2.34477	0.829471	0	0	1.12611	0	0	0	1.52773	1.25088	1.64412	1.67642	1.30871	1.49486	2.11379	4.37001
gma-miR395l	0	0	0	0	0	2.27026	0.798448	0	2.34477	0.829471	1.35482	0	1.12611	0	0	0	1.52773	1.25088	1.64412	1.67642	1.30871	0	2.11379	0
gma-miR395m	0	0	0	0	0	2.27026	0.798448	0	2.34477	0.829471	1.35482	0	1.12611	0	0	0	1.52773	1.25088	1.64412	1.67642	1.30871	0	2.11379	0
gma-miR396b-3p	194.205	186.999	306.874	277.479	237.758	217.945	249.914	304.553	418.932	279.532	197.804	236.953	347.967	107.31	301.213	459.551	232.215	422.796	411.03	281.638	276.139	328.868	386.823	454.481
gma-miR396b-5p	1016.34	1021.88	864.462	721.96	913.367	776.427	1463.56	1308.23	1332.61	1097.39	926.696	1208.56	1533.76	1146.2	1356.48	1194.43	1414.68	1329.68	1721.39	1755.21	1249.82	1055.37	826.492	1420.25
gma-miR396c	1016.34	1021.88	864.462	721.96	913.367	776.427	1463.56	1308.23	1332.61	1097.39	926.696	1208.56	1533.76	1146.2	1356.48	1194.43	1414.68	1329.68	1721.39	1755.21	1249.82	1055.37	826.492	1420.25
gma-miR396d	2.15783	0	0	2.56925	0	0	4.79069	4.50078	7.03431	4.14735	2.70964	3.10419	4.50443	1.55522	4.09813	4.04891	3.05545	8.75613	8.2206	5.02925	6.54357	7.47428	2.11379	4.37001
gma-miR396g	0	0	0	0	0	0	0	0	0	0	0	0	1.12611	0	2.04907	0	0	0	0	1.67642	0	1.49486	0	0
gma-miR396h	817.817	759.33	744.119	662.868	734.46	740.103	985.285	1024.68	970.734	856.843	578.508	831.922	1069.8	1012.45	956.914	878.614	1141.21	911.888	1167.33	1290.84	875.53	858.047	881.45	1088.13
gma-miR396i-3p	634.401	560.998	744.119	870.977	800.373	801.4	581.27	664.615	832.393	696.755	447.09	495.635	722.961	255.057	475.384	900.883	604.98	843.09	713.548	600.157	641.27	717.531	860.312	769.122
gma-miR396i-5p	772.502	723.441	691.971	629.467	696.795	712.86	929.394	975.169	919.149	823.664	554.121	788.463	981.965	967.35	879.05	821.929	999.134	846.843	1047.3	1111.46	814.02	777.325	818.037	1016.03
gma-miR396k-3p	194.205	186.999	306.874	277.479	237.758	217.945	249.914	304.553	418.932	279.532	197.804	236.953	347.967	107.31	301.213	459.551	232.215	422.796	411.03	281.638	276.139	328.868	386.823	454.481
gma-miR396k-5p	1016.34	1021.88	864.462	721.96	913.367	776.427	1463.56	1308.23	1332.61	1097.39	926.696	1208.56	1533.76	1146.2	1356.48	1194.43	1414.68	1329.68	1721.39	1755.21	1249.82	1055.37	826.492	1420.25
gma-miR398d	815.659	1252.33	840.393	5590.7	8651.09	6236.39	265.085	469.581	347.807	926.519	327.866	471.836	1069.8	673.412	913.884	2834.24	1405.51	1581.11	532.695	673.919	543.116	748.923	519.992	480.701
gma-miR399a	8.63131	9.4444	16.0457	28.2618	42.3727	29.5133	7.18604	10.5018	17.195	9.95365	8.12891	11.382	47.2965	23.3284	47.1285	80.9782	36.6655	83.8087	90.4266	65.3802	53.6573	89.6913	48.6172	93.9552
gma-miR399b	8.63131	9.4444	16.0457	28.2618	42.3727	29.5133	7.18604	10.5018	17.195	9.95365	8.12891	11.382	47.2965	23.3284	47.1285	78.9538	36.6655	83.8087	90.4266	65.3802	53.6573	89.6913	48.6172	93.9552
gma-miR399h	8.63131	9.4444	16.0457	28.2618	42.3727	29.5133	7.18604	10.5018	17.195	9.95365	8.12891	11.382	47.2965	23.3284	47.1285	78.9538	36.6655	83.8087	90.4266	65.3802	53.6573	89.6913	48.6172	93.9552
gma-miR399i	0	0	0	0	0	0	0.798448	0	0	0	0	0	2.25221	0	4.09813	0	1.52773	1.25088	3.28824	3.35283	1.30871	7.47428	4.22758	0
gma-miR399j	0	0	2.00571	2.56925	0	0	0.798448	0	1.56318	0	0	0	0	0	0	0	0	1.25088	4.93236	1.67642	3.92614	5.97942	2.11379	4.37001
gma-miR399k	0	0	2.00571	2.56925	0	0	0.798448	0	1.56318	0	0	0	0	0	0	0	0	1.25088	4.93236	1.67642	3.92614	5.97942	2.11379	4.37001
gma-miR399l	0	5.66664	8.02285	5.13851	0	13.6215	0.798448	0	1.56318	0.829471	1.35482	0	6.75664	4.66567	12.2944	40.4891	16.805	36.2754	67.4089	40.234	31.4091	56.8045	31.7068	48.0701
gma-miR399m	2.15783	0	0	2.56925	4.70808	0	0	0	0.78159	0.829471	0	1.03473	2.25221	3.11045	2.04907	6.07337	6.11091	8.75613	3.28824	5.02925	7.85228	2.98971	14.7965	6.55501
gma-miR399n	0	5.66664	8.02285	5.13851	0	13.6215	0.798448	0	1.56318	0.829471	1.35482	0	6.75664	4.66567	12.2944	40.4891	16.805	36.2754	67.4089	40.234	31.4091	56.8045	31.7068	48.0701
gma-miR403a	62.577	58.5553	60.1714	56.5236	40.0186	27.2431	56.6898	58.5102	55.4929	52.2567	41.9994	37.2502	90.0886	41.9911	114.748	70.8559	61.1091	58.7912	100.291	56.9981	62.8183	61.2891	105.689	85.2152
gma-miR403b	62.577	58.5553	60.1714	56.5236	40.0186	27.2431	56.6898	58.5102	55.4929	52.2567	41.9994	37.2502	90.0886	41.9911	114.748	70.8559	61.1091	58.7912	100.291	56.9981	62.8183	61.2891	105.689	85.2152
gma-miR408a-3p	94.9444	168.11	102.291	1045.69	1822.03	1294.05	59.8836	90.0156	67.2167	239.717	48.7735	138.654	259.005	171.075	204.907	886.711	381.932	574.152	156.191	182.729	167.515	276.548	152.193	122.36
gma-miR408a-5p	28.0518	7.55552	4.01142	454.758	932.199	581.185	7.18604	0	4.68954	48.1093	8.12891	30.0071	16.8916	6.2209	18.4416	54.6603	25.9714	55.0385	3.28824	6.70566	6.54357	22.4228	12.6827	8.74002
gma-miR4342	0	0	0	2.56925	0	2.27026	1.5969	9.00156	2.34477	4.97682	0	2.06946	0	0	0	2.02446	0	1.25088	0	1.67642	1.30871	1.49486	2.11379	2.185
gma-miR4343a	12.947	7.55552	16.0457	15.4155	11.7702	22.7026	11.1783	12.0021	11.7238	10.7831	13.5482	11.382	14.6394	9.33135	16.3925	12.1467	9.16636	21.2649	13.153	6.70566	3.92614	7.47428	8.45516	13.11
gma-miR4347	4.31566	9.4444	2.00571	5.13851	0	0	2.39535	6.00104	2.34477	0.829471	0	2.06946	2.25221	0	8.19627	0	1.52773	3.75263	1.64412	0	2.61743	1.49486	0	4.37001
gma-miR4348b	0	0	2.00571	2.56925	2.35404	0	0.798448	0	1.56318	0	0	0	3.37832	1.55522	4.09813	8.09782	3.05545	6.25438	3.28824	0	2.61743	0	6.34137	8.74002
gma-miR4348d	21.5783	9.4444	18.0514	7.70776	11.7702	11.3513	1.5969	7.5013	3.90795	4.97682	5.41928	3.10419	27.0266	29.5493	43.0304	20.2446	15.2773	20.014	11.5088	0	5.23486	1.49486	0	4.37001
gma-miR4349-3p	6.47348	1.88888	4.01142	0	2.35404	6.81077	3.19379	4.50078	3.12636	4.97682	4.06446	6.20837	7.88275	0	14.3435	4.04891	1.52773	5.0035	3.28824	1.67642	9.161	2.98971	4.22758	2.185
gma-miR4349-5p	2.15783	3.77776	0	0	2.35404	2.27026	4.79069	1.50026	0	0.829471	2.70964	1.03473	0	4.66567	2.04907	6.07337	4.58318	3.75263	4.93236	1.67642	0	0	0	0
gma-miR4352a	0	0	2.00571	0	0	0	4.79069	0	0.78159	2.48841	0	0	1.12611	0	0	0	0	0	0	1.67642	0	0	0	2.185
gma-miR4352b	40.9987	33.9999	30.0857	17.9848	4.70808	18.162	20.7597	9.00156	14.8502	14.101	35.2253	11.382	24.7744	12.4418	36.8832	28.3424	24.4436	32.5228	32.8824	33.5283	19.6307	11.9588	16.9103	17.48
gma-miR4354	0	1.88888	0	0	0	0	0	0	0	0	0	0	0	0	0	0	0	0	0	0	0	0	0	0
gma-miR4355	2.15783	0	0	0	0	18.162	0	0	0	0	0	0	0	0	0	2.02446	1.52773	0	0	0	0	0	0	0
gma-miR4356	0	0	0	0	0	0	0	0	0	0	0	0	0	0	0	0	1.52773	0	0	0	0	0	0	0
gma-miR4359b	0	1.88888	0	2.56925	0	0	0	0	0.78159	2.48841	2.70964	0	0	0	2.04907	0	6.11091	0	0	0	1.30871	1.49486	0	0
gma-miR4361	2.15783	0	2.00571	2.56925	2.35404	2.27026	5.58914	4.50078	3.12636	4.97682	2.70964	3.10419	0	7.77612	4.09813	6.07337	4.58318	3.75263	0	8.38208	9.161	1.49486	4.22758	6.55501
gma-miR4362	6.47348	9.4444	4.01142	7.70776	11.7702	15.8918	2.39535	3.00052	1.56318	4.97682	0	9.31256	6.75664	12.4418	2.04907	16.1956	7.63864	8.75613	6.57648	1.67642	11.7784	2.98971	2.11379	13.11
gma-miR4363	8.63131	1.88888	2.00571	0	0	0	2.39535	0	0	0	0	0	0	0	0	0	0	1.25088	0	0	0	0	2.11379	0
gma-miR4364a	25.8939	7.55552	14.04	2.56925	2.35404	6.81077	7.98448	22.5039	24.2293	10.7831	10.8386	3.10419	13.5133	6.2209	10.2453	12.1467	10.6941	16.2614	14.7971	20.117	9.161	17.9383	10.5689	4.37001
gma-miR4364b	8.63131	0	4.01142	2.56925	4.70808	0	4.79069	4.50078	3.12636	8.29471	1.35482	4.13891	4.50443	1.55522	4.09813	2.02446	6.11091	5.0035	6.57648	3.35283	3.92614	4.48457	2.11379	4.37001
gma-miR4367	2.15783	3.77776	2.00571	2.56925	0	0	0	0	0.78159	2.48841	0	1.03473	4.50443	0	0	4.04891	4.58318	0	1.64412	0	0	0	4.22758	2.185
gma-miR4368b	0	1.88888	6.01714	5.13851	0	0	3.19379	1.50026	0.78159	4.97682	4.06446	0	1.12611	1.55522	2.04907	0	3.05545	1.25088	3.28824	1.67642	2.61743	0	10.5689	0
gma-miR4370	71.2083	102	60.1714	77.0776	63.559	40.8646	94.2169	84.0146	71.9062	44.7914	81.2891	47.5975	100.224	38.8806	84.0117	44.538	97.7746	98.8192	103.58	124.055	102.08	61.2891	65.5275	52.4401
gma-miR4371a	0	0	0	0	0	6.81077	1.5969	0	0	0	0	1.03473	1.12611	0	2.04907	2.02446	0	1.25088	0	0	0	0	0	0
gma-miR4372b	0	3.77776	0	0	0	0	0	3.00052	0	0	0	0	0	0	2.04907	4.04891	1.52773	0	1.64412	0	2.61743	1.49486	0	0
gma-miR4374b	17.2626	13.2222	14.04	10.277	16.4783	15.8918	6.38759	10.5018	4.68954	4.14735	6.77409	2.06946	29.2788	12.4418	16.3925	20.2446	22.9159	28.7701	11.5088	0	5.23486	5.97942	4.22758	6.55501
gma-miR4377	0	0	0	0	0	0	0	0	0	0	0	0	2.25221	0	0	0	1.52773	1.25088	0	0	0	0	0	0
gma-miR4380b	0	1.88888	6.01714	0	0	9.08102	5.58914	1.50026	3.12636	4.14735	4.06446	6.20837	1.12611	6.2209	0	2.02446	0	2.50175	1.64412	1.67642	3.92614	2.98971	0	2.185
gma-miR4382	10.7891	3.77776	4.01142	2.56925	7.06211	4.54051	6.38759	10.5018	13.287	10.7831	14.903	7.2431	9.00886	7.77612	24.5888	12.1467	13.7495	12.5088	9.86472	35.2047	35.3353	13.4537	10.5689	13.11
gma-miR4383	2.15783	7.55552	2.00571	0	2.35404	0	0	0	0.78159	0.829471	0	1.03473	2.25221	0	0	2.02446	1.52773	0	0	1.67642	5.23486	0	8.45516	2.185
gma-miR4384	4.31566	1.88888	2.00571	5.13851	0	0	2.39535	6.00104	2.34477	3.31788	5.41928	2.06946	4.50443	3.11045	0	4.04891	4.58318	3.75263	8.2206	5.02925	6.54357	1.49486	4.22758	0
gma-miR4386	2.15783	0	2.00571	0	0	0	0	0	0.78159	0	0	1.03473	0	0	2.04907	0	0	0	0	0	0	2.98971	0	0
gma-miR4387a	6.47348	1.88888	2.00571	2.56925	2.35404	0	11.9767	9.00156	6.25272	8.29471	12.1934	11.382	7.88275	6.2209	6.1472	6.07337	7.63864	12.5088	8.2206	6.70566	11.7784	7.47428	16.9103	10.925
gma-miR4387b	0	3.77776	4.01142	0	0	0	3.19379	0	0.78159	1.65894	0	0	0	0	0	0	3.05545	3.75263	4.93236	0	1.30871	2.98971	4.22758	4.37001
gma-miR4387c	8.63131	3.77776	0	5.13851	0	2.27026	0	1.50026	0.78159	2.48841	1.35482	1.03473	2.25221	0	2.04907	2.02446	6.11091	6.25438	0	0	0	2.98971	0	2.185
gma-miR4387e	12.947	13.2222	8.02285	5.13851	23.5404	6.81077	11.9767	12.0021	21.1029	18.2484	8.12891	15.5209	16.8916	13.997	43.0304	22.269	19.8605	18.7631	16.4412	16.7642	15.7046	10.464	27.4793	17.48
gma-miR4388	8.63131	1.88888	10.0286	0	4.70808	0	2.39535	0	3.12636	2.48841	1.35482	4.13891	9.00886	10.8866	20.4907	6.07337	12.2218	10.007	3.28824	5.02925	6.54357	2.98971	8.45516	2.185
gma-miR4390	0	0	0	0	2.35404	0	1.5969	1.50026	0.78159	2.48841	0	0	1.12611	0	0	0	0	2.50175	1.64412	3.35283	2.61743	4.48457	0	6.55501
gma-miR4391	10.7891	13.2222	16.0457	23.1233	11.7702	20.4323	23.155	12.0021	8.59748	6.63577	18.9675	11.382	24.7744	17.1075	38.9323	30.3668	21.3882	33.7736	9.86472	18.4406	13.0871	7.47428	12.6827	26.2201
gma-miR4395	4.31566	0	0	0	4.70808	0	15.1705	15.0026	13.287	6.63577	5.41928	6.20837	5.63054	0	10.2453	4.04891	7.63864	3.75263	8.2206	23.4698	3.92614	7.47428	16.9103	10.925
gma-miR4398	17.2626	9.4444	26.0743	30.8311	16.4783	22.7026	31.9379	13.5023	17.9766	24.8841	27.0964	32.0766	31.531	12.4418	22.5397	30.3668	21.3882	18.7631	47.6795	41.9104	36.644	20.928	25.3655	24.035
gma-miR4399	0	11.3333	4.01142	0	0	4.54051	3.19379	1.50026	0.78159	1.65894	1.35482	2.06946	2.25221	0	8.19627	2.02446	1.52773	1.25088	1.64412	0	2.61743	2.98971	6.34137	2.185
gma-miR4400	4.31566	9.4444	18.0514	5.13851	4.70808	2.27026	0	0	0	0.829471	1.35482	0	3.37832	3.11045	6.1472	8.09782	0	7.50525	0	0	0	2.98971	4.22758	0
gma-miR4401a	0	1.88888	0	5.13851	4.70808	2.27026	3.99224	3.00052	0.78159	4.14735	1.35482	2.06946	5.63054	0	8.19627	2.02446	6.11091	10.007	1.64412	6.70566	1.30871	0	0	0
gma-miR4401b	28.0518	13.2222	24.0685	23.1233	7.06211	22.7026	64.6743	37.5065	53.9297	59.7219	44.709	51.7364	12.3872	7.77612	34.8341	16.1956	10.6941	8.75613	65.7648	80.4679	75.9054	38.8662	33.8206	65.5501
gma-miR4403	4.31566	1.88888	10.0286	12.8463	11.7702	18.162	24.7519	9.00156	25.7925	14.101	12.1934	13.4515	13.5133	10.8866	12.2944	10.1223	18.3327	16.2614	18.0853	26.8226	19.6307	8.96913	16.9103	39.3301
gma-miR4405	2.15783	0	4.01142	0	7.06211	0	16.7674	12.0021	12.5054	11.6126	10.8386	9.31256	3.37832	6.2209	10.2453	10.1223	4.58318	6.25438	14.7971	31.8519	18.322	11.9588	21.1379	15.295
gma-miR4405b	0	3.77776	4.01142	5.13851	2.35404	0	2.39535	0	1.56318	5.8063	2.70964	4.13891	6.75664	1.55522	2.04907	0	3.05545	2.50175	4.93236	6.70566	1.30871	4.48457	6.34137	0
gma-miR4406	4.31566	0	0	0	0	0	0	0	0.78159	0	0	0	0	0	0	0	0	0	0	0	0	1.49486	0	0
gma-miR4407	0	3.77776	0	2.56925	0	0	0	0	0	0	0	0	3.37832	0	0	2.02446	1.52773	0	0	0	0	0	0	0
gma-miR4408	2.15783	0	2.00571	0	0	4.54051	1.5969	3.00052	3.90795	0	1.35482	2.06946	3.37832	0	2.04907	2.02446	3.05545	3.75263	3.28824	3.35283	1.30871	2.98971	2.11379	2.185
gma-miR4411	213.625	103.888	170.486	115.616	80.0373	97.621	67.8681	66.0115	69.5615	91.2418	55.5476	61.049	148.646	166.409	106.551	151.834	213.882	162.614	126.597	135.79	107.315	118.094	186.013	89.5852
gma-miR4413a	448.828	481.665	693.976	539.543	668.547	440.43	657.922	582.101	751.108	544.962	655.732	654.983	980.839	578.544	1198.7	1238.97	814.279	983.188	974.963	853.295	955.361	713.046	1765.01	937.367
gma-miR4414a-3p	0	0	0	0	0	0	0	0	0	0.829471	0	0	0	0	0	0	0	0	0	0	0	0	0	0
gma-miR4414a-5p	0	0	4.01142	0	0	0	3.19379	0	2.34477	0.829471	0	0	1.12611	4.66567	0	0	1.52773	0	0	0	1.30871	0	2.11379	0
gma-miR4415a-3p	34.5252	33.9999	44.1257	159.294	195.385	138.486	12.7752	13.5023	14.0686	23.2252	5.41928	8.27783	67.5664	34.2149	153.68	255.081	45.8318	128.84	23.0177	13.4113	34.0266	38.8662	25.3655	32.7751
gma-miR4415a-5p	0	1.88888	4.01142	15.4155	44.7267	13.6215	0.798448	0	0.78159	2.48841	4.06446	1.03473	9.00886	1.55522	6.1472	22.269	1.52773	6.25438	1.64412	0	3.92614	2.98971	0	2.185
gma-miR4415b-3p	34.5252	33.9999	44.1257	159.294	195.385	138.486	12.7752	13.5023	14.0686	23.2252	5.41928	8.27783	67.5664	34.2149	153.68	255.081	45.8318	128.84	23.0177	13.4113	34.0266	38.8662	25.3655	32.7751
gma-miR4415b-5p	0	5.66664	8.02285	7.70776	7.06211	2.27026	3.19379	4.50078	3.90795	5.8063	1.35482	5.17364	13.5133	6.2209	20.4907	30.3668	1.52773	8.75613	8.2206	5.02925	2.61743	4.48457	23.2517	15.295
gma-miR482a-3p	3713.62	3562.43	3315.44	3173.03	2789.53	2526.79	4380.29	3405.59	3710.21	5010	2285.58	2488.52	3301.75	1130.65	3255.97	1645.88	3619.19	2773.19	4118.52	3793.73	3584.57	3187.03	2086.31	2189.37
gma-miR482a-5p	23.7361	33.9999	62.1771	89.9239	91.8075	47.6754	40.7209	33.0057	44.5506	54.7451	27.0964	24.8335	85.5841	23.3284	67.6192	103.247	82.4973	110.077	103.58	92.2028	54.966	103.145	95.1205	52.4401
gma-miR482b-3p	6902.89	5761.09	5441.5	5022.89	4152.52	5909.48	6465.84	5804.51	5726.71	6253.38	2662.22	3591.54	4745.42	3732.54	4464.92	3714.88	5256.91	4555.69	5279.27	5267.3	3983.72	3596.62	3883.03	3382.39
gma-miR482b-5p	1195.44	1071	1508.3	1672.58	2248.11	1561.94	875.898	1066.69	1232.57	1026.88	720.764	838.13	1468.44	329.708	1069.61	1520.37	1249.68	1657.41	1348.18	1150.02	913.482	1399.18	1118.19	1234.53
gma-miR482e	1195.44	1069.11	1506.29	1672.58	2248.11	1561.94	875.898	1065.18	1232.57	1026.88	720.764	838.13	1467.32	329.708	1069.61	1520.37	1246.63	1656.16	1348.18	1148.34	912.174	1399.18	1118.19	1234.53
gma-miR4993	2.15783	0	2.00571	0	0	0	0	1.50026	1.56318	1.65894	0	0	0	0	2.04907	0	3.05545	1.25088	1.64412	0	0	1.49486	0	2.185
gma-miR4994-3p	10.7891	7.55552	8.02285	12.8463	2.35404	6.81077	15.1705	22.5039	21.1029	24.8841	20.3223	13.4515	15.7655	12.4418	16.3925	12.1467	13.7495	13.7596	11.5088	13.4113	18.322	25.4125	19.0241	2.185
gma-miR4994-5p	17.2626	24.5555	14.04	10.277	49.4348	15.8918	62.279	84.0146	71.1246	41.4735	60.9669	50.7017	20.2699	27.994	32.7851	16.1956	22.9159	27.5193	36.1706	23.4698	54.966	10.464	23.2517	21.85
gma-miR4995	0	0	0	0	0	2.27026	0	0	0.78159	0.829471	0	0	1.12611	0	0	0	1.52773	0	1.64412	0	0	0	2.11379	4.37001
gma-miR4996	181.258	220.999	158.451	732.237	1341.8	696.969	51.1007	63.0109	70.3431	112.808	35.2253	108.647	345.715	157.078	196.71	631.63	296.379	442.81	118.377	162.612	64.127	203.3	76.0964	58.9951
gma-miR4997b	6.47348	13.2222	10.0286	7.70776	2.35404	6.81077	0	0	0	0	0	0	9.00886	7.77612	8.19627	14.1712	12.2218	18.7631	0	1.67642	0	0	0	0
gma-miR5030b	2.15783	0	2.00571	0	0	0	0.798448	0	3.12636	1.65894	1.35482	0	1.12611	0	0	0	4.58318	1.25088	1.64412	1.67642	0	1.49486	2.11379	2.185
gma-miR5032	0	0	2.00571	0	0	0	0	0	0	0	0	0	0	0	0	0	0	0	0	0	0	0	0	0
gma-miR5033	0	0	0	0	0	0	0	0	0	0	0	0	0	0	0	0	0	2.50175	0	0	0	0	0	0
gma-miR5034	21.5783	18.8888	16.0457	15.4155	7.06211	6.81077	11.1783	7.5013	9.37907	11.6126	5.41928	5.17364	32.6571	10.8866	14.3435	22.269	42.7764	15.0105	19.7294	16.7642	17.0133	10.464	10.5689	6.55501
gma-miR5035-3p	25.8939	28.3332	34.0971	20.554	18.8323	9.08102	39.124	22.5039	37.5163	35.6672	35.2253	32.0766	19.1438	10.8866	20.4907	14.1712	33.61	32.5228	50.9677	78.7915	36.644	50.8251	46.5034	43.7001
gma-miR5035-5p	6.47348	7.55552	28.08	0	2.35404	13.6215	3.99224	3.00052	1.56318	0	1.35482	5.17364	11.2611	4.66567	16.3925	4.04891	7.63864	7.50525	8.2206	5.02925	3.92614	1.49486	6.34137	6.55501
gma-miR5036	8.63131	16.9999	24.0685	2.56925	16.4783	11.3513	22.3566	19.5034	18.7581	4.14735	1.35482	8.27783	11.2611	12.4418	40.9813	40.4891	58.0536	40.028	24.6618	16.7642	17.0133	13.4537	44.3896	37.1451
gma-miR5037a	32.3674	32.111	28.08	28.2618	44.7267	45.4051	79.0464	84.0146	62.5272	24.8841	54.1928	42.4239	66.4403	32.6597	12.2944	54.6603	111.524	77.5543	64.1207	90.5264	57.5834	28.4023	73.9826	48.0701
gma-miR5037b	0	0	0	0	0	0	0.798448	1.50026	0.78159	0	0	0	0	0	0	0	1.52773	2.50175	3.28824	3.35283	0	0	0	2.185
gma-miR5037c	602.034	241.777	290.828	344.28	294.255	469.943	400.821	1209.21	490.057	204.879	295.351	479.079	439.182	488.34	153.68	1166.09	1289.4	1466.03	470.218	608.539	340.266	319.899	860.312	893.667
gma-miR5037d	6.47348	1.88888	10.0286	2.56925	4.70808	2.27026	7.98448	19.5034	0.78159	4.97682	5.41928	7.2431	1.12611	9.33135	10.2453	12.1467	7.63864	25.0175	3.28824	3.35283	3.92614	4.48457	2.11379	0
gma-miR5038a	69.0505	69.8886	68.1942	77.0776	56.4969	68.1077	66.2712	54.0094	61.7456	56.404	43.3542	57.9448	77.7014	49.7672	122.944	62.7581	73.3309	65.0455	65.7648	68.733	57.5834	40.3611	33.8206	69.9201
gma-miR5038b	69.0505	69.8886	68.1942	77.0776	56.4969	68.1077	66.2712	54.0094	61.7456	56.404	43.3542	57.9448	77.7014	49.7672	122.944	62.7581	73.3309	65.0455	65.7648	68.733	57.5834	40.3611	33.8206	69.9201
gma-miR5039	0	0	0	2.56925	0	0	0	1.50026	1.56318	0.829471	2.70964	2.06946	3.37832	0	0	2.02446	1.52773	1.25088	0	1.67642	0	0	2.11379	2.185
gma-miR5041-3p	4.31566	1.88888	4.01142	7.70776	9.41615	4.54051	4.79069	9.00156	3.12636	0	1.35482	5.17364	13.5133	12.4418	10.2453	34.4157	6.11091	23.7666	21.3736	13.4113	22.2481	16.4434	25.3655	24.035
gma-miR5041-5p	60.4192	24.5555	42.12	46.2466	42.3727	65.8374	46.31	27.0047	42.9874	42.303	37.9349	32.0766	52.927	48.212	86.0608	40.4891	35.1377	62.5438	44.3912	45.2632	66.7444	32.8868	38.0482	41.5151
gma-miR5042-3p	47.4722	39.6665	50.1428	77.0776	77.6833	45.4051	94.2169	63.0109	100.825	67.1871	66.3861	69.3268	68.6925	69.9851	84.0117	83.0027	58.0536	61.2929	128.241	108.967	95.5361	79.2273	65.5275	124.545
gma-miR5042-5p	45.3144	54.7775	68.1942	43.6773	61.205	43.1349	59.0852	58.5102	50.0217	71.3345	39.2897	37.2502	45.0443	17.1075	61.472	22.269	29.0268	35.0245	83.8501	38.5575	57.5834	47.8354	99.3481	76.4752
gma-miR5043	30.2096	28.3332	16.0457	17.9848	23.5404	34.0538	37.5271	46.5081	27.3556	31.5199	10.8386	17.5904	23.6482	4.66567	10.2453	12.1467	15.2773	27.5193	18.0853	41.9104	19.6307	17.9383	27.4793	26.2201
gma-miR5225	135.943	128.444	232.663	197.833	171.845	258.809	199.612	210.036	328.268	199.073	153.095	114.855	367.111	178.851	508.169	390.72	244.436	379.015	618.189	323.548	374.292	384.178	431.213	745.086
gma-miR530a	17.2626	7.55552	16.0457	15.4155	9.41615	20.4323	8.78293	10.5018	14.8502	8.29471	1.35482	4.13891	5.63054	4.66567	6.1472	2.02446	3.05545	1.25088	0	1.67642	3.92614	1.49486	8.45516	2.185
gma-miR530d	17.2626	5.66664	16.0457	15.4155	9.41615	20.4323	8.78293	10.5018	14.8502	8.29471	1.35482	4.13891	5.63054	4.66567	6.1472	2.02446	3.05545	1.25088	0	1.67642	3.92614	1.49486	8.45516	2.185
gma-miR5368	6.47348	3.77776	4.01142	2.56925	0	2.27026	0	3.00052	0.78159	0.829471	0	0	2.25221	1.55522	2.04907	0	1.52773	7.50525	1.64412	3.35283	0	2.98971	2.11379	6.55501
gma-miR5370	64.7348	43.4443	28.08	28.2618	30.6025	29.5133	18.3643	19.5034	18.7581	19.0778	27.0964	13.4515	33.7832	29.5493	65.5701	24.2935	47.3596	66.2964	19.7294	13.4113	19.6307	2.98971	19.0241	15.295
gma-miR5371-3p	8.63131	15.111	4.01142	12.8463	9.41615	6.81077	12.7752	4.50078	5.47113	0	14.903	7.2431	16.8916	6.2209	2.04907	0	4.58318	5.0035	0	0	2.61743	0	0	2.185
gma-miR5371-5p	0	0	2.00571	2.56925	0	0	3.19379	1.50026	0.78159	1.65894	2.70964	2.06946	2.25221	4.66567	0	0	0	0	1.64412	0	0	0	2.11379	0
gma-miR5373	256.782	230.443	192.548	167.002	301.317	186.161	307.403	334.558	306.383	316.028	287.222	286.62	346.841	267.499	333.998	263.179	316.24	302.712	401.165	397.31	268.286	267.579	477.716	347.416
gma-miR5375	71.2083	56.6664	42.12	48.8158	65.9131	43.1349	91.8216	58.5102	102.388	72.164	96.1921	85.8825	93.4669	18.6627	63.5211	62.7581	68.7477	66.2964	189.074	137.466	147.885	86.7016	105.689	117.99
gma-miR5377	4.31566	3.77776	0	0	0	2.27026	49.5038	27.0047	36.7347	30.6904	65.0313	42.4239	5.63054	1.55522	4.09813	8.09782	4.58318	3.75263	70.6972	43.5868	69.3618	28.4023	16.9103	41.5151
gma-miR5378	2.15783	3.77776	2.00571	0	11.7702	0	0	0	0	0	0	0	3.37832	4.66567	2.04907	8.09782	3.05545	2.50175	0	0	0	0	0	0
gma-miR5379	2.15783	0	12.0343	0	0	0	0	0	5.47113	0	1.35482	0	0	1.55522	4.09813	0	0	3.75263	0	0	0	1.49486	2.11379	0
gma-miR5380a	0	3.77776	4.01142	2.56925	0	2.27026	1.5969	0	0	0	2.70964	1.03473	4.50443	4.66567	16.3925	6.07337	12.2218	6.25438	0	0	1.30871	4.48457	2.11379	0
gma-miR5559	0	0	0	2.56925	2.35404	2.27026	0	0	0	0	0	1.03473	0	0	0	0	0	1.25088	0	1.67642	0	0	0	2.185
gma-miR5668	43.1566	83.1108	84.2399	51.3851	51.7888	56.7564	14.3721	12.0021	18.7581	7.46524	8.12891	9.31256	76.5753	45.1015	106.551	80.9782	47.3596	47.5333	21.3736	13.4113	19.6307	13.4537	14.7965	15.295
gma-miR5669	17.2626	1.88888	0	2.56925	0	6.81077	2.39535	3.00052	4.68954	1.65894	0	5.17364	4.50443	9.33135	2.04907	6.07337	10.6941	10.007	4.93236	1.67642	5.23486	1.49486	10.5689	2.185
gma-miR5670a	15.1048	13.2222	4.01142	5.13851	7.06211	6.81077	17.5659	4.50078	5.47113	5.8063	2.70964	8.27783	7.88275	27.994	8.19627	14.1712	70.2755	10.007	3.28824	3.35283	1.30871	10.464	4.22758	8.74002
gma-miR5671b	71.2083	83.1108	64.1828	46.2466	44.7267	45.4051	87.8293	72.0125	61.7456	86.265	44.709	61.049	87.8364	35.7702	45.0795	42.5136	87.0805	72.5508	64.1207	82.1443	45.805	64.2788	35.9344	24.035
gma-miR5673	0	0	2.00571	0	2.35404	0	0	0	0	0	0	1.03473	0	1.55522	4.09813	8.09782	0	0	0	0	0	0	2.11379	2.185
gma-miR5674b	0	1.88888	0	0	0	0	0	0	1.56318	0	0	2.06946	0	3.11045	0	0	0	0	0	0	0	0	0	2.185
gma-miR5675	0	1.88888	2.00571	0	2.35404	0	0.798448	6.00104	2.34477	0	2.70964	0	3.37832	0	4.09813	4.04891	0	1.25088	0	0	0	1.49486	4.22758	4.37001
gma-miR5678	12.947	13.2222	18.0514	20.554	14.1242	11.3513	20.7597	16.5029	26.574	24.8841	21.6771	36.2155	24.7744	12.4418	47.1285	32.3913	32.0823	22.5158	36.1706	28.4991	35.3353	41.856	52.8447	43.7001
gma-miR5761b	267.571	124.666	150.428	249.218	324.857	229.296	17.5659	43.5075	42.2058	124.421	39.2897	24.8335	192.564	101.09	90.1589	117.418	252.075	155.109	39.4589	30.1755	24.8656	38.8662	19.0241	15.295
gma-miR5762	15.1048	1.88888	10.0286	15.4155	7.06211	11.3513	15.1705	18.0031	25.0109	32.3494	23.0319	19.6598	7.88275	3.11045	8.19627	2.02446	10.6941	11.2579	23.0177	28.4991	17.0133	20.928	14.7965	15.295
gma-miR5764	0	7.55552	0	5.13851	0	0	0.798448	3.00052	0.78159	0.829471	0	0	0	0	0	0	1.52773	0	0	0	0	1.49486	4.22758	0
gma-miR5769	73.3661	28.3332	42.12	51.3851	82.3913	38.5943	76.6511	58.5102	91.446	72.9934	54.1928	77.6046	91.2147	54.4329	71.7173	78.9538	62.6368	71.2999	98.6472	77.1151	81.1403	86.7016	29.5931	113.62
gma-miR5770c	28.0518	58.5553	28.08	95.0624	254.236	102.162	8.78293	7.5013	14.0686	28.202	8.12891	21.7293	38.2876	29.5493	30.736	137.663	25.9714	67.5473	27.95	40.234	15.7046	85.2068	19.0241	10.925
gma-miR5771	12.947	3.77776	4.01142	5.13851	4.70808	2.27026	0.798448	0	3.12636	5.8063	4.06446	1.03473	1.12611	1.55522	0	2.02446	0	1.25088	3.28824	8.38208	1.30871	2.98971	0	4.37001
gma-miR5773	0	1.88888	0	0	0	0	0	0	0	0	0	0	2.25221	1.55522	0	6.07337	4.58318	2.50175	0	0	0	0	0	0
gma-miR5774a	17.2626	11.3333	8.02285	7.70776	14.1242	27.2431	0.798448	6.00104	2.34477	6.63577	1.35482	5.17364	16.8916	13.997	4.09813	18.2201	13.7495	2.50175	8.2206	3.35283	2.61743	5.97942	2.11379	15.295
gma-miR5775	0	0	0	0	0	0	0	0	0	1.65894	0	0	0	0	2.04907	0	0	0	0	0	0	0	0	0
gma-miR5778	0	3.77776	0	0	0	0	1.5969	0	0	0.829471	0	0	3.37832	0	0	0	0	1.25088	0	0	0	0	0	0
gma-miR5780d	2.15783	1.88888	0	0	2.35404	0	0	3.00052	0	0	0	0	2.25221	0	0	0	0	1.25088	0	0	0	2.98971	0	0
gma-miR5783	0	3.77776	0	0	0	0	0	1.50026	2.34477	1.65894	0	0	1.12611	0	0	0	0	0	1.64412	1.67642	1.30871	0	4.22758	2.185
gma-miR5784	0	0	0	0	0	0	0	0	0	0	0	0	0	1.55522	2.04907	2.02446	0	0	0	0	0	0	0	0
gma-miR5786	71.2083	39.6665	96.2742	79.6469	89.4534	104.432	21.5581	15.0026	10.9423	37.3262	12.1934	6.20837	97.9713	80.8717	71.7173	87.0516	113.052	105.074	75.6295	85.4972	64.127	80.7222	69.7551	87.4002
gma-miR6300	284.833	249.332	355.011	436.773	765.062	524.429	253.907	525.091	320.452	318.517	383.414	468.732	801.788	888.033	1016.34	981.861	1028.16	889.373	1071.97	1029.32	872.912	681.654	2618.99	1896.58
gma-miR862b	321.516	247.443	186.531	213.248	178.907	211.134	323.372	658.614	261.051	89.5828	277.738	300.071	265.761	139.97	49.1776	455.502	452.207	694.236	198.939	224.64	201.542	53.8148	186.013	209.76
gma-miR9724	2.15783	0	0	0	0	0	0	0	0	0	0	0	0	1.55522	2.04907	2.02446	0	3.75263	0	0	0	0	0	0
gma-miR9726	17.2626	35.8887	32.0914	7.70776	11.7702	9.08102	7.98448	7.5013	3.12636	4.97682	10.8386	2.06946	13.5133	17.1075	61.472	14.1712	22.9159	32.5228	11.5088	15.0877	6.54357	5.97942	29.5931	13.11
gma-miR9728	0	0	0	0	4.70808	0	1.5969	1.50026	0	0	4.06446	1.03473	0	0	0	0	1.52773	0	0	3.35283	0	0	0	6.55501
gma-miR9731	17.2626	16.9999	16.0457	10.277	21.1863	11.3513	16.7674	18.0031	21.1029	19.9073	14.903	13.4515	21.396	21.7731	47.1285	24.2935	16.805	27.5193	27.95	20.117	18.322	28.4023	29.5931	50.2551
gma-miR9736	0	0	0	0	0	0	0	0	0	0	0	0	0	0	0	0	3.05545	0	0	0	0	1.49486	0	0
gma-miR9737	15.1048	15.111	42.12	12.8463	4.70808	9.08102	16.7674	18.0031	15.6318	14.9305	9.48373	5.17364	21.396	6.2209	43.0304	10.1223	25.9714	21.2649	42.7471	30.1755	26.1743	19.4331	31.7068	19.665
gma-miR9738	19.4205	16.9999	16.0457	17.9848	21.1863	20.4323	31.9379	22.5039	24.2293	19.0778	16.2578	16.5557	12.3872	7.77612	24.5888	18.2201	16.805	22.5158	34.5265	20.117	32.7178	28.4023	14.7965	24.035
gma-miR9739	0	0	0	0	0	0	0	1.50026	0	0	0	0	0	0	0	0	0	0	0	0	0	0	0	4.37001
gma-miR9740	0	0	0	0	0	0	0	0	0	0.829471	0	0	0	0	0	0	0	1.25088	0	1.67642	1.30871	0	0	2.185
gma-miR9742	32.3674	18.8888	46.1314	17.9848	7.06211	24.9728	30.341	24.0042	37.5163	24.8841	27.0964	32.0766	30.4049	21.7731	34.8341	24.2935	13.7495	42.5298	39.4589	43.5868	36.644	20.928	29.5931	39.3301
gma-miR9743	2.15783	0	2.00571	2.56925	0	0	0	0	0	0	0	0	1.12611	4.66567	2.04907	0	1.52773	2.50175	0	0	0	0	0	0
gma-miR9744	0	0	4.01142	0	2.35404	0	0	0	0	0	0	0	1.12611	0	2.04907	2.02446	0	0	0	0	0	0	0	0
gma-miR9745	0	0	0	0	0	0	0	0	0	0	0	0	0	0	0	2.02446	0	3.75263	0	0	0	0	0	0
gma-miR9746a	0	0	0	0	0	0	0	0	0	0	0	0	1.12611	0	2.04907	0	1.52773	1.25088	1.64412	0	0	0	0	0
gma-miR9746b	0	0	0	0	0	0	0	0	0	0	0	0	1.12611	0	2.04907	0	1.52773	1.25088	1.64412	0	0	0	0	0
gma-miR9746c	0	0	0	0	0	0	0	0	0	0	0	0	1.12611	0	2.04907	0	1.52773	1.25088	1.64412	0	0	0	0	0
gma-miR9746d	0	0	0	0	0	0	0	0	0	0	0	0	1.12611	0	2.04907	0	1.52773	1.25088	1.64412	0	0	0	0	0
gma-miR9746e	0	0	0	0	0	0	0	0	0	0	0	0	1.12611	0	2.04907	0	1.52773	1.25088	1.64412	0	0	0	0	0
gma-miR9746f	0	0	0	0	0	0	0	0	0	0	0	0	1.12611	0	2.04907	0	1.52773	1.25088	1.64412	0	0	0	0	0
gma-miR9746g	0	0	0	0	0	0	0	0	0	0	0	0	1.12611	0	2.04907	0	1.52773	1.25088	1.64412	0	0	0	0	0
gma-miR9746h	0	0	0	0	0	0	0	0	0	0	0	0	1.12611	0	2.04907	0	1.52773	1.25088	1.64412	0	0	0	0	0
gma-miR9746i	19.4205	9.4444	6.01714	7.70776	11.7702	2.27026	0	0	0	0	0	0	14.6394	6.2209	12.2944	4.04891	18.3327	8.75613	0	0	0	0	0	0
gma-miR9747	0	1.88888	6.01714	0	2.35404	0	3.19379	0	0	0	0	0	0	3.11045	0	0	0	2.50175	0	1.67642	0	0	0	0
gma-miR9748	0	0	0	2.56925	0	2.27026	0	3.00052	0.78159	0.829471	0	0	0	0	2.04907	0	0	1.25088	1.64412	0	0	1.49486	0	0
gma-miR9756	0	0	0	0	0	0	0	0	0	0	0	0	0	0	0	2.02446	0	2.50175	0	3.35283	0	0	0	0
gma-miR9757	2.15783	0	0	5.13851	0	4.54051	2.39535	0	0	0	1.35482	2.06946	3.37832	1.55522	6.1472	2.02446	3.05545	1.25088	0	0	0	1.49486	4.22758	0
gma-miR9758	0	3.77776	0	0	0	0	0.798448	0	0.78159	0	0	1.03473	0	0	0	0	0	1.25088	0	1.67642	0	0	10.5689	0
gma-miR9759	4.31566	0	0	0	7.06211	0	0	1.50026	1.56318	1.65894	1.35482	0	6.75664	1.55522	0	2.02446	7.63864	2.50175	0	6.70566	5.23486	4.48457	0	6.55501
gma-miR9762	8.63131	13.2222	12.0343	5.13851	14.1242	11.3513	9.58138	13.5023	9.37907	9.95365	16.2578	10.3473	7.88275	6.2209	6.1472	4.04891	6.11091	2.50175	19.7294	11.7349	19.6307	16.4434	14.7965	10.925
gma-miR9763	8.63131	7.55552	6.01714	2.56925	0	11.3513	7.98448	0	4.68954	10.7831	5.41928	10.3473	5.63054	4.66567	0	4.04891	6.11091	3.75263	1.64412	8.38208	7.85228	14.9486	8.45516	0
gma-miR9764	4.31566	7.55552	4.01142	7.70776	0	4.54051	0.798448	0	3.12636	4.14735	0	1.03473	3.37832	6.2209	6.1472	4.04891	4.58318	8.75613	0	5.02925	5.23486	1.49486	4.22758	6.55501
gma-miR9765	0	0	2.00571	0	0	0	0	4.50078	0.78159	0.829471	1.35482	1.03473	0	1.55522	0	0	1.52773	1.25088	0	0	1.30871	0	2.11379	0
gma-miR9766	0	0	0	0	2.35404	0	1.5969	1.50026	1.56318	1.65894	2.70964	0	0	0	4.09813	0	0	0	0	3.35283	6.54357	2.98971	2.11379	0
gma-miR9767	10.7891	7.55552	18.0514	2.56925	9.41615	15.8918	7.98448	13.5023	15.6318	12.4421	13.5482	14.4862	14.6394	9.33135	18.4416	12.1467	19.8605	11.2579	26.3059	15.0877	10.4697	11.9588	14.7965	34.9601

## Sheet: novel
#ID	W1C_1	W1C_2	W1C_3	W1N_1	W1N_2	W1N_3	H1C_1	H1C_2	H1C_3	H1N_1	H1N_2	H1N_3	W5C_1	W5C_2	W5C_3	W5N_1	W5N_2	W5N_3	H5C_1	H5C_2	H5C_3	H5N_1	H5N_2	H5N_3
novel_miR_1	28.0518	3.77776	14.04	43.6773	40.0186	11.3513	5.58914	7.5013	10.1607	9.95365	9.48373	9.31256	15.7655	23.3284	16.3925	36.4402	27.4991	37.5263	16.4412	33.5283	11.7784	20.928	23.2517	30.5901
novel_miR_10	10.7891	9.4444	6.01714	7.70776	7.06211	2.27026	2.39535	3.00052	2.34477	1.65894	2.70964	0	6.75664	0	6.1472	4.04891	6.11091	10.007	3.28824	3.35283	2.61743	0	4.22758	4.37001
novel_miR_100	6.47348	13.2222	8.02285	7.70776	2.35404	6.81077	33.5348	33.0057	11.7238	20.7368	36.5801	27.9377	18.0177	10.8866	18.4416	6.07337	16.805	11.2579	19.7294	23.4698	11.7784	2.98971	8.45516	4.37001
novel_miR_101	30.2096	83.1108	16.0457	12.8463	11.7702	31.7836	31.9379	147.026	41.4242	28.202	74.515	40.3544	14.6394	45.1015	14.3435	20.2446	82.4973	42.5298	34.5265	90.5264	40.5701	29.8971	78.2102	24.035
novel_miR_102	66.8927	64.222	118.337	164.432	178.907	161.188	88.6278	91.5159	80.5037	105.343	350.898	165.557	96.8452	116.642	202.858	143.736	88.6082	131.342	115.088	105.614	146.576	79.2273	126.827	104.88
novel_miR_103	2.15783	0	8.02285	2.56925	4.70808	0	1.5969	1.50026	1.56318	1.65894	0	2.06946	6.75664	1.55522	8.19627	8.09782	4.58318	3.75263	1.64412	5.02925	5.23486	1.49486	4.22758	6.55501
novel_miR_104	2.15783	1.88888	6.01714	5.13851	2.35404	9.08102	6.38759	4.50078	7.03431	3.31788	6.77409	9.31256	6.75664	3.11045	10.2453	6.07337	9.16636	13.7596	9.86472	3.35283	7.85228	1.49486	4.22758	15.295
novel_miR_105	2.15783	7.55552	8.02285	7.70776	11.7702	15.8918	0	0	0	0.829471	1.35482	0	19.1438	6.2209	10.2453	10.1223	15.2773	16.2614	0	0	0	0	0	0
novel_miR_106	2.15783	11.3333	10.0286	12.8463	0	0	4.79069	4.50078	14.0686	6.63577	6.77409	5.17364	27.0266	21.7731	51.2267	38.4647	16.805	22.5158	13.153	13.4113	13.0871	16.4434	122.6	69.9201
novel_miR_107	40.9987	35.8887	54.1542	84.7854	72.9752	63.5672	130.946	133.523	110.986	93.7302	51.4831	50.7017	186.934	76.206	79.9136	253.057	119.163	210.147	350.198	321.872	393.923	219.744	221.948	286.236
novel_miR_108	198.52	162.444	170.486	187.556	176.553	242.917	78.2479	96.0167	87.538	77.1408	63.6765	65.1879	176.799	80.8717	112.699	182.201	91.6636	123.837	110.156	87.1736	98.1535	106.135	114.145	185.725
novel_miR_109	2.15783	0	2.00571	0	0	0	2.39535	1.50026	2.34477	3.31788	2.70964	1.03473	0	1.55522	2.04907	0	4.58318	2.50175	9.86472	15.0877	14.3959	0	10.5689	6.55501
novel_miR_11	21.5783	13.2222	28.08	17.9848	7.06211	6.81077	34.3333	30.0052	33.6083	21.5662	39.2897	20.6946	34.9093	7.77612	38.9323	24.2935	21.3882	28.7701	83.8501	77.1151	71.9793	41.856	59.1861	63.3651
novel_miR_110	38.8409	35.8887	38.1085	46.2466	63.559	24.9728	88.6278	67.5117	60.1824	78.7997	70.4506	81.7436	78.8275	62.209	77.8645	50.6114	111.524	63.7947	121.665	135.79	125.637	103.145	61.2999	72.1051
novel_miR_111	2.15783	0	6.01714	0	0	0	19.1628	9.00156	16.4134	14.9305	28.4512	16.5557	0	1.55522	4.09813	0	3.05545	1.25088	19.7294	28.4991	30.1004	10.464	10.5689	13.11
novel_miR_112	23.7361	16.9999	20.0571	10.277	14.1242	13.6215	14.3721	12.0021	17.9766	14.101	29.806	11.382	21.396	4.66567	18.4416	12.1467	13.7495	16.2614	14.7971	15.0877	26.1743	2.98971	2.11379	6.55501
novel_miR_113	25.8939	30.2221	14.04	7.70776	16.4783	24.9728	31.9379	30.0052	26.574	16.5894	47.4187	28.9724	27.0266	20.2179	30.736	16.1956	32.0823	20.014	24.6618	28.4991	30.1004	22.4228	12.6827	24.035
novel_miR_114	463.933	322.999	361.028	421.358	487.286	506.267	261.093	354.061	304.82	364.138	233.029	292.828	317.562	292.382	170.073	244.959	281.102	226.408	174.277	184.406	164.898	213.764	215.607	205.39
novel_miR_115	209.309	179.444	188.537	197.833	181.261	245.188	84.6355	103.518	91.446	78.7997	66.3861	67.2574	186.934	85.5373	129.091	188.274	96.2468	131.342	113.444	97.2321	96.8448	103.145	114.145	187.91
novel_miR_116	209.309	179.444	188.537	197.833	181.261	245.188	84.6355	103.518	91.446	78.7997	66.3861	67.2574	186.934	85.5373	129.091	188.274	96.2468	131.342	113.444	97.2321	96.8448	103.145	114.145	187.91
novel_miR_117	0	0	6.01714	2.56925	4.70808	0	1.5969	1.50026	1.56318	1.65894	1.35482	2.06946	4.50443	1.55522	8.19627	8.09782	3.05545	3.75263	1.64412	5.02925	5.23486	1.49486	4.22758	6.55501
novel_miR_118	10.7891	9.4444	14.04	7.70776	9.41615	2.27026	15.969	27.0047	12.5054	8.29471	20.3223	18.6251	10.135	1.55522	20.4907	8.09782	10.6941	16.2614	11.5088	20.117	17.0133	1.49486	19.0241	8.74002
novel_miR_119	23.7361	20.7777	16.0457	10.277	9.41615	6.81077	14.3721	6.00104	10.9423	11.6126	21.6771	7.2431	18.0177	7.77612	12.2944	8.09782	24.4436	11.2579	13.153	21.7934	19.6307	7.47428	8.45516	6.55501
novel_miR_12	448.828	283.332	375.068	822.161	758	1051.13	424.775	712.624	638.559	739.058	384.769	496.67	520.261	1269.06	624.965	659.972	456.791	554.138	567.222	487.837	481.607	632.324	1380.3	865.262
novel_miR_120	12.947	13.2222	16.0457	10.277	11.7702	4.54051	0	0	0	0	0	0	15.7655	12.4418	47.1285	26.3179	21.3882	20.014	0	0	0	0	0	0
novel_miR_121	12.947	41.5554	32.0914	28.2618	18.8323	6.81077	62.279	36.0062	33.6083	38.1557	111.095	36.2155	36.0354	21.7731	57.3739	20.2446	30.5545	43.7806	87.1384	73.7623	87.6838	17.9383	46.5034	39.3301
novel_miR_122	140.259	513.776	128.366	395.665	470.808	374.592	110.186	138.024	151.628	257.965	167.998	141.758	182.429	242.615	124.993	244.959	171.105	217.652	133.174	214.581	168.824	231.703	484.058	192.28
novel_miR_123	0	15.111	10.0286	2.56925	4.70808	0	15.1705	13.5023	8.59748	12.4421	29.806	16.5557	5.63054	3.11045	6.1472	4.04891	9.16636	5.0035	36.1706	23.4698	30.1004	11.9588	29.5931	13.11
novel_miR_124	25.8939	16.9999	32.0914	15.4155	14.1242	31.7836	26.3488	21.0036	27.3556	20.7368	32.5157	16.5557	22.5221	12.4418	45.0795	14.1712	13.7495	18.7631	60.8325	36.8811	47.1137	10.464	14.7965	28.4051
novel_miR_125	10.7891	9.4444	16.0457	15.4155	16.4783	11.3513	17.5659	21.0036	31.2636	18.2484	12.1934	16.5557	6.75664	4.66567	6.1472	8.09782	7.63864	11.2579	8.2206	10.0585	9.161	8.96913	6.34137	10.925
novel_miR_126	8.63131	9.4444	2.00571	12.8463	18.8323	47.6754	23.9535	16.5029	46.1138	2.48841	0	3.10419	14.6394	54.4329	65.5701	62.7581	44.3041	50.035	88.7825	28.4991	22.2481	13.4537	48.6172	65.5501
novel_miR_127	0	3.77776	14.04	2.56925	2.35404	0	4.79069	3.00052	4.68954	7.46524	4.06446	7.2431	15.7655	17.1075	10.2453	8.09782	15.2773	5.0035	14.7971	23.4698	13.0871	13.4537	14.7965	15.295
novel_miR_128	1678.79	1507.33	1341.82	1844.72	1880.88	2045.5	1763.77	1645.79	1795.31	2047.13	1315.53	1478.63	2398.61	936.245	1651.55	2087.21	2184.65	2274.09	2490.84	2729.2	2401.49	2213.88	1196.4	2372.91
novel_miR_129	6.47348	1.88888	6.01714	2.56925	7.06211	2.27026	7.18604	4.50078	4.68954	2.48841	6.77409	7.2431	7.88275	3.11045	8.19627	12.1467	9.16636	12.5088	8.2206	3.35283	9.161	5.97942	4.22758	10.925
novel_miR_13	4.31566	20.7777	22.0628	15.4155	2.35404	2.27026	7.18604	7.5013	17.195	7.46524	10.8386	6.20837	34.9093	23.3284	69.6683	50.6114	18.3327	27.5193	18.0853	15.0877	18.322	19.4331	150.079	76.4752
novel_miR_130	17.2626	20.7777	26.0743	12.8463	9.41615	18.162	23.155	18.0031	21.1029	13.2715	48.7735	16.5557	42.7921	41.9911	45.0795	40.4891	111.524	72.5508	42.7471	77.1151	71.9793	22.4228	19.0241	24.035
novel_miR_131	38.8409	45.3331	56.1599	17.9848	40.0186	13.6215	69.465	27.0047	40.6427	39.8146	100.257	36.2155	54.0531	10.8866	38.9323	28.3424	35.1377	35.0245	52.6118	60.3509	79.8315	25.4125	29.5931	28.4051
novel_miR_132	4.31566	5.66664	12.0343	2.56925	9.41615	0	10.3798	1.50026	2.34477	3.31788	10.8386	3.10419	5.63054	1.55522	8.19627	2.02446	6.11091	2.50175	8.2206	8.38208	10.4697	1.49486	2.11379	4.37001
novel_miR_133	8.63131	3.77776	4.01142	10.277	4.70808	18.162	34.3333	39.0068	58.6192	18.2484	13.5482	20.6946	18.0177	3.11045	6.1472	2.02446	7.63864	1.25088	13.153	30.1755	39.2614	13.4537	10.5689	30.5901
novel_miR_134	28.0518	33.9999	30.0857	38.5388	30.6025	29.5133	37.5271	27.0047	37.5163	52.2567	20.3223	24.8335	46.1704	6.2209	18.4416	28.3424	36.6655	32.5228	49.3236	45.2632	32.7178	19.4331	25.3655	28.4051
novel_miR_135	114.365	113.333	188.537	133.601	103.578	138.486	127.752	160.528	186.8	124.421	142.256	104.508	201.573	82.4269	307.36	251.032	164.995	257.68	299.23	264.874	222.481	209.28	298.044	373.636
novel_miR_136	28.0518	30.2221	18.0514	7.70776	7.06211	11.3513	63.0774	46.5081	40.6427	52.2567	107.031	45.5281	36.0354	15.5522	45.0795	20.2446	33.61	31.2719	108.512	144.172	128.254	53.8148	46.5034	67.7351
novel_miR_137	25.8939	18.8888	24.0685	10.277	7.06211	18.162	11.1783	10.5018	16.4134	13.2715	23.0319	21.7293	11.2611	23.3284	22.5397	20.2446	30.5545	20.014	26.3059	18.4406	23.5568	10.464	14.7965	6.55501
novel_miR_138	30.2096	37.7776	46.1314	35.9696	35.3106	24.9728	37.5271	66.0115	61.7456	27.3725	31.1608	8.27783	46.1704	51.3224	61.472	78.9538	47.3596	48.7841	105.224	58.6745	69.3618	44.8457	213.493	120.175
novel_miR_139	332.305	300.332	461.314	362.265	426.081	383.673	522.185	490.585	631.524	520.908	486.38	447.003	450.443	346.815	803.234	449.429	357.488	542.88	720.125	549.864	646.505	390.157	932.181	795.342
novel_miR_14	23.7361	41.5554	58.1657	30.8311	42.3727	22.7026	32.7364	36.0062	33.6083	24.0547	46.0638	26.9029	94.593	32.6597	77.8645	78.9538	39.7209	90.063	60.8325	31.8519	48.4224	40.3611	46.5034	58.9951
novel_miR_140	34.5252	28.3332	26.0743	17.9848	14.1242	2.27026	27.1472	25.5044	20.3213	24.8841	31.1608	30.0071	24.7744	12.4418	30.736	14.1712	27.4991	17.5123	19.7294	38.5575	39.2614	16.4434	10.5689	32.7751
novel_miR_141	45.3144	49.1109	36.1028	46.2466	42.3727	72.6482	31.1395	39.0068	26.574	35.6672	33.8705	24.8335	58.5576	41.9911	88.1099	68.8315	29.0268	43.7806	29.5942	26.8226	41.8788	26.9074	33.8206	32.7751
novel_miR_142	32.3674	39.6665	34.0971	30.8311	40.0186	29.5133	0	0	0	0	0	0	40.5399	46.6567	38.9323	38.4647	47.3596	51.2859	0	0	0	4.48457	0	0
novel_miR_143	4.31566	5.66664	4.01142	2.56925	4.70808	0	7.98448	6.00104	3.90795	8.29471	5.41928	4.13891	10.135	12.4418	16.3925	8.09782	13.7495	12.5088	26.3059	15.0877	22.2481	17.9383	19.0241	26.2201
novel_miR_144	8.63131	9.4444	12.0343	2.56925	11.7702	4.54051	11.1783	12.0021	15.6318	6.63577	14.903	8.27783	6.75664	4.66567	8.19627	10.1223	13.7495	11.2579	13.153	8.38208	20.9394	10.464	4.22758	17.48
novel_miR_145	194.205	162.444	174.497	190.125	176.553	233.836	75.0542	96.0167	83.6301	75.4818	62.3217	62.0837	170.042	80.8717	114.748	174.103	94.7191	125.088	106.868	90.5264	94.2274	101.65	112.031	179.17
novel_miR_146	12.947	16.9999	12.0343	5.13851	7.06211	6.81077	7.98448	3.00052	7.03431	4.97682	10.8386	5.17364	10.135	4.66567	10.2453	4.04891	15.2773	7.50525	9.86472	15.0877	10.4697	4.48457	4.22758	4.37001
novel_miR_147	248.15	175.666	228.651	244.079	313.087	181.62	154.101	225.039	161.007	285.338	155.804	219.362	341.21	298.603	196.71	402.867	496.511	436.556	220.312	281.638	206.777	318.404	327.637	260.016
novel_miR_148	0	1.88888	4.01142	7.70776	2.35404	4.54051	4.79069	3.00052	4.68954	3.31788	5.41928	4.13891	5.63054	6.2209	10.2453	8.09782	1.52773	3.75263	6.57648	1.67642	10.4697	7.47428	4.22758	8.74002
novel_miR_149	209.309	179.444	188.537	197.833	181.261	245.188	84.6355	103.518	91.446	78.7997	66.3861	67.2574	186.934	85.5373	129.091	188.274	96.2468	131.342	113.444	97.2321	96.8448	103.145	114.145	187.91
novel_miR_15	15.1048	33.9999	14.04	43.6773	9.41615	11.3513	35.9302	33.0057	29.7004	29.8609	37.9349	15.5209	58.5576	20.2179	92.208	52.6358	47.3596	40.028	69.0531	73.7623	95.5361	41.856	90.8929	74.2901
novel_miR_150	10.7891	13.2222	18.0514	25.6925	23.5404	15.8918	11.1783	4.50078	13.287	8.29471	4.06446	15.5209	38.2876	12.4418	43.0304	24.2935	24.4436	30.021	13.153	10.0585	14.3959	10.464	16.9103	17.48
novel_miR_151	12.947	7.55552	6.01714	7.70776	4.70808	2.27026	13.5736	9.00156	7.8159	2.48841	20.3223	10.3473	6.75664	4.66567	16.3925	8.09782	9.16636	5.0035	14.7971	8.38208	17.0133	5.97942	8.45516	6.55501
novel_miR_152	4.31566	0	4.01142	2.56925	0	2.27026	3.99224	12.0021	3.12636	1.65894	1.35482	5.17364	0	4.66567	0	4.04891	13.7495	10.007	1.64412	10.0585	2.61743	4.48457	4.22758	2.185
novel_miR_153	4.31566	1.88888	2.00571	0	2.35404	0	3.19379	0	2.34477	3.31788	10.8386	1.03473	7.88275	1.55522	14.3435	6.07337	4.58318	6.25438	9.86472	3.35283	6.54357	1.49486	8.45516	4.37001
novel_miR_154	362.515	375.887	465.325	565.236	642.652	671.996	330.558	349.561	358.75	447.914	463.348	369.398	778.14	1006.23	991.748	872.54	777.613	878.115	1165.68	1597.62	893.852	823.665	1067.46	1013.84
novel_miR_155	4.31566	5.66664	4.01142	5.13851	2.35404	13.6215	9.58138	4.50078	7.8159	2.48841	8.12891	3.10419	7.88275	13.997	10.2453	4.04891	7.63864	11.2579	16.4412	13.4113	19.6307	13.4537	21.1379	15.295
novel_miR_156	0	3.77776	8.02285	10.277	7.06211	6.81077	47.9069	60.0104	37.5163	43.962	96.1921	41.3891	11.2611	0	12.2944	10.1223	4.58318	8.75613	49.3236	65.3802	66.7444	34.3817	23.2517	34.9601
novel_miR_157	17.2626	13.2222	8.02285	2.56925	9.41615	13.6215	11.9767	9.00156	12.5054	14.9305	8.12891	8.27783	10.135	4.66567	10.2453	12.1467	15.2773	10.007	18.0853	11.7349	6.54357	8.96913	12.6827	10.925
novel_miR_158	194.205	162.444	174.497	190.125	176.553	233.836	75.0542	96.0167	83.6301	75.4818	62.3217	62.0837	170.042	80.8717	114.748	174.103	94.7191	125.088	106.868	90.5264	94.2274	101.65	112.031	179.17
novel_miR_159	0	0	0	12.8463	4.70808	6.81077	1.5969	3.00052	5.47113	7.46524	4.06446	2.06946	12.3872	7.77612	6.1472	8.09782	1.52773	10.007	8.2206	11.7349	13.0871	11.9588	4.22758	8.74002
novel_miR_16	8.63131	9.4444	8.02285	0	0	2.27026	15.1705	9.00156	3.12636	3.31788	6.77409	5.17364	5.63054	7.77612	14.3435	6.07337	10.6941	8.75613	11.5088	1.67642	2.61743	2.98971	0	0
novel_miR_160	25.8939	26.4443	58.1657	89.9239	91.8075	143.026	57.4883	33.0057	18.7581	19.9073	48.7735	42.4239	18.0177	26.4388	18.4416	48.5869	102.358	101.321	55.9001	45.2632	26.1743	77.7325	59.1861	58.9951
novel_miR_161	10.7891	9.4444	10.0286	12.8463	9.41615	18.162	16.7674	15.0026	14.0686	20.7368	10.8386	23.7988	9.00886	18.6627	16.3925	8.09782	16.805	8.75613	4.93236	10.0585	11.7784	13.4537	12.6827	13.11
novel_miR_162	6.47348	20.7777	4.01142	5.13851	2.35404	4.54051	5.58914	7.5013	5.47113	7.46524	9.48373	6.20837	6.75664	13.997	14.3435	6.07337	3.05545	16.2614	18.0853	5.02925	14.3959	1.49486	10.5689	8.74002
novel_miR_163	0	1.88888	4.01142	2.56925	4.70808	4.54051	5.58914	6.00104	9.37907	1.65894	1.35482	3.10419	4.50443	1.55522	12.2944	12.1467	1.52773	6.25438	9.86472	6.70566	7.85228	1.49486	10.5689	4.37001
novel_miR_164	0	1.88888	2.00571	0	0	0	0	1.50026	0	0	0	0	1.12611	3.11045	4.09813	2.02446	3.05545	1.25088	1.64412	5.02925	1.30871	0	4.22758	2.185
novel_miR_165	0	0	2.00571	0	4.70808	0	3.19379	3.00052	2.34477	1.65894	5.41928	4.13891	4.50443	1.55522	10.2453	4.04891	3.05545	3.75263	4.93236	6.70566	7.85228	2.98971	4.22758	4.37001
novel_miR_166	10.7891	7.55552	6.01714	7.70776	7.06211	2.27026	2.39535	3.00052	2.34477	1.65894	1.35482	0	5.63054	0	6.1472	4.04891	6.11091	10.007	3.28824	3.35283	2.61743	0	4.22758	4.37001
novel_miR_167	2.15783	1.88888	4.01142	0	2.35404	2.27026	3.99224	3.00052	3.90795	3.31788	4.06446	3.10419	2.25221	0	2.04907	2.02446	3.05545	1.25088	4.93236	1.67642	2.61743	1.49486	0	0
novel_miR_168	0	1.88888	4.01142	7.70776	2.35404	4.54051	4.79069	3.00052	4.68954	3.31788	5.41928	4.13891	5.63054	6.2209	10.2453	8.09782	1.52773	3.75263	6.57648	1.67642	10.4697	7.47428	4.22758	8.74002
novel_miR_169	92.7866	118.999	62.1771	89.9239	51.7888	61.2969	106.194	67.5117	107.859	62.2103	104.321	61.049	78.8275	63.7642	120.895	36.4402	53.4705	56.2894	95.359	77.1151	126.945	25.4125	40.162	72.1051
novel_miR_17	4.31566	0	0	7.70776	0	4.54051	8.78293	6.00104	6.25272	3.31788	4.06446	4.13891	0	17.1075	6.1472	0	3.05545	0	3.28824	10.0585	6.54357	1.49486	2.11379	0
novel_miR_170	0	5.66664	10.0286	5.13851	4.70808	0	7.98448	4.50078	7.8159	4.97682	6.77409	4.13891	9.00886	4.66567	4.09813	8.09782	4.58318	15.0105	9.86472	13.4113	13.0871	16.4434	8.45516	8.74002
novel_miR_171	6.47348	0	8.02285	2.56925	0	4.54051	2.39535	1.50026	3.12636	0.829471	4.06446	2.06946	2.25221	7.77612	16.3925	10.1223	4.58318	2.50175	9.86472	5.02925	5.23486	1.49486	12.6827	6.55501
novel_miR_172	75.524	69.8886	92.2628	23.1233	47.0808	36.3241	93.4185	49.5086	67.2167	60.5514	119.224	55.8753	69.8186	15.5522	98.3552	50.6114	62.6368	50.035	93.7149	93.8792	113.858	22.4228	44.3896	32.7751
novel_miR_173	12.947	11.3333	8.02285	7.70776	9.41615	2.27026	14.3721	9.00156	7.03431	4.97682	27.0964	10.3473	6.75664	4.66567	20.4907	10.1223	9.16636	8.75613	14.7971	11.7349	23.5568	5.97942	14.7965	10.925
novel_miR_174	23.7361	22.6666	40.1142	51.3851	65.9131	38.5943	28.7441	43.5075	66.4351	38.9851	32.5157	37.2502	82.2058	29.5493	59.4229	80.9782	38.1932	85.0595	72.3413	53.6453	32.7178	58.2994	71.8688	80.8452
novel_miR_175	17.2626	9.4444	10.0286	25.6925	37.6646	45.4051	11.1783	22.5039	24.2293	19.9073	20.3223	6.20837	14.6394	29.5493	28.6869	16.1956	16.805	41.2789	24.6618	5.02925	31.4091	16.4434	54.9585	39.3301
novel_miR_176	0	1.88888	4.01142	0	0	0	0	1.50026	0	0	0	0	0	3.11045	2.04907	2.02446	3.05545	1.25088	0	6.70566	1.30871	0	2.11379	2.185
novel_miR_177	38.8409	35.8887	38.1085	46.2466	63.559	24.9728	88.6278	67.5117	60.1824	78.7997	70.4506	81.7436	78.8275	62.209	77.8645	50.6114	111.524	63.7947	121.665	135.79	125.637	103.145	61.2999	72.1051
novel_miR_178	15.1048	5.66664	2.00571	5.13851	14.1242	6.81077	13.5736	19.5034	13.287	4.14735	9.48373	7.2431	12.3872	6.2209	0	30.3668	61.1091	58.7912	4.93236	30.1755	24.8656	11.9588	0	13.11
novel_miR_179	4.31566	5.66664	6.01714	5.13851	0	18.162	113.38	90.0156	98.4803	89.5828	101.611	77.6046	2.25221	3.11045	10.2453	10.1223	9.16636	1.25088	203.871	174.347	198.924	88.1965	145.851	135.47
novel_miR_18	125.154	181.333	122.348	61.6621	84.7454	34.0538	60.6821	42.0073	53.1481	45.6209	69.0958	58.9795	130.628	49.7672	161.876	78.9538	297.907	175.123	172.633	227.992	167.515	62.7839	107.803	89.5852
novel_miR_180	0	20.7777	2.00571	7.70776	0	11.3513	0.798448	0	0	0.829471	1.35482	0	0	0	0	0	3.05545	6.25438	4.93236	35.2047	1.30871	38.8662	4.22758	0
novel_miR_181	209.309	179.444	188.537	197.833	181.261	245.188	84.6355	103.518	91.446	78.7997	66.3861	67.2574	186.934	85.5373	129.091	188.274	96.2468	131.342	113.444	97.2321	96.8448	103.145	114.145	187.91
novel_miR_182	209.309	179.444	188.537	197.833	181.261	245.188	84.6355	103.518	91.446	78.7997	66.3861	67.2574	186.934	85.5373	129.091	188.274	96.2468	131.342	113.444	97.2321	96.8448	103.145	114.145	187.91
novel_miR_183	15.1048	7.55552	16.0457	15.4155	9.41615	15.8918	15.969	18.0031	7.03431	9.95365	16.2578	13.4515	23.6482	6.2209	18.4416	2.02446	19.8605	15.0105	24.6618	13.4113	23.5568	4.48457	0	6.55501
novel_miR_184	4.31566	15.111	14.04	5.13851	4.70808	9.08102	18.3643	9.00156	10.9423	4.97682	29.806	10.3473	9.00886	6.2209	24.5888	10.1223	12.2218	8.75613	21.3736	13.4113	17.0133	7.47428	6.34137	8.74002
novel_miR_185	397.04	494.887	431.228	313.449	228.342	272.431	669.1	496.586	523.665	429.666	787.15	527.712	399.768	253.502	686.437	293.546	469.012	440.308	685.598	670.566	719.793	269.074	401.62	412.966
novel_miR_186	23.7361	15.111	6.01714	5.13851	4.70808	11.3513	17.5659	16.5029	17.195	21.5662	20.3223	16.5557	7.88275	4.66567	32.7851	16.1956	16.805	17.5123	29.5942	36.8811	32.7178	7.47428	12.6827	15.295
novel_miR_187	2.15783	15.111	14.04	7.70776	7.06211	9.08102	5.58914	1.50026	3.12636	0.829471	1.35482	5.17364	9.00886	7.77612	22.5397	22.269	15.2773	15.0105	4.93236	5.02925	3.92614	0	4.22758	2.185
novel_miR_188	17.2626	20.7777	20.0571	23.1233	30.6025	2.27026	30.341	18.0031	22.6661	18.2484	31.1608	18.6251	16.8916	7.77612	22.5397	14.1712	10.6941	6.25438	14.7971	28.4991	35.3353	14.9486	19.0241	26.2201
novel_miR_189	17.2626	7.55552	6.01714	5.13851	4.70808	6.81077	10.3798	7.5013	7.03431	14.9305	16.2578	11.382	7.88275	1.55522	24.5888	2.02446	4.58318	5.0035	8.2206	16.7642	10.4697	2.98971	2.11379	10.925
novel_miR_19	4.31566	5.66664	6.01714	2.56925	9.41615	2.27026	2.39535	4.50078	3.12636	4.97682	2.70964	0	12.3872	1.55522	6.1472	22.269	9.16636	12.5088	1.64412	15.0877	0	10.464	2.11379	2.185
novel_miR_190	88.4709	285.221	86.2456	23.1233	96.5156	122.594	340.937	234.041	168.823	339.254	387.478	459.419	239.861	676.523	268.428	313.791	742.476	318.973	430.76	648.773	653.048	548.612	355.117	251.275
novel_miR_191	8.63131	5.66664	6.01714	5.13851	2.35404	2.27026	11.1783	0	10.1607	6.63577	4.06446	4.13891	3.37832	1.55522	10.2453	4.04891	1.52773	3.75263	8.2206	0	2.61743	2.98971	8.45516	13.11
novel_miR_192	181.258	205.888	210.6	146.447	148.304	113.513	142.922	120.021	130.525	85.4355	125.998	75.5352	206.078	119.752	458.991	180.177	236.798	271.44	157.836	132.437	160.972	112.114	71.8688	131.1
novel_miR_193	4.31566	5.66664	2.00571	0	4.70808	4.54051	28.7441	13.5023	15.6318	17.4189	36.5801	21.7293	2.25221	3.11045	18.4416	2.02446	12.2218	3.75263	34.5265	18.4406	39.2614	13.4537	14.7965	17.48
novel_miR_194	23.7361	22.6666	40.1142	51.3851	65.9131	38.5943	28.7441	43.5075	66.4351	38.9851	32.5157	37.2502	82.2058	29.5493	59.4229	80.9782	38.1932	85.0595	72.3413	53.6453	32.7178	58.2994	71.8688	80.8452
novel_miR_195	30.2096	9.4444	28.08	23.1233	23.5404	27.2431	26.3488	28.5049	17.195	17.4189	28.4512	24.8335	45.0443	29.5493	26.6379	34.4157	16.805	32.5228	23.0177	23.4698	30.1004	29.8971	29.5931	32.7751
novel_miR_196	15.1048	13.2222	28.08	12.8463	7.06211	4.54051	25.5504	16.5029	25.0109	19.9073	44.709	16.5557	22.5221	4.66567	34.8341	14.1712	25.9714	21.2649	36.1706	36.8811	45.805	8.96913	6.34137	15.295
novel_miR_197	2.15783	1.88888	0	0	0	4.54051	1.5969	3.00052	2.34477	1.65894	1.35482	0	3.37832	1.55522	4.09813	0	1.52773	2.50175	1.64412	1.67642	1.30871	0	2.11379	2.185
novel_miR_198	129.47	75.5552	78.2228	59.0928	56.4969	59.0267	11.1783	16.5029	21.8845	20.7368	13.5482	20.6946	82.2058	46.6567	73.7664	103.247	126.801	105.074	37.8148	30.1755	24.8656	10.464	19.0241	21.85
novel_miR_199	10.7891	3.77776	8.02285	7.70776	7.06211	2.27026	10.3798	9.00156	7.03431	4.97682	6.77409	9.31256	14.6394	4.66567	16.3925	18.2201	15.2773	17.5123	16.4412	6.70566	15.7046	7.47428	10.5689	19.665
novel_miR_2	73.3661	126.555	96.2742	66.8006	89.4534	54.4861	159.69	112.52	133.652	98.707	254.706	90.0214	75.4492	24.8836	153.68	62.7581	68.7477	72.5508	164.412	145.848	142.65	47.8354	63.4137	96.1402
novel_miR_20	17.2626	5.66664	8.02285	5.13851	4.70808	0	5.58914	3.00052	9.37907	6.63577	5.41928	6.20837	11.2611	0	4.09813	8.09782	6.11091	11.2579	8.2206	3.35283	6.54357	11.9588	2.11379	4.37001
novel_miR_200	0	0	0	25.6925	44.7267	20.4323	0	0	0	0.829471	0	3.10419	10.135	1.55522	6.1472	24.2935	10.6941	17.5123	0	3.35283	2.61743	1.49486	0	4.37001
novel_miR_201	6.47348	1.88888	4.01142	5.13851	2.35404	2.27026	3.19379	7.5013	10.1607	0.829471	4.06446	1.03473	9.00886	7.77612	6.1472	14.1712	9.16636	22.5158	14.7971	10.0585	2.61743	5.97942	6.34137	13.11
novel_miR_202	15.1048	7.55552	14.04	12.8463	9.41615	6.81077	13.5736	10.5018	17.195	7.46524	5.41928	1.03473	13.5133	4.66567	26.6379	26.3179	9.16636	23.7666	26.3059	13.4113	11.7784	17.9383	10.5689	26.2201
novel_miR_203	4.31566	5.66664	4.01142	2.56925	7.06211	9.08102	1.5969	3.00052	6.25272	5.8063	1.35482	3.10419	3.37832	4.66567	6.1472	2.02446	7.63864	3.75263	11.5088	5.02925	2.61743	7.47428	10.5689	2.185
novel_miR_204	51.7879	50.9998	32.0914	23.1233	35.3106	22.7026	52.6976	42.0073	28.9188	46.4504	37.9349	28.9724	22.5221	23.3284	22.5397	16.1956	32.0823	15.0105	16.4412	28.4991	22.2481	14.9486	8.45516	30.5901
novel_miR_205	36.6831	109.555	44.1257	25.6925	35.3106	43.1349	57.4883	54.0094	49.2401	24.8841	51.4831	33.1113	47.2965	51.3224	86.0608	40.4891	33.61	48.7841	37.8148	36.8811	48.4224	5.97942	14.7965	32.7751
novel_miR_206	213.625	158.666	344.983	146.447	110.64	158.918	37.5271	33.0057	35.1715	31.5199	33.8705	22.764	295.04	83.9821	215.152	230.788	183.327	267.687	95.359	55.3217	77.2141	83.7119	38.0482	63.3651
novel_miR_207	2.15783	11.3333	4.01142	7.70776	14.1242	6.81077	13.5736	7.5013	11.7238	7.46524	1.35482	7.2431	10.135	4.66567	20.4907	10.1223	12.2218	13.7596	21.3736	16.7642	11.7784	16.4434	8.45516	13.11
novel_miR_208	4.31566	18.8888	12.0343	7.70776	0	2.27026	8.78293	4.50078	11.7238	5.8063	5.41928	10.3473	5.63054	1.55522	12.2944	4.04891	0	0	6.57648	0	13.0871	0	2.11379	4.37001
novel_miR_21	187.731	145.444	174.497	131.032	112.994	131.675	172.465	150.026	150.065	178.336	176.126	156.244	306.301	79.3164	202.858	210.543	216.937	227.659	302.518	284.991	240.803	188.352	221.948	255.646
novel_miR_210	4.31566	5.66664	4.01142	2.56925	7.06211	9.08102	1.5969	3.00052	7.03431	5.8063	1.35482	4.13891	3.37832	4.66567	6.1472	4.04891	7.63864	3.75263	11.5088	5.02925	2.61743	7.47428	10.5689	2.185
novel_miR_211	10.7891	9.4444	16.0457	15.4155	16.4783	11.3513	17.5659	21.0036	31.2636	18.2484	12.1934	16.5557	6.75664	4.66567	6.1472	8.09782	7.63864	11.2579	8.2206	10.0585	9.161	8.96913	6.34137	10.925
novel_miR_212	15.1048	28.3332	28.08	20.554	11.7702	18.162	3.99224	7.5013	10.9423	3.31788	5.41928	4.13891	27.0266	12.4418	20.4907	18.2201	22.9159	20.014	16.4412	15.0877	13.0871	13.4537	23.2517	13.11
novel_miR_213	2.15783	3.77776	10.0286	5.13851	18.8323	0	3.19379	3.00052	1.56318	4.97682	10.8386	11.382	9.00886	6.2209	6.1472	6.07337	19.8605	10.007	9.86472	15.0877	7.85228	10.464	2.11379	4.37001
novel_miR_214	28.0518	11.3333	12.0343	105.339	162.429	81.7292	23.155	24.0042	28.9188	30.6904	43.3542	47.5975	47.2965	20.2179	22.5397	80.9782	44.3041	51.2859	37.8148	45.2632	34.0266	65.7736	12.6827	21.85
novel_miR_215	23.7361	28.3332	34.0971	30.8311	23.5404	27.2431	26.3488	28.5049	23.4477	29.8609	20.3223	24.8335	55.1792	45.1015	40.9813	72.8804	68.7477	46.2824	32.8824	26.8226	47.1137	35.8765	31.7068	30.5901
novel_miR_216	4.31566	7.55552	6.01714	30.8311	75.3292	34.0538	4.79069	1.50026	5.47113	9.95365	6.77409	8.27783	16.8916	9.33135	8.19627	56.6848	21.3882	32.5228	16.4412	10.0585	17.0133	20.928	8.45516	6.55501
novel_miR_217	10.7891	5.66664	6.01714	7.70776	7.06211	0	8.78293	9.00156	6.25272	4.97682	5.41928	7.2431	12.3872	3.11045	14.3435	16.1956	10.6941	15.0105	16.4412	6.70566	11.7784	7.47428	10.5689	17.48
novel_miR_218	21.5783	32.111	38.1085	5.13851	30.6025	24.9728	44.7131	30.0052	33.6083	36.4967	25.7416	33.1113	29.2788	23.3284	22.5397	36.4402	29.0268	25.0175	27.95	26.8226	27.483	32.8868	27.4793	30.5901
novel_miR_219	4.31566	5.66664	14.04	5.13851	9.41615	2.27026	18.3643	12.0021	18.7581	11.6126	27.0964	23.7988	14.6394	6.2209	14.3435	6.07337	10.6941	23.7666	14.7971	15.0877	34.0266	20.928	16.9103	32.7751
novel_miR_22	4.31566	5.66664	8.02285	7.70776	4.70808	6.81077	7.98448	12.0021	13.287	26.5431	10.8386	7.2431	25.9005	3.11045	12.2944	12.1467	13.7495	21.2649	18.0853	25.1462	28.7917	25.4125	27.4793	17.48
novel_miR_220	8.63131	1.88888	6.01714	7.70776	7.06211	2.27026	9.58138	7.5013	6.25272	4.97682	6.77409	9.31256	10.135	4.66567	12.2944	14.1712	10.6941	15.0105	14.7971	5.02925	10.4697	4.48457	10.5689	19.665
novel_miR_221	127.312	226.666	176.503	167.002	171.845	167.999	169.271	168.029	165.697	143.498	159.869	190.39	262.383	242.615	264.33	275.326	293.324	291.454	221.956	182.729	159.663	192.836	107.803	207.575
novel_miR_222	8.63131	7.55552	6.01714	0	9.41615	2.27026	7.98448	3.00052	7.03431	4.97682	14.903	4.13891	16.8916	6.2209	26.6379	20.2446	7.63864	13.7596	23.0177	13.4113	14.3959	7.47428	12.6827	13.11
novel_miR_223	174.784	177.555	132.377	128.463	108.286	133.945	254.705	174.03	196.961	177.507	258.77	135.549	167.79	97.9791	198.759	133.614	134.44	132.593	174.277	196.141	217.246	104.64	63.4137	142.025
novel_miR_224	1678.79	1507.33	1341.82	1844.72	1880.88	2045.5	1763.77	1645.79	1795.31	2047.13	1315.53	1478.63	2398.61	936.245	1651.55	2087.21	2184.65	2274.09	2490.84	2729.2	2401.49	2213.88	1196.4	2372.91
novel_miR_225	194.205	162.444	174.497	190.125	176.553	233.836	75.0542	96.0167	83.6301	75.4818	62.3217	62.0837	170.042	80.8717	114.748	174.103	94.7191	125.088	106.868	90.5264	94.2274	101.65	112.031	179.17
novel_miR_226	4.31566	11.3333	10.0286	12.8463	16.4783	15.8918	4.79069	1.50026	0.78159	4.14735	4.06446	5.17364	37.1615	26.4388	61.472	36.4402	65.6923	47.5333	60.8325	48.616	37.9527	20.928	31.7068	43.7001
novel_miR_227	66.8927	64.222	42.12	33.4003	30.6025	36.3241	95.0154	52.5091	65.6535	49.7682	88.0632	53.8059	36.0354	18.6627	65.5701	20.2446	39.7209	43.7806	64.1207	60.3509	81.1403	37.3714	19.0241	45.8851
novel_miR_228	84.1553	96.3329	40.1142	59.0928	124.764	95.3507	61.4805	57.0099	43.769	84.606	155.804	67.2574	274.77	194.403	510.218	145.761	362.071	148.854	287.721	930.41	430.567	227.218	560.154	303.716
novel_miR_229	4.31566	5.66664	12.0343	2.56925	9.41615	0	10.3798	3.00052	2.34477	4.97682	13.5482	3.10419	4.50443	1.55522	6.1472	2.02446	6.11091	3.75263	11.5088	8.38208	9.161	1.49486	2.11379	4.37001
novel_miR_23	6.47348	15.111	10.0286	10.277	11.7702	4.54051	11.1783	9.00156	10.9423	4.14735	5.41928	9.31256	4.50443	0	22.5397	4.04891	12.2218	17.5123	6.57648	16.7642	2.61743	14.9486	8.45516	19.665
novel_miR_230	10.7891	7.55552	6.01714	7.70776	7.06211	2.27026	2.39535	3.00052	2.34477	1.65894	1.35482	0	5.63054	0	6.1472	4.04891	6.11091	10.007	3.28824	3.35283	2.61743	0	4.22758	4.37001
novel_miR_231	2.15783	1.88888	4.01142	0	2.35404	2.27026	3.99224	3.00052	3.90795	3.31788	4.06446	3.10419	2.25221	0	2.04907	2.02446	3.05545	1.25088	4.93236	1.67642	2.61743	1.49486	0	0
novel_miR_232	56.1035	69.8886	50.1428	25.6925	25.8944	43.1349	60.6821	43.5075	48.4585	46.4504	60.9669	50.7017	74.3231	31.1045	77.8645	64.7826	51.9427	51.2859	60.8325	58.6745	70.6705	20.928	40.162	63.3651
novel_miR_233	15.1048	9.4444	4.01142	23.1233	16.4783	31.7836	14.3721	4.50078	5.47113	2.48841	6.77409	6.20837	13.5133	15.5522	6.1472	8.09782	13.7495	10.007	9.86472	10.0585	5.23486	5.97942	14.7965	8.74002
novel_miR_234	8.63131	7.55552	6.01714	2.56925	2.35404	2.27026	2.39535	6.00104	4.68954	4.14735	0	1.03473	4.50443	1.55522	8.19627	0	0	7.50525	0	1.67642	1.30871	1.49486	0	2.185
novel_miR_235	84.1553	90.6663	72.2056	66.8006	103.578	72.6482	47.9069	63.0109	39.0795	97.8776	48.7735	64.1532	67.5664	74.6508	69.6683	62.7581	108.469	91.3139	44.3912	46.9396	14.3959	59.7942	33.8206	32.7751
novel_miR_236	30.2096	30.2221	22.0628	30.8311	49.4348	27.2431	13.5736	12.0021	4.68954	11.6126	14.903	17.5904	27.0266	34.2149	24.5888	24.2935	21.3882	18.7631	18.0853	31.8519	19.6307	28.4023	12.6827	19.665
novel_miR_237	21.5783	18.8888	24.0685	5.13851	14.1242	4.54051	38.3255	34.506	40.6427	4.14735	5.41928	2.06946	29.2788	23.3284	67.6192	16.1956	6.11091	18.7631	24.6618	30.1755	39.2614	16.4434	4.22758	19.665
novel_miR_238	10.7891	1.88888	8.02285	12.8463	21.1863	24.9728	10.3798	15.0026	16.4134	12.4421	6.77409	10.3473	19.1438	6.2209	24.5888	14.1712	35.1377	18.7631	23.0177	11.7349	15.7046	13.4537	23.2517	17.48
novel_miR_239	45.3144	30.2221	28.08	61.6621	30.6025	65.8374	42.3178	49.5086	59.4008	35.6672	24.3867	39.3197	60.8098	48.212	40.9813	48.5869	27.4991	46.2824	70.6972	55.3217	61.5095	56.8045	80.324	91.7702
novel_miR_24	0	1.88888	2.00571	0	0	0	0	1.50026	0	0	0	0	0	3.11045	2.04907	2.02446	3.05545	2.50175	0	5.02925	1.30871	0	2.11379	2.185
novel_miR_240	53.9457	94.444	108.308	87.3546	134.18	102.162	62.279	64.5112	129.744	75.4818	88.0632	64.1532	106.98	21.7731	73.7664	85.0271	88.6082	136.345	60.8325	90.5264	71.9793	70.2582	42.2758	96.1402
novel_miR_241	21791.9	19772.8	18875.8	19379.9	13368.6	19892	19927.7	18442.7	18407.2	14716.5	20093.3	15692.7	14415.3	17917.7	17423.2	16106.6	14764	15100.6	18088.6	15704.7	20235.3	11320.5	12071.9	17425.4
novel_miR_242	66.8927	30.2221	40.1142	84.7854	124.764	120.324	57.4883	84.0146	89.8828	75.4818	82.644	144.862	417.786	438.573	364.734	564.823	299.435	365.256	873.028	804.679	417.48	532.169	834.947	1942.47
novel_miR_243	28.0518	33.9999	30.0857	38.5388	30.6025	29.5133	37.5271	27.0047	37.5163	52.2567	20.3223	24.8335	46.1704	6.2209	18.4416	28.3424	36.6655	32.5228	49.3236	45.2632	32.7178	19.4331	25.3655	28.4051
novel_miR_244	4.31566	11.3333	4.01142	2.56925	0	2.27026	4.79069	6.00104	3.90795	5.8063	13.5482	1.03473	11.2611	1.55522	6.1472	4.04891	7.63864	1.25088	4.93236	13.4113	17.0133	4.48457	10.5689	10.925
novel_miR_245	4.31566	7.55552	6.01714	2.56925	4.70808	6.81077	11.1783	16.5029	8.59748	5.8063	12.1934	7.2431	10.135	10.8866	10.2453	6.07337	12.2218	7.50525	14.7971	15.0877	10.4697	2.98971	12.6827	8.74002
novel_miR_246	0	1.88888	2.00571	0	0	0	0	1.50026	0	0	0	0	0	3.11045	2.04907	2.02446	3.05545	2.50175	0	5.02925	1.30871	0	2.11379	2.185
novel_miR_247	2.15783	1.88888	0	0	0	4.54051	1.5969	3.00052	2.34477	1.65894	1.35482	0	3.37832	1.55522	4.09813	0	1.52773	2.50175	1.64412	1.67642	1.30871	0	2.11379	2.185
novel_miR_248	4.31566	13.2222	6.01714	2.56925	11.7702	11.3513	5.58914	10.5018	12.5054	9.95365	9.48373	4.13891	10.135	6.2209	6.1472	10.1223	12.2218	13.7596	13.153	5.02925	5.23486	4.48457	0	8.74002
novel_miR_249	204.994	185.11	254.725	202.971	193.031	211.134	151.705	139.524	171.95	121.103	127.353	125.202	323.193	183.516	377.028	285.448	274.991	302.712	256.483	209.552	222.481	165.929	247.313	251.275
novel_miR_25	23.7361	20.7777	16.0457	10.277	9.41615	6.81077	14.3721	6.00104	10.9423	11.6126	21.6771	7.2431	18.0177	7.77612	12.2944	8.09782	24.4436	11.2579	13.153	21.7934	19.6307	7.47428	8.45516	6.55501
novel_miR_250	2.15783	0	2.00571	0	0	0	2.39535	1.50026	2.34477	3.31788	2.70964	1.03473	0	1.55522	2.04907	0	4.58318	2.50175	9.86472	15.0877	14.3959	0	10.5689	6.55501
novel_miR_251	179.1	149.222	200.571	105.339	108.286	106.702	171.666	180.031	142.249	145.157	128.708	136.584	138.511	83.9821	231.545	170.054	181.8	198.889	152.903	202.846	164.898	83.7119	122.6	146.395
novel_miR_252	2.15783	5.66664	0	0	2.35404	0	2.39535	3.00052	5.47113	3.31788	6.77409	4.13891	7.88275	4.66567	16.3925	6.07337	4.58318	6.25438	13.153	3.35283	7.85228	5.97942	4.22758	6.55501
novel_miR_253	19.4205	20.7777	12.0343	15.4155	18.8323	36.3241	28.7441	42.0073	29.7004	38.9851	20.3223	40.3544	28.1527	27.994	26.6379	46.5625	38.1932	33.7736	55.9001	48.616	51.0398	58.2994	67.6413	74.2901
novel_miR_254	2.15783	7.55552	0	0	2.35404	4.54051	4.79069	0	3.12636	0.829471	1.35482	3.10419	6.75664	3.11045	2.04907	14.1712	4.58318	7.50525	4.93236	10.0585	7.85228	7.47428	2.11379	2.185
novel_miR_255	71.2083	56.6664	62.1771	35.9696	70.6211	40.8646	92.62	60.0104	57.056	47.2798	199.158	99.3339	120.493	48.212	186.465	89.076	100.83	65.0455	138.106	135.79	180.603	58.2994	65.5275	115.805
novel_miR_256	2.15783	1.88888	6.01714	5.13851	4.70808	0	6.38759	3.00052	5.47113	1.65894	6.77409	2.06946	5.63054	6.2209	16.3925	10.1223	7.63864	10.007	14.7971	6.70566	9.161	5.97942	4.22758	8.74002
novel_miR_26	12.947	18.8888	8.02285	12.8463	16.4783	9.08102	24.7519	25.5044	26.574	19.0778	9.48373	13.4515	14.6394	15.5522	10.2453	22.269	15.2773	38.7771	34.5265	30.1755	20.9394	11.9588	21.1379	37.1451
novel_miR_27	34.5252	32.111	22.0628	17.9848	11.7702	9.08102	28.7441	13.5023	22.6661	15.7599	24.3867	8.27783	30.4049	6.2209	36.8832	24.2935	39.7209	20.014	18.0853	36.8811	26.1743	7.47428	6.34137	19.665
novel_miR_28	0	1.88888	2.00571	0	0	0	0	1.50026	0	0	0	0	1.12611	3.11045	4.09813	2.02446	3.05545	1.25088	1.64412	5.02925	1.30871	0	4.22758	2.185
novel_miR_29	194.205	162.444	174.497	190.125	176.553	233.836	75.0542	96.0167	83.6301	75.4818	62.3217	62.0837	170.042	80.8717	114.748	174.103	94.7191	125.088	106.868	90.5264	94.2274	101.65	112.031	179.17
novel_miR_3	2822.44	2748.32	3897.1	3329.75	2773.06	3548.41	2162.2	2142.37	2289.28	2067.04	1654.23	1655.57	3707.14	4342.19	4729.25	4668.39	4852.06	5244.92	3051.49	3520.47	3351.62	2442.59	2337.85	3015.31
novel_miR_30	0	0	2.00571	0	4.70808	0	3.19379	3.00052	2.34477	1.65894	5.41928	4.13891	4.50443	1.55522	10.2453	4.04891	3.05545	3.75263	4.93236	6.70566	7.85228	2.98971	4.22758	4.37001
novel_miR_32	21.5783	18.8888	10.0286	12.8463	7.06211	2.27026	21.5581	31.5055	26.574	19.0778	20.3223	30.0071	20.2699	4.66567	18.4416	10.1223	33.61	13.7596	24.6618	35.2047	37.9527	14.9486	14.7965	13.11
novel_miR_33	8.63131	7.55552	6.01714	2.56925	40.0186	24.9728	11.1783	24.0042	28.9188	12.4421	13.5482	15.5209	29.2788	15.5522	20.4907	26.3179	21.3882	23.7666	39.4589	48.616	13.0871	56.8045	42.2758	56.8101
novel_miR_34	6283.59	8722.85	7691.91	8229.32	9072.46	10007.3	4220.6	9454.64	6850.63	8240.79	4212.13	3220.08	4055.11	7760.57	8050.78	6522.8	2824.77	4637	4565.72	4454.23	4206.21	5450.24	15836.5	7968.71
novel_miR_35	4.31566	7.55552	6.01714	5.13851	23.5404	29.5133	10.3798	7.5013	14.8502	10.7831	9.48373	11.382	42.7921	60.6538	16.3925	30.3668	82.4973	48.7841	24.6618	23.4698	15.7046	7.47428	25.3655	28.4051
novel_miR_36	4.31566	9.4444	18.0514	5.13851	9.41615	9.08102	15.1705	30.0052	23.4477	19.0778	14.903	22.764	6.75664	9.33135	6.1472	6.07337	7.63864	8.75613	9.86472	10.0585	13.0871	13.4537	19.0241	10.925
novel_miR_37	804.87	978.44	1273.63	465.035	216.571	306.485	1829.25	1587.28	2504.21	271.237	277.738	301.106	1881.72	548.994	1969.15	882.663	479.706	773.041	1882.52	2070.37	2468.23	1092.74	963.888	1562.28
novel_miR_38	8.63131	7.55552	8.02285	0	9.41615	2.27026	7.98448	3.00052	5.47113	4.97682	14.903	4.13891	14.6394	6.2209	22.5397	16.1956	6.11091	12.5088	23.0177	11.7349	13.0871	7.47428	10.5689	13.11
novel_miR_39	73.3661	88.7774	48.1371	43.6773	51.7888	43.1349	234.744	154.527	164.915	151.793	308.899	182.112	93.4669	29.5493	147.533	80.9782	151.245	118.833	274.568	298.402	277.447	213.764	152.193	144.21
novel_miR_4	10.7891	1.88888	8.02285	0	4.70808	0	11.1783	3.00052	3.90795	5.8063	4.06446	3.10419	3.37832	4.66567	4.09813	2.02446	4.58318	1.25088	4.93236	3.35283	2.61743	2.98971	2.11379	6.55501
novel_miR_40	77.6818	79.333	82.2342	120.755	134.18	97.621	91.0231	90.0156	99.2619	87.0944	82.644	80.7088	161.033	177.296	233.594	133.614	116.107	148.854	131.53	80.4679	103.388	100.155	107.803	115.805
novel_miR_41	4.31566	9.4444	14.04	25.6925	28.2485	11.3513	6.38759	16.5029	16.4134	14.9305	12.1934	15.5209	25.9005	94.8687	30.736	46.5625	18.3327	31.2719	29.5942	40.234	27.483	35.8765	35.9344	43.7001
novel_miR_42	289.149	543.998	475.354	244.079	157.721	222.485	144.519	130.523	131.307	139.351	101.611	62.0837	837.824	264.388	1690.48	552.676	1095.38	622.936	557.357	1314.31	730.262	378.198	1705.83	603.061
novel_miR_43	194.205	162.444	174.497	190.125	176.553	233.836	75.0542	96.0167	83.6301	75.4818	62.3217	62.0837	170.042	80.8717	114.748	174.103	94.7191	125.088	106.868	90.5264	94.2274	101.65	112.031	179.17
novel_miR_44	40.9987	35.8887	54.1542	84.7854	72.9752	63.5672	130.946	133.523	111.767	93.7302	50.1283	50.7017	186.934	76.206	79.9136	253.057	119.163	210.147	348.554	320.195	393.923	218.249	221.948	286.236
novel_miR_45	6.47348	9.4444	4.01142	0	0	0	23.155	21.0036	21.8845	14.101	23.0319	7.2431	2.25221	0	8.19627	2.02446	3.05545	0	18.0853	20.117	19.6307	5.97942	4.22758	8.74002
novel_miR_46	4.31566	3.77776	0	0	4.70808	0	8.78293	3.00052	2.34477	4.97682	16.2578	5.17364	7.88275	0	6.1472	0	6.11091	3.75263	13.153	10.0585	10.4697	4.48457	14.7965	4.37001
novel_miR_47	49.63	60.4442	58.1657	41.1081	35.3106	18.162	68.6666	48.0083	42.9874	55.5745	83.9988	52.7712	95.7191	37.3254	139.337	70.8559	76.3864	88.8122	120.021	154.23	166.207	100.155	67.6413	83.0302
novel_miR_48	0	0	2.00571	0	4.70808	0	3.19379	3.00052	2.34477	1.65894	5.41928	4.13891	4.50443	1.55522	10.2453	4.04891	3.05545	3.75263	4.93236	6.70566	7.85228	2.98971	6.34137	4.37001
novel_miR_49	15.1048	15.111	20.0571	15.4155	37.6646	9.08102	51.1007	43.5075	43.769	63.8692	25.7416	70.3615	51.8009	51.3224	16.3925	32.3913	77.9141	33.7736	88.7825	93.8792	51.0398	83.7119	84.5516	52.4401
novel_miR_5	73.3661	126.555	180.514	61.6621	30.6025	63.5672	243.527	144.025	297.786	26.5431	39.2897	30.0071	591.206	63.7642	432.353	386.671	134.44	326.479	396.233	291.696	507.781	251.136	158.534	270.941
novel_miR_50	36.6831	47.222	46.1314	17.9848	4.70808	34.0538	31.9379	25.5044	15.6318	27.3725	28.4512	20.6946	28.1527	13.997	22.5397	10.1223	18.3327	25.0175	18.0853	26.8226	34.0266	13.4537	19.0241	4.37001
novel_miR_51	7692.66	6461.86	11679.3	11574.5	9726.88	11235.5	9368.99	12389.1	14114.7	11908.7	5226.89	8043.98	8794.9	2404.38	6909.45	10359.1	7617.25	12302.4	10519.1	9617.59	7483.23	6841.95	12323.4	13673.8
novel_miR_52	12.947	7.55552	20.0571	2.56925	4.70808	2.27026	10.3798	4.50078	7.8159	14.101	13.5482	7.2431	11.2611	0	22.5397	6.07337	4.58318	5.0035	11.5088	23.4698	7.85228	7.47428	4.22758	10.925
novel_miR_53	64.7348	54.7775	50.1428	46.2466	49.4348	36.3241	45.5116	43.5075	41.4242	49.7682	50.1283	24.8335	75.4492	43.5463	88.1099	66.807	61.1091	75.0525	62.4766	105.614	52.3486	31.392	21.1379	54.6251
novel_miR_54	15.1048	37.7776	36.1028	25.6925	16.4783	18.162	3.99224	7.5013	10.9423	3.31788	5.41928	4.13891	29.2788	12.4418	22.5397	14.1712	22.9159	21.2649	18.0853	15.0877	13.0871	14.9486	23.2517	13.11
novel_miR_55	2.15783	1.88888	0	0	0	4.54051	1.5969	3.00052	2.34477	1.65894	1.35482	0	3.37832	1.55522	4.09813	0	1.52773	2.50175	1.64412	1.67642	1.30871	0	2.11379	2.185
novel_miR_57	10.7891	9.4444	10.0286	12.8463	9.41615	18.162	16.7674	15.0026	14.0686	20.7368	10.8386	23.7988	9.00886	18.6627	16.3925	8.09782	16.805	8.75613	4.93236	10.0585	11.7784	13.4537	12.6827	13.11
novel_miR_58	4.31566	7.55552	6.01714	2.56925	4.70808	6.81077	11.1783	16.5029	8.59748	5.8063	12.1934	7.2431	10.135	10.8866	10.2453	6.07337	12.2218	7.50525	14.7971	15.0877	10.4697	2.98971	12.6827	8.74002
novel_miR_59	8.63131	5.66664	8.02285	7.70776	9.41615	0	15.969	13.5023	17.195	11.6126	32.5157	11.382	13.5133	1.55522	14.3435	2.02446	7.63864	6.25438	21.3736	21.7934	24.8656	16.4434	0	17.48
novel_miR_6	40.9987	32.111	46.1314	12.8463	56.4969	24.9728	16.7674	13.5023	31.2636	10.7831	14.903	5.17364	32.6571	37.3254	51.2267	12.1467	45.8318	60.042	8.2206	6.70566	7.85228	13.4537	4.22758	17.48
novel_miR_60	10.7891	13.2222	2.00571	12.8463	11.7702	9.08102	14.3721	4.50078	17.195	11.6126	10.8386	10.3473	39.4137	17.1075	24.5888	36.4402	29.0268	48.7841	27.95	43.5868	20.9394	32.8868	10.5689	32.7751
novel_miR_61	198.52	162.444	170.486	187.556	176.553	242.917	78.2479	96.0167	87.538	77.1408	63.6765	65.1879	176.799	80.8717	112.699	182.201	91.6636	123.837	110.156	87.1736	98.1535	106.135	114.145	185.725
novel_miR_62	10.7891	9.4444	8.02285	5.13851	4.70808	9.08102	8.78293	7.5013	7.03431	5.8063	6.77409	3.10419	10.135	1.55522	18.4416	8.09782	13.7495	10.007	9.86472	5.02925	5.23486	7.47428	21.1379	4.37001
novel_miR_63	21.5783	18.8888	24.0685	5.13851	14.1242	4.54051	38.3255	34.506	40.6427	4.14735	5.41928	2.06946	29.2788	23.3284	67.6192	16.1956	6.11091	18.7631	24.6618	30.1755	39.2614	16.4434	4.22758	19.665
novel_miR_64	49.63	81.2219	74.2114	38.5388	44.7267	36.3241	39.9224	46.5081	35.9531	46.4504	20.3223	35.1808	57.4315	31.1045	84.0117	64.7826	56.5259	56.2894	78.9178	80.4679	71.9793	44.8457	52.8447	56.8101
novel_miR_65	34.5252	9.4444	38.1085	15.4155	7.06211	9.08102	21.5581	13.5023	12.5054	30.6904	13.5482	18.6251	25.9005	12.4418	20.4907	20.2446	29.0268	30.021	29.5942	33.5283	17.0133	25.4125	25.3655	30.5901
novel_miR_66	12.947	9.4444	26.0743	20.554	40.0186	15.8918	15.1705	10.5018	21.8845	20.7368	24.3867	15.5209	39.4137	24.8836	26.6379	48.5869	41.2486	32.5228	50.9677	46.9396	34.0266	26.9074	19.0241	21.85
novel_miR_67	32.3674	13.2222	26.0743	23.1233	16.4783	13.6215	22.3566	13.5023	14.0686	9.12418	23.0319	10.3473	38.2876	9.33135	36.8832	20.2446	62.6368	43.7806	18.0853	40.234	17.0133	23.9177	31.7068	15.295
novel_miR_68	23.7361	35.8887	34.0971	28.2618	16.4783	18.162	40.7209	42.0073	38.2979	23.2252	67.7409	40.3544	41.666	18.6627	159.827	85.0271	59.5814	32.5228	85.4943	103.938	66.7444	53.8148	73.9826	78.6602
novel_miR_69	6.47348	7.55552	6.01714	0	2.35404	2.27026	7.18604	3.00052	7.03431	4.97682	20.3223	6.20837	6.75664	4.66567	4.09813	4.04891	0	5.0035	13.153	5.02925	6.54357	5.97942	4.22758	13.11
novel_miR_7	62.577	43.4443	48.1371	51.3851	42.3727	27.2431	11.1783	18.0031	10.9423	9.95365	17.6126	8.27783	46.1704	24.8836	43.0304	36.4402	61.1091	56.2894	16.4412	26.8226	10.4697	20.928	21.1379	19.665
novel_miR_70	2.15783	0	2.00571	0	0	0	2.39535	1.50026	2.34477	3.31788	2.70964	1.03473	0	1.55522	2.04907	0	4.58318	2.50175	9.86472	15.0877	14.3959	0	10.5689	6.55501
novel_miR_71	0	0	2.00571	0	4.70808	0	3.19379	3.00052	2.34477	1.65894	5.41928	4.13891	4.50443	1.55522	10.2453	4.04891	3.05545	3.75263	4.93236	6.70566	7.85228	2.98971	4.22758	4.37001
novel_miR_72	10.7891	7.55552	16.0457	15.4155	9.41615	13.6215	33.5348	18.0031	16.4134	15.7599	17.6126	13.4515	4.50443	6.2209	8.19627	6.07337	9.16636	7.50525	11.5088	16.7642	18.322	7.47428	6.34137	17.48
novel_miR_73	4.31566	3.77776	2.00571	0	2.35404	0	2.39535	0	2.34477	3.31788	10.8386	1.03473	7.88275	1.55522	16.3925	10.1223	4.58318	6.25438	9.86472	5.02925	6.54357	0	8.45516	4.37001
novel_miR_74	1018.49	827.33	1095.12	727.099	687.379	601.618	574.883	406.571	588.537	365.797	285.867	319.731	1290.52	469.678	1473.28	1036.52	854	1044.48	672.445	782.886	770.832	397.632	446.01	559.361
novel_miR_75	2.15783	9.4444	4.01142	7.70776	14.1242	6.81077	10.3798	7.5013	10.9423	6.63577	1.35482	6.20837	7.88275	4.66567	20.4907	10.1223	9.16636	13.7596	19.7294	15.0877	9.161	14.9486	8.45516	13.11
novel_miR_76	463.933	322.999	361.028	421.358	487.286	506.267	261.093	354.061	304.82	364.138	233.029	292.828	317.562	292.382	170.073	244.959	281.102	226.408	174.277	184.406	164.898	213.764	215.607	205.39
novel_miR_77	181.258	205.888	210.6	146.447	148.304	113.513	142.922	120.021	130.525	85.4355	125.998	75.5352	206.078	119.752	458.991	180.177	236.798	271.44	157.836	132.437	160.972	112.114	71.8688	131.1
novel_miR_79	6.47348	24.5555	24.0685	33.4003	28.2485	20.4323	27.9457	24.0042	26.574	18.2484	24.3867	19.6598	21.396	31.1045	16.3925	28.3424	38.1932	23.7666	19.7294	30.1755	23.5568	20.928	44.3896	24.035
novel_miR_8	38.8409	45.3331	42.12	20.554	51.7888	43.1349	22.3566	39.0068	19.5397	23.2252	28.4512	17.5904	67.5664	17.1075	51.2267	72.8804	82.4973	75.0525	29.5942	55.3217	27.483	40.3611	40.162	28.4051
novel_miR_80	2.15783	0	6.01714	0	0	0	19.1628	9.00156	16.4134	14.9305	28.4512	16.5557	0	1.55522	4.09813	0	3.05545	1.25088	19.7294	28.4991	30.1004	10.464	10.5689	13.11
novel_miR_81	36.6831	45.3331	46.1314	30.8311	23.5404	18.162	43.1162	36.0062	32.0452	32.3494	44.709	31.0419	56.3054	32.6597	51.2267	38.4647	64.1646	41.2789	42.7471	46.9396	61.5095	40.3611	23.2517	41.5151
novel_miR_82	6.47348	3.77776	2.00571	0	7.06211	6.81077	10.3798	9.00156	2.34477	4.14735	8.12891	7.2431	2.25221	10.8866	2.04907	4.04891	10.6941	5.0035	3.28824	3.35283	3.92614	1.49486	2.11379	6.55501
novel_miR_83	0	0	0	0	2.35404	2.27026	0.798448	0	1.56318	0.829471	0	0	3.37832	10.8866	28.6869	26.3179	24.4436	13.7596	1.64412	5.02925	2.61743	1.49486	14.7965	6.55501
novel_miR_84	19.4205	11.3333	92.2628	17.9848	28.2485	13.6215	40.7209	15.0026	34.3899	14.101	16.2578	28.9724	21.396	13.997	30.736	20.2446	113.052	25.0175	32.8824	51.9689	15.7046	101.65	16.9103	39.3301
novel_miR_85	213.625	158.666	344.983	146.447	110.64	158.918	37.5271	33.0057	35.1715	31.5199	33.8705	22.764	295.04	83.9821	215.152	230.788	183.327	267.687	95.359	55.3217	77.2141	83.7119	38.0482	63.3651
novel_miR_86	17.2626	5.66664	8.02285	5.13851	4.70808	0	5.58914	3.00052	9.37907	6.63577	5.41928	6.20837	11.2611	0	4.09813	8.09782	6.11091	12.5088	8.2206	3.35283	6.54357	14.9486	2.11379	4.37001
novel_miR_87	4.31566	13.2222	22.0628	0	2.35404	24.9728	7.18604	10.5018	14.0686	4.14735	1.35482	1.03473	11.2611	15.5522	26.6379	14.1712	27.4991	16.2614	16.4412	26.8226	17.0133	10.464	16.9103	15.295
novel_miR_88	2.15783	0	2.00571	0	0	0	2.39535	1.50026	2.34477	3.31788	2.70964	1.03473	0	1.55522	2.04907	0	4.58318	2.50175	9.86472	15.0877	14.3959	0	10.5689	6.55501
novel_miR_89	10.7891	9.4444	8.02285	5.13851	4.70808	9.08102	8.78293	7.5013	7.03431	5.8063	6.77409	3.10419	10.135	1.55522	18.4416	8.09782	13.7495	10.007	9.86472	5.02925	5.23486	7.47428	21.1379	4.37001
novel_miR_9	8.63131	18.8888	14.04	7.70776	11.7702	6.81077	7.18604	9.00156	5.47113	5.8063	12.1934	5.17364	10.135	3.11045	14.3435	18.2201	16.805	17.5123	11.5088	28.4991	15.7046	19.4331	23.2517	8.74002
novel_miR_90	2.15783	0	8.02285	2.56925	4.70808	0	1.5969	1.50026	1.56318	1.65894	0	2.06946	6.75664	0	6.1472	6.07337	3.05545	2.50175	1.64412	5.02925	5.23486	1.49486	4.22758	4.37001
novel_miR_91	10.7891	28.3332	24.0685	17.9848	7.06211	13.6215	15.1705	12.0021	4.68954	7.46524	18.9675	16.5557	13.5133	4.66567	24.5888	8.09782	13.7495	12.5088	21.3736	26.8226	22.2481	14.9486	19.0241	19.665
novel_miR_92	8.63131	7.55552	8.02285	0	9.41615	2.27026	7.98448	3.00052	5.47113	4.97682	14.903	4.13891	14.6394	6.2209	22.5397	16.1956	6.11091	12.5088	23.0177	11.7349	13.0871	7.47428	10.5689	13.11
novel_miR_93	10.7891	9.4444	16.0457	15.4155	16.4783	11.3513	17.5659	21.0036	31.2636	18.2484	12.1934	16.5557	6.75664	4.66567	6.1472	8.09782	7.63864	11.2579	8.2206	10.0585	9.161	8.96913	6.34137	10.925
novel_miR_94	0	1.88888	4.01142	7.70776	2.35404	4.54051	4.79069	3.00052	3.90795	3.31788	5.41928	4.13891	4.50443	6.2209	8.19627	8.09782	1.52773	3.75263	6.57648	1.67642	10.4697	7.47428	4.22758	8.74002
novel_miR_95	185.573	343.776	158.451	123.324	145.95	192.972	488.65	450.078	358.75	482.752	493.154	435.621	305.175	477.454	303.262	275.326	554.565	288.952	508.033	658.831	721.101	690.623	708.119	380.191
novel_miR_96	4.31566	3.77776	4.01142	0	4.70808	0	6.38759	3.00052	3.90795	2.48841	5.41928	6.20837	6.75664	3.11045	6.1472	10.1223	6.11091	11.2579	8.2206	3.35283	6.54357	5.97942	4.22758	8.74002
novel_miR_97	40.9987	24.5555	46.1314	12.8463	7.06211	13.6215	7.98448	1.50026	5.47113	0.829471	2.70964	11.382	16.8916	10.8866	18.4416	16.1956	10.6941	17.5123	6.57648	6.70566	5.23486	4.48457	4.22758	4.37001
novel_miR_98	56.1035	69.8886	50.1428	25.6925	25.8944	43.1349	60.6821	43.5075	48.4585	46.4504	60.9669	50.7017	74.3231	31.1045	77.8645	64.7826	51.9427	51.2859	60.8325	58.6745	70.6705	20.928	40.162	63.3651
novel_miR_99	4.31566	0	4.01142	0	0	0	3.99224	0	3.90795	2.48841	0	2.06946	2.25221	1.55522	8.19627	6.07337	1.52773	2.50175	8.2206	1.67642	3.92614	1.49486	8.45516	6.55501
