# Supplementary material for: Identification of MicroRNAs That Respond to Soybean Cyst Nematode Infection in Early Stages in Resistant and Susceptible Soybean Cultivars
Source: Int J Mol Sci. 2019 Nov 11;20(22):5634. doi: 10.3390/ijms20225634 (PMC6888636; doi:10.3390/ijms20225634)
Supplement: Supplementary file 1 [file ijms-20-05634-s001.zip › supplementary material 3 all DE miRNAs.xls]

ID	W1C_1	W1C_2	W1C_3	W1N_1	W1N_2	W1N_3	H1C_1	H1C_2	H1C_3	H1N_1	H1N_2	H1N_3	W5C_1	W5C_2	W5C_3	W5N_1	W5N_2	W5N_3	H5C_1	H5C_2	H5C_3	H5N_1	H5N_2	H5N_3
aly-miR157b-5p	45.31438473	43.44426101	52.14851898	53.95433921	63.55902279	65.8374179	124.557959	132.022906	125.83591	130.22691	107.0306975	173.8344041	99.09742516	77.76122328	57.37387481	70.85593975	73.33091952	68.79815871	144.6825861	135.7896166	111.2406738	159.9495337	82.43779117	157.3203107
aly-miR166c-5p	1081.07175	882.1073867	1486.232791	2245.528213	2410.53479	2308.850138	990.0760842	1264.719429	1605.384839	1348.719463	796.6335459	1050.249525	1513.487948	670.3017447	1551.143687	1848.3278	1591.892045	1803.762634	1644.120297	1771.970676	1811.259912	2179.499253	1695.259193	1970.873892
aly-miR166d-5p	1081.07175	882.1073867	1486.232791	2245.528213	2410.53479	2308.850138	990.0760842	1264.719429	1605.384839	1348.719463	796.6335459	1050.249525	1513.487948	670.3017447	1551.143687	1848.3278	1591.892045	1803.762634	1644.120297	1771.970676	1811.259912	2179.499253	1695.259193	1970.873892
ath-miR156j	4.315655688	1.888880914	6.017136806	5.138508497	2.354037881	2.27025579	23.95345365	30.0052059	13.28702155	38.98512593	17.61264642	39.31968664	9.008856832	4.665673397	4.098133915	6.073366264	4.58318247	5.003502452	6.576481188	10.05849012	10.46971047	20.92797637	16.91031614	15.29503021
cme-miR156b	45.31438473	43.44426101	52.14851898	53.95433921	63.55902279	65.8374179	124.557959	132.022906	125.83591	130.22691	107.0306975	173.8344041	99.09742516	77.76122328	57.37387481	70.85593975	73.33091952	68.79815871	144.6825861	135.7896166	111.2406738	159.9495337	82.43779117	157.3203107
gma-miR10199	53.9456961	18.88880914	26.07425949	74.5083732	91.80747737	72.64818527	6.38758764	4.500780885	11.72384254	19.07782758	5.419275822	11.38201455	49.54871258	32.65971378	22.53973653	44.53801927	71.80319203	57.54027819	14.79708267	15.08773518	20.93942095	16.44341	14.79652662	15.29503021
gma-miR10440	1225.646215	1063.439954	1452.135682	1084.225293	1217.037585	1232.748894	3659.289269	2685.465928	3986.888054	2759.649233	4542.707958	3538.771798	1754.474868	706.0719074	1956.858944	1457.607903	806.6401148	1447.263084	4429.26008	4035.130953	4512.445214	2686.255253	3096.701643	4487.998864
gma-miR10448	144.5744656	94.44404568	126.3598729	118.1856954	148.3043865	108.9722779	31.9379382	25.50442502	25.7924536	31.51988905	46.06384449	36.21550086	195.9426361	85.53734561	104.5024148	151.8341566	223.0482136	165.1155809	49.32360891	56.99811068	51.03983856	53.81479638	25.36547421	61.18012083
gma-miR1511	13505.84448	12961.50083	18123.61606	16522.87407	17436.35859	15873.62848	45186.59341	49309.05512	51218.34172	49477.9311	26962.25203	39888.78737	14932.1802	8398.212114	23045.85607	16278.64604	11803.22259	17788.70209	61919.21451	67386.85456	45852.09702	74676.99911	44966.6444	76315.64572
gma-miR1512a-3p	138.100982	141.6660685	120.3427361	107.9086784	122.4099698	72.64818527	39.12397429	36.00624708	43.76901216	25.7135937	27.09637911	35.18077226	252.2479913	135.3045285	221.2992314	238.8857397	119.1627442	201.3909737	82.20601485	78.79150594	157.0456571	43.35080819	95.12052828	76.47515104
gma-miR1512a-5p	138.100982	169.9992822	182.5198164	125.8934582	136.5341971	65.8374179	28.74414438	33.00572649	35.95311714	24.88412293	31.16083598	18.62511473	211.7081356	91.75824347	241.789901	166.0053446	152.772749	193.88572	60.83245099	53.64528064	64.12697665	58.29936274	44.38957986	45.88509062
gma-miR1513b	28.05176197	24.55545188	34.09710857	28.26179673	47.08075762	52.21588316	43.91466502	36.00624708	45.33219117	48.9387751	47.41866344	69.32681592	113.7368175	113.531386	122.9440174	127.5406916	68.74773705	115.0805564	136.4619847	88.84999606	107.3145324	91.18618275	131.0549501	179.1703539
gma-miR1516a-3p	6.473483533	3.777761827	18.05141042	2.569254248	4.708075762	6.810767369	3.19379382	3.00052059	3.126358012	1.658941529	0	2.069457192	29.27878471	20.21791805	18.44160262	40.48910843	24.44363984	30.02101471	3.288240594	1.67641502	5.234855237	2.98971091	2.113789517	6.555012946
gma-miR1520l	23.73610629	24.55545188	36.10282083	23.12328823	32.95653034	34.05383685	40.7208712	28.50494561	32.04516962	41.47353822	52.83793927	41.38914383	59.68367651	26.43881591	51.22667393	56.6847518	61.1090996	57.54027819	90.42661633	87.17358104	83.75768379	31.39196455	63.41368552	83.03016398
gma-miR1531-5p	25.89393413	16.99992822	26.07425949	41.10806797	30.60249246	29.51332527	12.77517528	3.00052059	12.50543205	4.147353822	13.54818956	8.277828767	74.32306887	34.21493824	61.47200872	99.19831565	70.27546454	65.04553187	13.15296238	13.41132016	13.08713809	13.45369909	10.56894759	17.48003452
gma-miR156b	4.315655688	1.888880914	2.005712269	5.138508497	2.354037881	2.27025579	23.95345365	30.0052059	13.28702155	38.98512593	20.32228433	39.31968664	9.008856832	4.665673397	4.098133915	6.073366264	6.11090996	5.003502452	6.576481188	11.73490514	10.46971047	20.92797637	16.91031614	15.29503021
gma-miR156d	45.31438473	43.44426101	52.14851898	53.95433921	63.55902279	65.8374179	124.557959	132.022906	125.83591	130.22691	107.0306975	173.8344041	99.09742516	77.76122328	57.37387481	70.85593975	73.33091952	68.79815871	144.6825861	135.7896166	111.2406738	159.9495337	82.43779117	157.3203107
gma-miR156i	45.31438473	43.44426101	52.14851898	53.95433921	63.55902279	65.8374179	124.557959	132.022906	125.83591	130.22691	107.0306975	173.8344041	99.09742516	77.76122328	57.37387481	70.85593975	73.33091952	68.79815871	144.6825861	135.7896166	111.2406738	159.9495337	82.43779117	157.3203107
gma-miR156j	45.31438473	43.44426101	52.14851898	53.95433921	63.55902279	65.8374179	124.557959	132.022906	125.83591	130.22691	107.0306975	173.8344041	99.09742516	77.76122328	57.37387481	70.85593975	73.33091952	68.79815871	144.6825861	135.7896166	111.2406738	159.9495337	82.43779117	157.3203107
gma-miR156l	45.31438473	43.44426101	52.14851898	53.95433921	63.55902279	65.8374179	124.557959	132.022906	125.83591	130.22691	107.0306975	173.8344041	99.09742516	77.76122328	57.37387481	70.85593975	73.33091952	68.79815871	144.6825861	135.7896166	111.2406738	159.9495337	82.43779117	157.3203107
gma-miR156o	334.4633158	296.5543034	252.7197458	462.4657647	699.1492507	624.3203422	665.107563	475.5825136	529.917683	486.8993387	765.4727099	1144.409827	1797.266938	1096.433248	1422.052468	1793.667503	1287.874274	1606.124287	1971.300236	1386.395222	1821.729622	1275.111703	564.3818011	1929.35881
gma-miR156q	340.9367994	300.3320653	240.6854722	475.3120359	729.7517432	612.9690632	597.2394443	417.0723621	478.3327758	454.5499789	705.8606758	1040.936967	1958.300254	1088.657126	1501.96608	1801.765325	1378.010196	1684.929451	1944.994311	1401.482957	1765.454929	1246.709449	555.926643	1900.953754
gma-miR156u	284.8332754	254.9989233	214.6112127	418.7884425	635.5902279	551.6721569	554.1232277	397.5689782	452.5403222	412.2469699	674.6998399	968.5059657	1655.377443	958.0182708	1315.500987	1601.344238	1138.15698	1461.022716	1787.158763	1243.899945	1648.9794	1119.646736	498.8543261	1791.703539
gma-miR156v	286.9911033	253.1100424	212.6055005	416.2191882	633.23619	547.1316453	550.9294339	393.0681973	450.1955537	412.2469699	669.280564	963.3323227	1639.611943	953.3525974	1307.304719	1595.270872	1128.990615	1448.51396	1770.71756	1225.45938	1629.348692	1112.172458	498.8543261	1789.518534
gma-miR156w	289.1489311	253.1100424	210.5997882	421.3576967	630.8821522	547.1316453	550.9294339	393.0681973	451.7587327	414.7353822	676.0546588	964.3670513	1645.242479	959.5734952	1307.304719	1599.319783	1128.990615	1452.266587	1778.938161	1233.841455	1635.892261	1112.172458	498.8543261	1793.888543
gma-miR156x	286.9911033	253.1100424	212.6055005	416.2191882	633.23619	547.1316453	550.9294339	393.0681973	450.1955537	412.2469699	669.280564	963.3323227	1639.611943	953.3525974	1307.304719	1595.270872	1128.990615	1448.51396	1770.71756	1225.45938	1629.348692	1112.172458	498.8543261	1789.518534
gma-miR159a-5p	308.5693817	234.2212333	258.7368826	318.5875268	583.8013945	454.0511579	273.8678201	367.5637723	358.7495818	327.640952	176.1264642	235.9181199	287.1573115	139.9702019	163.9253566	281.3993036	229.1591235	278.9452617	264.7033678	295.0490435	236.8771995	213.7643301	384.7096921	281.8655567
gma-miR166i-5p	632.2435583	564.7753932	746.1249639	1151.025903	1315.907176	1130.587383	862.3243314	835.6449844	996.5266162	1114.808707	1097.403354	745.004589	729.7174034	339.0389335	465.1381993	821.9289011	678.3110056	707.9955969	879.6043589	839.883925	1128.111303	645.7775565	720.8022254	834.6716485
gma-miR171b-5p	876.0781047	1029.440098	892.5419595	1359.135497	1322.969289	3382.681127	2080.756674	1756.804806	1935.997199	2125.933569	1677.265867	2100.49905	769.1311521	388.8061164	252.0352358	921.1272168	1840.911626	1233.363354	1246.243185	1304.250886	997.2399226	1230.266039	879.3364392	1055.357084
gma-miR171m	62.57700748	56.66642741	88.25133982	87.35464444	42.37268186	99.89125475	29.54259283	66.01145299	76.59577129	61.38083657	10.83855164	12.41674315	28.1526776	23.32836698	24.58880349	12.14673253	15.2772749	17.51225858	21.37356386	6.70566008	15.70456571	5.97942182	23.25168469	15.29503021
gma-miR171n	53.9456961	32.11097553	56.15994352	59.09284771	42.37268186	49.94562737	29.54259283	42.00728826	48.45854918	48.10930434	14.90300851	13.45147175	24.77435629	32.65971378	10.24533479	14.17118795	18.33272988	15.01050736	23.01768416	25.1462253	13.08713809	8.96913273	19.02410566	10.92502158
gma-miR171r	17.26262275	15.11104731	6.017136806	33.40030523	37.6646061	154.3773937	28.74414438	22.50390443	33.60834863	37.3261844	25.74156016	38.28495805	24.77435629	43.54628504	10.24533479	36.44019759	62.63682709	36.27539277	23.01768416	26.82264032	19.63070714	35.87653092	50.73094842	17.48003452
gma-miR3522	166.152744	271.9988516	152.4341324	1731.677363	3837.081746	1507.449844	163.6819333	187.5325369	138.341342	503.488754	417.2842383	544.2672414	1244.34835	646.9733777	831.9211847	4937.646773	2050.210292	2694.38607	797.398344	1032.671652	844.1204069	1774.393425	619.3403286	928.626834
gma-miR398d	815.6589251	1252.328046	840.3934405	5590.697244	8651.089213	6236.392654	265.084887	469.5814724	347.8073288	926.5188439	327.8661872	471.8362397	1069.801749	673.4121936	913.883863	2834.23759	1405.509291	1581.106775	532.6949762	673.918838	543.1162308	748.9225829	519.9922213	480.7009494
gma-miR399a	8.631311377	9.444404568	16.04569815	28.26179673	42.37268186	29.51332527	7.186036095	10.50182207	17.19496906	9.953649174	8.128913733	11.38201455	47.29649837	23.32836698	47.12854002	80.97821686	36.66545976	83.80866607	90.42661633	65.38018578	53.65726618	89.6913273	48.6171589	93.95518556
gma-miR399b	8.631311377	9.444404568	16.04569815	28.26179673	42.37268186	29.51332527	7.186036095	10.50182207	17.19496906	9.953649174	8.128913733	11.38201455	47.29649837	23.32836698	47.12854002	78.95376144	36.66545976	83.80866607	90.42661633	65.38018578	53.65726618	89.6913273	48.6171589	93.95518556
gma-miR399h	8.631311377	9.444404568	16.04569815	28.26179673	42.37268186	29.51332527	7.186036095	10.50182207	17.19496906	9.953649174	8.128913733	11.38201455	47.29649837	23.32836698	47.12854002	78.95376144	36.66545976	83.80866607	90.42661633	65.38018578	53.65726618	89.6913273	48.6171589	93.95518556
gma-miR399l	0	5.666642741	8.022849074	5.138508497	0	13.62153474	0.798448455	0	1.563179006	0.829470764	1.354818956	0	6.756642624	4.665673397	12.29440174	40.48910843	16.80500239	36.27539277	67.40893218	40.23396048	31.40913142	56.80450729	31.70684276	48.07009494
gma-miR399n	0	5.666642741	8.022849074	5.138508497	0	13.62153474	0.798448455	0	1.563179006	0.829470764	1.354818956	0	6.756642624	4.665673397	12.29440174	40.48910843	16.80500239	36.27539277	67.40893218	40.23396048	31.40913142	56.80450729	31.70684276	48.07009494
gma-miR408a-3p	94.94442514	168.1104013	102.2913257	1045.686479	1822.02532	1294.0458	59.88363412	90.01561771	67.21669725	239.7170509	48.7734824	138.6536318	259.0046339	171.0746912	204.9066957	886.7114746	381.9318725	574.1519063	156.1914282	182.7292372	167.5153676	276.5482592	152.1928452	122.3602417
gma-miR408a-5p	28.05176197	7.555523654	4.011424537	454.7580019	932.1990009	581.1854822	7.186036095	0	4.689537018	48.10930434	8.128913733	30.00712928	16.89160656	6.220897862	18.44160262	54.66029638	25.97136733	55.03852697	3.288240594	6.70566008	6.543569046	22.42283182	12.6827371	8.740017262
gma-miR4401b	28.05176197	13.2221664	24.06854722	23.12328823	7.062113644	22.7025579	64.67432485	37.50650738	53.9296757	59.72189504	44.70902553	51.73642979	12.38717814	7.776122328	34.83413828	16.19564337	10.69409243	8.756129291	65.76481188	80.46792096	75.90540093	38.86624183	33.82063228	65.55012946
gma-miR4415a-3p	34.52524551	33.99985645	44.12566991	159.2937634	195.3851441	138.4856032	12.77517528	13.50234266	14.06861105	23.22518141	5.419275822	8.277828767	67.56642624	34.21493824	153.6800218	255.0813831	45.8318247	128.8401881	23.01768416	13.41132016	34.02655904	38.86624183	25.36547421	32.77506473
gma-miR4415a-5p	0	1.888880914	4.011424537	15.41552549	44.72671974	13.62153474	0.798448455	0	0.781589503	2.488412293	4.064456867	1.034728596	9.008856832	1.555224466	6.147200872	22.26900964	1.52772749	6.254378065	1.644120297	0	3.926141427	2.98971091	0	2.185004315
gma-miR4415b-3p	34.52524551	33.99985645	44.12566991	159.2937634	195.3851441	138.4856032	12.77517528	13.50234266	14.06861105	23.22518141	5.419275822	8.277828767	67.56642624	34.21493824	153.6800218	255.0813831	45.8318247	128.8401881	23.01768416	13.41132016	34.02655904	38.86624183	25.36547421	32.77506473
gma-miR4994-5p	17.26262275	24.55545188	14.03998588	10.27701699	49.4347955	15.89179053	62.27897949	84.01457653	71.12464477	41.47353822	60.966853	50.7017012	20.26992787	27.99404038	32.78507132	16.19564337	22.91591235	27.51926348	36.17064653	23.46981028	54.96597998	10.46398818	23.25168469	21.85004315
gma-miR4996	181.2575389	220.9990669	158.4512692	732.2374608	1341.801592	696.9685274	51.10070112	63.0109324	70.34305526	112.808024	35.22529284	108.6465026	345.7148809	157.077671	196.7104279	631.6300915	296.3791331	442.809967	118.3766614	162.6122569	64.12697665	203.3003419	76.09642262	58.99511652
gma-miR4997b	6.473483533	13.2221664	10.02856134	7.707762745	2.354037881	6.810767369	0	0	0	0	0	0	9.008856832	7.776122328	8.196267829	14.17118795	12.22181992	18.76313419	0	1.67641502	0	0	0	0
gma-miR5037c	602.0339685	241.7767569	290.8282789	344.2800693	294.2547351	469.9429485	400.8211244	1209.209798	490.0566183	204.8792788	295.3505323	479.0793399	439.1817706	488.3404822	153.6800218	1166.086323	1289.402002	1466.026218	470.2184049	608.5386523	340.2655904	319.8990674	860.3123335	893.666765
gma-miR5225	135.9431542	128.4439021	232.6626232	197.8325771	171.8447653	258.80916	199.6121137	210.0364413	328.2675912	199.0729835	153.094542	114.8548741	367.1109159	178.8508135	508.1686054	390.7198963	244.4363984	379.0153107	618.1892317	323.5480989	374.2921494	384.1778519	431.2130615	745.0864715
gma-miR5377	4.315655688	3.777761827	0	0	0	2.27025579	49.50380421	27.00468531	36.73470664	30.69041829	65.03130987	42.42387243	5.63053552	1.555224466	4.098133915	8.097821686	4.58318247	3.752626839	70.69717277	43.58679052	69.36183189	28.40225364	16.91031614	41.51508199
gma-miR5668	43.15655688	83.1107602	84.23991528	51.38508497	51.78883339	56.75639474	14.37207219	12.00208236	18.75814807	7.46523688	8.128913733	9.312557363	76.57528308	45.1015095	106.5514818	80.97821686	47.35955219	47.53327329	21.37356386	13.41132016	19.63070714	13.45369909	14.79652662	15.29503021
gma-miR5761b	267.5706527	124.6661403	150.4284201	249.2176621	324.8572276	229.2958348	17.56586601	43.50754856	42.20583316	124.4206147	39.28974971	24.8334863	192.5643148	101.0895903	90.15894612	117.4184144	252.0750359	155.108576	39.45888713	30.17547036	24.86556237	38.86624183	19.02410566	15.29503021
gma-miR5770c	28.05176197	58.55530832	28.07997176	95.06240719	254.2360912	102.1615105	8.782933005	7.501301476	14.06861105	28.20200599	8.128913733	21.72930051	38.28764154	29.54926485	30.73600436	137.6629687	25.97136733	67.5472831	27.95004505	40.23396048	15.70456571	85.20676093	19.02410566	10.92502158
gma-miR5786	71.20831886	39.66649919	96.27418889	79.6468817	89.45343948	104.4317663	21.55810828	15.00260295	10.94225304	37.3261844	12.1933706	6.208371575	97.97131805	80.87167221	71.71734351	87.05158312	113.0518343	105.0735515	75.62953366	85.49716602	64.12697665	80.72219457	69.75505407	87.40017262
gma-miR6300	284.8332754	249.3322806	355.0110715	436.7732222	765.0623114	524.4290874	253.9066087	525.0911033	320.4516962	318.5167736	383.4137644	468.7320539	801.7882581	888.0331698	1016.337211	981.8608794	1028.160601	889.3725608	1071.966434	1029.318822	872.9121107	681.6540875	2618.985212	1896.583746
gma-miR862b	321.5163488	247.4433997	186.531241	213.2481026	178.906879	211.1337884	323.3716243	658.6142696	261.050894	89.58284256	277.7378859	300.0712928	265.7612766	139.9702019	49.17760698	455.5024698	452.2073371	694.2359652	198.9385559	224.6396127	201.5419266	53.81479638	186.0134775	209.7604143
gra-miR157b	45.31438473	43.44426101	52.14851898	53.95433921	63.55902279	65.8374179	124.557959	132.022906	125.83591	130.22691	107.0306975	173.8344041	99.09742516	77.76122328	57.37387481	70.85593975	73.33091952	68.79815871	144.6825861	135.7896166	111.2406738	159.9495337	82.43779117	157.3203107
gso-miR3522a	166.152744	271.9988516	152.4341324	1734.246618	3839.435784	1509.7201	163.6819333	187.5325369	138.341342	503.488754	418.6390573	545.30197	1244.34835	646.9733777	831.9211847	4939.671228	2051.738019	2694.38607	797.398344	1032.671652	845.4291207	1775.88828	619.3403286	930.8118384
gso-miR3522b	166.152744	271.9988516	152.4341324	1734.246618	3839.435784	1509.7201	163.6819333	187.5325369	138.341342	504.3182248	418.6390573	545.30197	1244.34835	646.9733777	831.9211847	4939.671228	2051.738019	2694.38607	797.398344	1032.671652	845.4291207	1775.88828	619.3403286	930.8118384
lus-miR156b	45.31438473	43.44426101	52.14851898	53.95433921	63.55902279	65.8374179	124.557959	132.022906	126.6174995	130.22691	108.3855164	173.8344041	99.09742516	77.76122328	57.37387481	70.85593975	73.33091952	68.79815871	144.6825861	135.7896166	111.2406738	159.9495337	82.43779117	157.3203107
lus-miR156c	45.31438473	43.44426101	52.14851898	53.95433921	63.55902279	65.8374179	124.557959	132.022906	125.83591	130.22691	107.0306975	173.8344041	99.09742516	77.76122328	57.37387481	70.85593975	73.33091952	68.79815871	144.6825861	135.7896166	111.2406738	159.9495337	82.43779117	157.3203107
lus-miR156i	45.31438473	43.44426101	52.14851898	53.95433921	63.55902279	65.8374179	124.557959	132.022906	125.83591	130.22691	107.0306975	173.8344041	99.09742516	77.76122328	57.37387481	70.85593975	73.33091952	68.79815871	144.6825861	135.7896166	111.2406738	159.9495337	82.43779117	157.3203107
mtr-miR156e	45.31438473	43.44426101	52.14851898	53.95433921	63.55902279	65.8374179	124.557959	132.022906	125.83591	130.22691	107.0306975	173.8344041	99.09742516	77.76122328	57.37387481	70.85593975	73.33091952	68.79815871	144.6825861	135.7896166	111.2406738	159.9495337	82.43779117	157.3203107
mtr-miR166g-5p	1124.228307	927.4405286	1564.455569	2353.436891	2530.590722	2404.200881	1045.169028	1326.230101	1675.727894	1425.030773	852.181123	1090.60394	1584.432695	727.8450499	1641.302633	1933.354928	1662.167509	1886.320424	1729.614552	1921.171613	1921.191872	2258.726592	1777.696984	2053.904056
mtr-miR398b	815.6589251	1252.328046	840.3934405	5590.697244	8651.089213	6236.392654	265.084887	469.5814724	347.8073288	926.5188439	327.8661872	471.8362397	1069.801749	673.4121936	913.883863	2834.23759	1405.509291	1581.106775	532.6949762	673.918838	543.1162308	748.9225829	519.9922213	480.7009494
mtr-miR399l	8.631311377	9.444404568	16.04569815	28.26179673	42.37268186	29.51332527	7.186036095	10.50182207	17.19496906	9.953649174	8.128913733	11.38201455	47.29649837	23.32836698	47.12854002	78.95376144	36.66545976	83.80866607	90.42661633	65.38018578	53.65726618	89.6913273	48.6171589	93.95518556
mtr-miR399p	8.631311377	9.444404568	16.04569815	28.26179673	42.37268186	29.51332527	7.186036095	10.50182207	17.19496906	9.953649174	8.128913733	11.38201455	47.29649837	23.32836698	47.12854002	78.95376144	36.66545976	83.80866607	90.42661633	65.38018578	53.65726618	89.6913273	48.6171589	93.95518556
nta-miR156g	45.31438473	43.44426101	52.14851898	53.95433921	63.55902279	65.8374179	124.557959	132.022906	125.0543205	129.3974393	107.0306975	172.7996755	97.97131805	77.76122328	57.37387481	68.83148433	73.33091952	68.79815871	143.0384658	135.7896166	109.93196	158.4546782	82.43779117	157.3203107
vvi-miR408	94.94442514	168.1104013	102.2913257	1045.686479	1822.02532	1294.0458	59.88363412	90.01561771	67.21669725	239.7170509	48.7734824	138.6536318	257.8785268	171.0746912	204.9066957	882.6625638	381.9318725	574.1519063	154.5473079	182.7292372	167.5153676	272.0636928	152.1928452	122.3602417
novel_miR_100	6.473483533	13.2221664	8.022849074	7.707762745	2.354037881	6.810767369	33.53483511	33.00572649	11.72384254	20.73676911	36.5801118	27.93767209	18.01771366	10.88657126	18.44160262	6.073366264	16.80500239	11.25788052	19.72944356	23.46981028	11.77842428	2.98971091	8.455158069	4.370008631
novel_miR_105	2.157827844	7.555523654	8.022849074	7.707762745	11.77018941	15.89179053	0	0	0	0.829470764	1.354818956	0	19.14382077	6.220897862	10.24533479	10.12227711	15.2772749	16.26138297	0	0	0	0	0	0
novel_miR_106	2.157827844	11.33328548	10.02856134	12.84627124	0	0	4.79069073	4.500780885	14.06861105	6.635766116	6.774094778	5.173642979	27.0265705	21.77314252	51.22667393	38.46465301	16.80500239	22.51576103	13.15296238	13.41132016	13.08713809	16.44341	122.599792	69.92013809
novel_miR_107	40.99872904	35.88873736	54.15423125	84.78539019	72.97517432	63.56716211	130.9455466	133.5231663	110.9857094	93.73019639	51.48312031	50.7017012	186.9337793	76.20599881	79.91361134	253.0569277	119.1627442	210.147103	350.1976233	321.8716838	393.9228566	219.7437519	221.9478993	286.2355653
novel_miR_108	198.5201617	162.4437586	170.4855428	187.5555601	176.5528411	242.9173695	78.24794859	96.01665889	87.53802433	77.1407811	63.67649091	65.18790154	176.7988153	80.87167221	112.6986827	182.2009879	91.6636494	123.8366857	110.1560599	87.17358104	98.15353569	106.1347373	114.1446339	185.7253668
novel_miR_111	2.157827844	0	6.017136806	0	0	0	19.16276292	9.001561771	16.41337956	14.93047376	28.45119807	16.55565753	0	1.555224466	4.098133915	0	3.05545498	1.250875613	19.72944356	28.49905534	30.10041761	10.46398818	10.56894759	13.11002589
novel_miR_114	463.9329865	322.9986362	361.0282083	421.3576967	487.2858414	506.2670411	261.0926448	354.0614297	304.8199061	364.1376656	233.0288604	292.8281926	317.5622033	292.3821995	170.0725575	244.959106	281.1018582	226.4084859	174.2767515	184.4056522	164.89794	213.7643301	215.6065308	205.3904056
novel_miR_115	209.3093009	179.4436868	188.5369532	197.8325771	181.2609169	245.1876253	84.63553623	103.5179604	91.44597184	78.79972262	66.38612882	67.25735873	186.9337793	85.53734561	129.0912183	188.2743542	96.24683188	131.3419394	113.4443005	97.23207116	96.84482188	103.1450264	114.1446339	187.9103711
novel_miR_116	209.3093009	179.4436868	188.5369532	197.8325771	181.2609169	245.1876253	84.63553623	103.5179604	91.44597184	78.79972262	66.38612882	67.25735873	186.9337793	85.53734561	129.0912183	188.2743542	96.24683188	131.3419394	113.4443005	97.23207116	96.84482188	103.1450264	114.1446339	187.9103711
novel_miR_12	448.8281916	283.332137	375.0681942	822.1613594	758.0001977	1051.128431	424.774578	712.6236402	638.5586239	739.0584511	384.7685834	496.669726	520.2614821	1269.063164	624.965422	659.9724674	456.7905195	554.1378965	567.2215025	487.8367708	481.6066818	632.3238574	1380.304555	865.2617089
novel_miR_120	12.94696707	13.2221664	16.04569815	10.27701699	11.77018941	4.540511579	0	0	0	0	0	0	15.76549946	12.44179572	47.12854002	26.31792048	21.38818486	20.01400981	0	0	0	0	0	0
novel_miR_122	140.2588099	513.7756085	128.3655852	395.6651542	470.8075762	374.5922053	110.1858868	138.0239472	151.6283636	257.9654078	167.9975505	141.7578176	182.4293509	242.6150166	124.9930844	244.959106	171.1054789	217.6523566	133.1737441	214.5811226	168.8240814	231.7025955	484.0577995	192.2803798
novel_miR_126	8.631311377	9.444404568	2.005712269	12.84627124	18.83230305	47.67537158	23.95345365	16.50286325	46.11378067	2.488412293	0	3.104185788	14.63939235	54.43285629	65.57014264	62.75811807	44.30409721	50.03502452	88.78249604	28.49905534	22.24813476	13.45369909	48.6171589	65.55012946
novel_miR_13	4.315655688	20.77769005	22.06283495	15.41552549	2.354037881	2.27025579	7.186036095	7.501301476	17.19496906	7.46523688	10.83855164	6.208371575	34.90932023	23.32836698	69.66827655	50.61138554	18.33272988	27.51926348	18.08532327	15.08773518	18.32199333	19.43312091	150.0790557	76.47515104
novel_miR_130	17.26262275	20.77769005	26.07425949	12.84627124	9.416151525	18.16204632	23.15500519	18.00312354	21.10291658	13.27153223	48.7734824	16.55565753	42.79206995	41.99106057	45.07947306	40.48910843	111.5241068	72.55078555	42.74712772	77.11509092	71.9792595	22.42283182	19.02410566	24.03504747
novel_miR_136	28.05176197	30.22209462	18.05141042	7.707762745	7.062113644	11.35127895	63.07742794	46.50806915	40.64265415	52.25665816	107.0306975	45.52805822	36.03542733	15.55224466	45.07947306	20.24455421	33.61000478	31.27189032	108.5119396	144.1716917	128.2539533	53.81479638	46.50336938	67.73513378
novel_miR_142	32.36741766	39.66649919	34.09710857	30.83105098	40.01864398	29.51332527	0	0	0	0	0	0	40.53985575	46.65673397	38.93227219	38.46465301	47.35955219	51.28590013	0	0	0	4.484566365	0	0
novel_miR_145	194.204506	162.4437586	174.4969674	190.1248144	176.5528411	233.8363463	75.05415477	96.01665889	83.63007681	75.48183957	62.32167195	62.08371575	170.0421727	80.87167221	114.7477496	174.1031662	94.71910439	125.0875613	106.8678193	90.52641108	94.22739426	101.6501709	112.0308444	179.1703539
novel_miR_149	209.3093009	179.4436868	188.5369532	197.8325771	181.2609169	245.1876253	84.63553623	103.5179604	91.44597184	78.79972262	66.38612882	67.25735873	186.9337793	85.53734561	129.0912183	188.2743542	96.24683188	131.3419394	113.4443005	97.23207116	96.84482188	103.1450264	114.1446339	187.9103711
novel_miR_154	362.5150778	375.8873018	465.3252463	565.2359346	642.6523416	671.9957138	330.5576604	349.5606488	358.7495818	447.9142128	463.3480828	369.3981087	778.1400089	1006.230229	991.7484074	872.5402867	777.6132925	878.1146803	1165.681291	1597.623514	893.8515317	823.6653557	1067.463706	1013.842002
novel_miR_156	0	3.777761827	8.022849074	10.27701699	7.062113644	6.810767369	47.9069073	60.01041181	37.51629614	43.96195052	96.19214584	41.38914383	11.26107104	0	12.29440174	10.12227711	4.58318247	8.756129291	49.32360891	65.38018578	66.74440427	34.38167546	23.25168469	34.96006905
novel_miR_158	194.204506	162.4437586	174.4969674	190.1248144	176.5528411	233.8363463	75.05415477	96.01665889	83.63007681	75.48183957	62.32167195	62.08371575	170.0421727	80.87167221	114.7477496	174.1031662	94.71910439	125.0875613	106.8678193	90.52641108	94.22739426	101.6501709	112.0308444	179.1703539
novel_miR_178	15.10479491	5.666642741	2.005712269	5.138508497	14.12422729	6.810767369	13.57362373	19.50338384	13.28702155	4.147353822	9.483732689	7.243100171	12.38717814	6.220897862	0	30.36683132	61.1090996	58.79115381	4.932360891	30.17547036	24.86556237	11.95884364	0	13.11002589
novel_miR_179	4.315655688	5.666642741	6.017136806	5.138508497	0	18.16204632	113.3796806	90.01561771	98.48027737	89.58284256	101.6114217	77.60464469	2.252214208	3.110448931	10.24533479	10.12227711	9.16636494	1.250875613	203.8709168	174.3471621	198.924499	88.19647184	145.8514767	135.4702676
novel_miR_18	125.154015	181.3325677	122.3484484	61.66210196	84.74536372	34.05383685	60.68208258	42.00728826	53.1480862	45.62089205	69.09576673	58.97952996	130.6284241	49.7671829	161.8762896	78.95376144	297.9068606	175.1225858	172.6326312	227.9924427	167.5153676	62.78392911	107.8032654	89.58517693
novel_miR_180	0	20.77769005	2.005712269	7.707762745	0	11.35127895	0.798448455	0	0	0.829470764	1.354818956	0	0	0	0	0	3.05545498	6.254378065	4.932360891	35.20471542	1.308713809	38.86624183	4.227579035	0
novel_miR_181	209.3093009	179.4436868	188.5369532	197.8325771	181.2609169	245.1876253	84.63553623	103.5179604	91.44597184	78.79972262	66.38612882	67.25735873	186.9337793	85.53734561	129.0912183	188.2743542	96.24683188	131.3419394	113.4443005	97.23207116	96.84482188	103.1450264	114.1446339	187.9103711
novel_miR_182	209.3093009	179.4436868	188.5369532	197.8325771	181.2609169	245.1876253	84.63553623	103.5179604	91.44597184	78.79972262	66.38612882	67.25735873	186.9337793	85.53734561	129.0912183	188.2743542	96.24683188	131.3419394	113.4443005	97.23207116	96.84482188	103.1450264	114.1446339	187.9103711
novel_miR_185	397.0403233	494.8867994	431.2281377	313.4490183	228.3416745	272.4306948	669.0998053	496.5861577	523.664967	429.665856	787.1498132	527.7115839	399.7680219	253.5015879	686.4374307	293.5460361	469.0123395	440.3082158	685.5981638	670.566008	719.792595	269.0739819	401.6200083	412.9658156
novel_miR_190	88.47094161	285.221018	86.24562755	23.12328823	96.51555313	122.5938126	340.9374903	234.040606	168.8233326	339.2535427	387.4782213	459.4194966	239.8608132	676.5226425	268.4277714	313.7905903	742.4755602	318.9732813	430.7595178	648.7726127	653.0481908	548.611952	355.1166389	251.2754963
novel_miR_192	181.2575389	205.8880196	210.5997882	146.4474922	148.3043865	113.5127895	142.9222734	120.0208236	130.525447	85.43548874	125.9981629	75.5351875	206.0776	119.7522838	458.9909984	180.1765325	236.797761	271.440008	157.8355485	132.4367866	160.9717985	112.1141591	71.86884359	131.1002589
novel_miR_193	4.315655688	5.666642741	2.005712269	0	4.708075762	4.540511579	28.74414438	13.50234266	15.63179006	17.41888605	36.5801118	21.72930051	2.252214208	3.110448931	18.44160262	2.024455421	12.22181992	3.752626839	34.52652624	18.44056522	39.26141427	13.45369909	14.79652662	17.48003452
novel_miR_198	129.4696707	75.55523654	78.22277847	59.09284771	56.49690915	59.02665053	11.17827837	16.50286325	21.88450608	20.73676911	13.54818956	20.69457192	82.2058186	46.65673397	73.76641046	103.2472265	126.8013817	105.0735515	37.81476683	30.17547036	24.86556237	10.46398818	19.02410566	21.85004315
novel_miR_200	0	0	0	25.69254248	44.72671974	20.43230211	0	0	0	0.829470764	0	3.104185788	10.13496394	1.555224466	6.147200872	24.29346506	10.69409243	17.51225858	0	3.35283004	2.617427618	1.494855455	0	4.370008631
novel_miR_206	213.6249566	158.6659967	344.9825102	146.4474922	110.6397804	158.9179053	37.52707738	33.00572649	35.17152763	31.51988905	33.87047389	22.76402911	295.0400613	83.98212114	215.1520305	230.7879181	183.3272988	267.6873812	95.35897723	55.32169566	77.21411474	83.71190548	38.04821131	63.36512515
novel_miR_214	28.05176197	11.33328548	12.03427361	105.3394242	162.4286138	81.72920843	23.15500519	24.00416472	28.91881161	30.69041829	43.35420658	47.59751541	47.29649837	20.21791805	22.53973653	80.97821686	44.30409721	51.28590013	37.81476683	45.26320554	34.02655904	65.77364002	12.6827371	21.85004315
novel_miR_216	4.315655688	7.555523654	6.017136806	30.83105098	75.3292122	34.05383685	4.79069073	1.500260295	5.471126521	9.953649174	6.774094778	8.277828767	16.89160656	9.331346793	8.196267829	56.6847518	21.38818486	32.52276594	16.44120297	10.05849012	17.01327952	20.92797637	8.455158069	6.555012946
novel_miR_225	194.204506	162.4437586	174.4969674	190.1248144	176.5528411	233.8363463	75.05415477	96.01665889	83.63007681	75.48183957	62.32167195	62.08371575	170.0421727	80.87167221	114.7477496	174.1031662	94.71910439	125.0875613	106.8678193	90.52641108	94.22739426	101.6501709	112.0308444	179.1703539
novel_miR_226	4.315655688	11.33328548	10.02856134	12.84627124	16.47826517	15.89179053	4.79069073	1.500260295	0.781589503	4.147353822	4.064456867	5.173642979	37.16153443	26.43881591	61.47200872	36.44019759	65.69228207	47.53327329	60.83245099	48.61603558	37.95270047	20.92797637	31.70684276	43.70008631
novel_miR_228	84.15528592	96.33292659	40.11424537	59.09284771	124.7640077	95.35074317	61.48053103	57.00989122	43.76901216	84.60601798	155.8041799	67.25735873	274.7701334	194.4030582	510.2176724	145.7607903	362.0714151	148.8541979	287.721052	930.4103361	430.5668432	227.2180292	560.1542221	303.7155998
novel_miR_237	21.57827844	18.88880914	24.06854722	5.138508497	14.12422729	4.540511579	38.32552584	34.50598679	40.64265415	4.147353822	5.419275822	2.069457192	29.27878471	23.32836698	67.61920959	16.19564337	6.11090996	18.76313419	24.66180445	30.17547036	39.26141427	16.44341	4.227579035	19.66503884
novel_miR_242	66.89266317	30.22209462	40.11424537	84.78539019	124.7640077	120.3235569	57.48828876	84.01457653	89.88279284	75.48183957	82.64395629	144.8620034	417.7857356	438.5732993	364.7339184	564.8230626	299.4345881	365.255679	873.0278777	804.6792096	417.4797051	532.168542	834.9468593	1942.468836
novel_miR_29	194.204506	162.4437586	174.4969674	190.1248144	176.5528411	233.8363463	75.05415477	96.01665889	83.63007681	75.48183957	62.32167195	62.08371575	170.0421727	80.87167221	114.7477496	174.1031662	94.71910439	125.0875613	106.8678193	90.52641108	94.22739426	101.6501709	112.0308444	179.1703539
novel_miR_34	6283.594682	8722.852059	7691.90655	8229.321357	9072.461994	10007.28752	4220.598533	9454.64038	6850.631993	8240.792045	4212.132133	3220.07539	4055.111682	7760.570083	8050.784075	6522.795368	2824.768129	4636.995897	4565.722065	4454.234708	4206.206183	5450.242989	15836.51106	7968.710738
novel_miR_37	804.8697859	978.4403133	1273.627291	465.0350189	216.5714851	306.4845316	1829.24541	1587.275392	2504.212767	271.23694	277.7378859	301.1060214	1881.724971	548.9942363	1969.153346	882.6625638	479.7064319	773.0411288	1882.51774	2070.37255	2468.234244	1092.739338	963.8880199	1562.278085
novel_miR_39	73.3661467	88.77740294	48.13709444	43.67732222	51.78883339	43.13486	234.7438458	154.5268104	164.9153851	151.7931499	308.8987219	182.1122329	93.46688964	29.54926485	147.5328209	80.97821686	151.2450215	118.8331832	274.5680896	298.4018736	277.4473275	213.7643301	152.1928452	144.2102848
novel_miR_42	289.1489311	543.9977031	475.3538076	244.0791536	157.720538	222.4850674	144.5191703	130.5226457	131.3070365	139.3510884	101.6114217	62.08371575	837.8236854	264.3881591	1690.48024	552.6763301	1095.38061	622.9360552	557.3567807	1314.309376	730.2623055	378.1984301	1705.82814	603.061191
novel_miR_43	194.204506	162.4437586	174.4969674	190.1248144	176.5528411	233.8363463	75.05415477	96.01665889	83.63007681	75.48183957	62.32167195	62.08371575	170.0421727	80.87167221	114.7477496	174.1031662	94.71910439	125.0875613	106.8678193	90.52641108	94.22739426	101.6501709	112.0308444	179.1703539
novel_miR_44	40.99872904	35.88873736	54.15423125	84.78539019	72.97517432	63.56716211	130.9455466	133.5231663	111.7672989	93.73019639	50.12830136	50.7017012	186.9337793	76.20599881	79.91361134	253.0569277	119.1627442	210.147103	348.553503	320.1952688	393.9228566	218.2488964	221.9478993	286.2355653
novel_miR_45	6.473483533	9.444404568	4.011424537	0	0	0	23.15500519	21.00364413	21.88450608	14.101003	23.03192224	7.243100171	2.252214208	0	8.196267829	2.024455421	3.05545498	0	18.08532327	20.11698024	19.63070714	5.97942182	4.227579035	8.740017262
novel_miR_47	49.63004042	60.44418924	58.16565579	41.10806797	35.31056822	18.16204632	68.66656713	48.00832945	42.98742266	55.57454122	83.99877524	52.77115839	95.71910384	37.32538717	139.3365531	70.85593975	76.3863745	88.81216852	120.0207817	154.2301818	166.2066538	100.1553155	67.64126455	83.03016398
novel_miR_5	73.3661467	126.5550212	180.5141042	61.66210196	30.60249246	63.56716211	243.5267788	144.0249883	297.7856006	26.54306446	39.28974971	30.00712928	591.2062296	63.76420309	432.353128	386.6709855	134.4400191	326.478535	396.2329916	291.6962135	507.780958	251.1357164	158.5342138	270.9405351
novel_miR_61	198.5201617	162.4437586	170.4855428	187.5555601	176.5528411	242.9173695	78.24794859	96.01665889	87.53802433	77.1407811	63.67649091	65.18790154	176.7988153	80.87167221	112.6986827	182.2009879	91.6636494	123.8366857	110.1560599	87.17358104	98.15353569	106.1347373	114.1446339	185.7253668
novel_miR_63	21.57827844	18.88880914	24.06854722	5.138508497	14.12422729	4.540511579	38.32552584	34.50598679	40.64265415	4.147353822	5.419275822	2.069457192	29.27878471	23.32836698	67.61920959	16.19564337	6.11090996	18.76313419	24.66180445	30.17547036	39.26141427	16.44341	4.227579035	19.66503884
novel_miR_74	1018.494742	827.3298402	1095.118899	727.0989523	687.3790613	601.6177843	574.8828876	406.57054	588.5368957	365.7966071	285.8667996	319.7311361	1290.518741	469.6777886	1473.279142	1036.521176	853.999667	1044.481137	672.4452015	782.8858143	770.8324336	397.631551	446.0095881	559.3611047
novel_miR_76	463.9329865	322.9986362	361.0282083	421.3576967	487.2858414	506.2670411	261.0926448	354.0614297	304.8199061	364.1376656	233.0288604	292.8281926	317.5622033	292.3821995	170.0725575	244.959106	281.1018582	226.4084859	174.2767515	184.4056522	164.89794	213.7643301	215.6065308	205.3904056
novel_miR_77	181.2575389	205.8880196	210.5997882	146.4474922	148.3043865	113.5127895	142.9222734	120.0208236	130.525447	85.43548874	125.9981629	75.5351875	206.0776	119.7522838	458.9909984	180.1765325	236.797761	271.440008	157.8355485	132.4367866	160.9717985	112.1141591	71.86884359	131.1002589
novel_miR_80	2.157827844	0	6.017136806	0	0	0	19.16276292	9.001561771	16.41337956	14.93047376	28.45119807	16.55565753	0	1.555224466	4.098133915	0	3.05545498	1.250875613	19.72944356	28.49905534	30.10041761	10.46398818	10.56894759	13.11002589
novel_miR_85	213.6249566	158.6659967	344.9825102	146.4474922	110.6397804	158.9179053	37.52707738	33.00572649	35.17152763	31.51988905	33.87047389	22.76402911	295.0400613	83.98212114	215.1520305	230.7879181	183.3272988	267.6873812	95.35897723	55.32169566	77.21411474	83.71190548	38.04821131	63.36512515
novel_miR_95	185.5731946	343.7763263	158.4512692	123.3242039	145.9503486	192.9717421	488.6504544	450.0780885	358.7495818	482.7519849	493.1540998	435.6207389	305.1750252	477.4539109	303.2619097	275.3259373	554.5650789	288.9522666	508.0331718	658.8311029	721.1013088	690.6232202	708.1194883	380.1907509
