# Supplementary material for: Identification of MicroRNAs That Respond to Soybean Cyst Nematode Infection in Early Stages in Resistant and Susceptible Soybean Cultivars
Source: Int J Mol Sci. 2019 Nov 11;20(22):5634. doi: 10.3390/ijms20225634 (PMC6888636; doi:10.3390/ijms20225634)
Supplement: Supplementary file 1 [file ijms-20-05634-s001.zip › supplementary material 4 all DEmiRNAs and potential target genes.xlsx]

## Sheet: W1C vs W1N
#ID	Target_gene	miRNA_Seq	miRNA_Length	L01	L02	L03	L04	L05	L06	FDR	log2FC	regulated	COG_class	COG_class_annotation	GO_annotation	KEGG_annotation	KOG_class	KOG_class_annotation	Pfam_annotation	Swissprot_annotation	eggNOG_class	eggNOG_class_annotation	nr_annotation	KEGG_pathway_annotation	GO_second_level_annotation
gma-miR171r	Glyma.02G225300.Wm82.a2.v1	CGAGCCGAAUCAAUACCACUC	21	17.2626	15.111	6.01714	33.4003	37.6646	154.377	0.00525282	1.9105	up	[O]	Posttranslational modification, protein turnover, chaperones	Molecular Function: metalloendopeptidase activity (GO:0004222);; Molecular Function: ATP binding (GO:0005524);; Biological Process: proteolysis (GO:0006508);; Cellular Component: membrane (GO:0016020);; Molecular Function: nucleoside-triphosphatase activity (GO:0017111);; Biological Process: protein catabolic process (GO:0030163);; Biological Process: cell division (GO:0051301);;	K03798|0|gmx:100800195|K03798 cell division protease FtsH [EC:3.4.24.-] | (RefSeq) ATP-dependent zinc metalloprotease FTSH 9, chloroplastic-like	[O]	Posttranslational modification, protein turnover, chaperones	ATPase family associated with various cellular activities (AAA);; Peptidase family M41;; FtsH Extracellular;; AAA domain (Cdc48 subfamily);; AAA domain (dynein-related subfamily)	ATP-dependent zinc metalloprotease FTSH 9, chloroplastic OS=Arabidopsis thaliana GN=FTSH9 PE=2 SV=1	O	Posttranslational modification, protein turnover, chaperones	PREDICTED: ATP-dependent zinc metalloprotease FTSH 9, chloroplastic-like [Glycine max]	--	biological process: metabolic process (GO:0008152);; molecular function: catalytic activity (GO:0003824);; molecular function: binding (GO:0005488);; cellular component: membrane (GO:0016020);; biological process: cellular process (GO:0009987);; biological process: single-organism process (GO:0044699)
gma-miR171r	Glyma.02G237900.Wm82.a2.v1	CGAGCCGAAUCAAUACCACUC	21	17.2626	15.111	6.01714	33.4003	37.6646	154.377	0.00525282	1.9105	up	--	--	--	--	--	--	Protein of unknown function (DUF1191)	--	S	Function unknown	PREDICTED: uncharacterized protein LOC100786793 [Glycine max]	--	--
gma-miR171r	Glyma.03G139700.Wm82.a2.v1	CGAGCCGAAUCAAUACCACUC	21	17.2626	15.111	6.01714	33.4003	37.6646	154.377	0.00525282	1.9105	up	--	--	Molecular Function: 1-acylglycerol-3-phosphate O-acyltransferase activity (GO:0003841);; Cellular Component: endoplasmic reticulum (GO:0005783);; Biological Process: phosphatidylglycerol biosynthetic process (GO:0006655);;	K13523|0|gmx:100812696|K13523 lysophosphatidic acid acyltransferase / lysophosphatidylinositol acyltransferase [EC:2.3.1.51 2.3.1.-] | (RefSeq) 1-acyl-sn-glycerol-3-phosphate acyltransferase 2	[I]	Lipid transport and metabolism	Acyltransferase C-terminus;; Acyltransferase	1-acyl-sn-glycerol-3-phosphate acyltransferase 2 OS=Brassica napus GN=LPAT2 PE=2 SV=1	I	Lipid transport and metabolism	PREDICTED: 1-acyl-sn-glycerol-3-phosphate acyltransferase 2 [Glycine max]	Glycerophospholipid metabolism (ko00564)	biological process: metabolic process (GO:0008152);; molecular function: catalytic activity (GO:0003824);; cellular component: cell (GO:0005623);; cellular component: organelle (GO:0043226);; cellular component: cell part (GO:0044464);; biological process: cellular process (GO:0009987);; biological process: single-organism process (GO:0044699)
gma-miR171r	Glyma.04G251900.Wm82.a2.v1	CGAGCCGAAUCAAUACCACUC	21	17.2626	15.111	6.01714	33.4003	37.6646	154.377	0.00525282	1.9105	up	--	--	Cellular Component: endoplasmic reticulum (GO:0005783);; Biological Process: regulation of transcription, DNA-templated (GO:0006355);; Biological Process: nodulation (GO:0009877);; Cellular Component: nuclear membrane (GO:0031965);;	--	--	--	GRAS domain family	Nodulation-signaling pathway 2 protein OS=Medicago truncatula GN=NSP2 PE=1 SV=1	K	Transcription	PREDICTED: nodulation-signaling pathway 2 protein [Glycine max]	--	cellular component: cell (GO:0005623);; cellular component: organelle (GO:0043226);; cellular component: cell part (GO:0044464);; biological process: biological regulation (GO:0065007);; biological process: multi-organism process (GO:0051704);; cellular component: membrane (GO:0016020);; cellular component: organelle part (GO:0044422)
gma-miR171r	Glyma.06G110800.Wm82.a2.v1	CGAGCCGAAUCAAUACCACUC	21	17.2626	15.111	6.01714	33.4003	37.6646	154.377	0.00525282	1.9105	up	--	--	Cellular Component: nucleus (GO:0005634);; Biological Process: regulation of transcription, DNA-templated (GO:0006355);; Cellular Component: membrane (GO:0016020);;	--	--	--	GRAS domain family	Nodulation-signaling pathway 2 protein OS=Medicago truncatula GN=NSP2 PE=1 SV=1	K	Transcription	hypothetical protein GLYMA_06G110800 [Glycine max]	--	cellular component: cell (GO:0005623);; cellular component: organelle (GO:0043226);; cellular component: cell part (GO:0044464);; biological process: biological regulation (GO:0065007);; cellular component: membrane (GO:0016020)
gma-miR171r	Glyma.10G163200.Wm82.a2.v1	CGAGCCGAAUCAAUACCACUC	21	17.2626	15.111	6.01714	33.4003	37.6646	154.377	0.00525282	1.9105	up	[T]	Signal transduction mechanisms	--	--	[T]	Signal transduction mechanisms	Protein tyrosine kinase;; Protein kinase domain;; Carbohydrate-binding protein of the ER;; Di-glucose binding within endoplasmic reticulum	Receptor-like protein kinase ANXUR2 OS=Arabidopsis thaliana GN=ANX2 PE=2 SV=1	T	Signal transduction mechanisms	PREDICTED: receptor-like protein kinase ANXUR2 [Glycine max]	--	--
gma-miR171r	Glyma.12G150300.Wm82.a2.v1	CGAGCCGAAUCAAUACCACUC	21	17.2626	15.111	6.01714	33.4003	37.6646	154.377	0.00525282	1.9105	up	[D]	Cell cycle control, cell division, chromosome partitioning	--	K20241|0|gmx:100820217|K20241 WD repeat-containing protein 44 | (RefSeq) WD repeat-containing protein 44-like	[S]	Function unknown	WD domain, G-beta repeat;; Anaphase-promoting complex subunit 4 WD40 domain	COMPASS-like H3K4 histone methylase component WDR5A OS=Arabidopsis thaliana GN=WDR5A PE=1 SV=1	S	Function unknown	PREDICTED: WD repeat-containing protein 44-like isoform X2 [Glycine max]	--	--
gma-miR171r	Glyma.13G081700.Wm82.a2.v1	CGAGCCGAAUCAAUACCACUC	21	17.2626	15.111	6.01714	33.4003	37.6646	154.377	0.00525282	1.9105	up	--	--	Biological Process: transcription, DNA-templated (GO:0006351);;	--	--	--	GRAS domain family	Nodulation-signaling pathway 2 protein OS=Medicago truncatula GN=NSP2 PE=1 SV=1	K	Transcription	PREDICTED: nodulation-signaling pathway 2 protein-like [Glycine max]	--	biological process: metabolic process (GO:0008152);; biological process: cellular process (GO:0009987)
gma-miR171r	Glyma.16G112300.Wm82.a2.v1	CGAGCCGAAUCAAUACCACUC	21	17.2626	15.111	6.01714	33.4003	37.6646	154.377	0.00525282	1.9105	up	--	--	Molecular Function: GTP binding (GO:0005525);; Cellular Component: intracellular (GO:0005622);; Biological Process: small GTPase mediated signal transduction (GO:0007264);;	--	[S]	Function unknown	Alpha and gamma adaptin binding protein p34;; Ras family;; Ras of Complex, Roc, domain of DAPkinase	--	S	Function unknown	Ras-related protein RabC [Glycine soja]	--	molecular function: binding (GO:0005488);; cellular component: cell (GO:0005623);; cellular component: cell part (GO:0044464);; biological process: cellular process (GO:0009987);; biological process: signaling (GO:0023052);; biological process: single-organism process (GO:0044699);; biological process: response to stimulus (GO:0050896);; biological process: biological regulation (GO:0065007)
gma-miR171r	Glyma.19G142500.Wm82.a2.v1	CGAGCCGAAUCAAUACCACUC	21	17.2626	15.111	6.01714	33.4003	37.6646	154.377	0.00525282	1.9105	up	--	--	Molecular Function: 1-acylglycerol-3-phosphate O-acyltransferase activity (GO:0003841);; Cellular Component: endoplasmic reticulum (GO:0005783);; Biological Process: phosphatidylglycerol biosynthetic process (GO:0006655);;	K13523|0|gmx:100792858|K13523 lysophosphatidic acid acyltransferase / lysophosphatidylinositol acyltransferase [EC:2.3.1.51 2.3.1.-] | (RefSeq) 1-acyl-sn-glycerol-3-phosphate acyltransferase 2	[I]	Lipid transport and metabolism	Acyltransferase C-terminus;; Acyltransferase	1-acyl-sn-glycerol-3-phosphate acyltransferase 2 OS=Brassica napus GN=LPAT2 PE=2 SV=1	I	Lipid transport and metabolism	PREDICTED: 1-acyl-sn-glycerol-3-phosphate acyltransferase 2 [Glycine max]	Glycerophospholipid metabolism (ko00564)	biological process: metabolic process (GO:0008152);; molecular function: catalytic activity (GO:0003824);; cellular component: cell (GO:0005623);; cellular component: organelle (GO:0043226);; cellular component: cell part (GO:0044464);; biological process: cellular process (GO:0009987);; biological process: single-organism process (GO:0044699)
gma-miR171r	Glyma.20G225800.Wm82.a2.v1	CGAGCCGAAUCAAUACCACUC	21	17.2626	15.111	6.01714	33.4003	37.6646	154.377	0.00525282	1.9105	up	[T]	Signal transduction mechanisms	--	--	[T]	Signal transduction mechanisms	Protein tyrosine kinase;; Protein kinase domain;; Carbohydrate-binding protein of the ER;; Di-glucose binding within endoplasmic reticulum	Receptor-like protein kinase ANXUR2 OS=Arabidopsis thaliana GN=ANX2 PE=2 SV=1	T	Signal transduction mechanisms	PREDICTED: receptor-like protein kinase ANXUR1 [Glycine max]	--	--
gma-miR3522	Glyma.01G040900.Wm82.a2.v1	AGACCAAAUGAGCAGCUGA	19	166.153	271.999	152.434	1731.68	3837.08	1507.45	4.18309e-09	2.93632	up	[J]	Translation, ribosomal structure and biogenesis	--	K12813|0|gmx:100791029|K12813 pre-mRNA-splicing factor ATP-dependent RNA helicase DHX16 [EC:3.6.4.13] | (RefSeq) putative pre-mRNA-splicing factor ATP-dependent RNA helicase DHX16	[A]	RNA processing and modification	Oligonucleotide/oligosaccharide-binding (OB)-fold;; Helicase associated domain (HA2);; Helicase conserved C-terminal domain;; DEAD/DEAH box helicase	Pre-mRNA-splicing factor ATP-dependent RNA helicase DEAH1 OS=Arabidopsis thaliana GN=ESP3 PE=1 SV=1	L	Replication, recombination and repair	PREDICTED: putative pre-mRNA-splicing factor ATP-dependent RNA helicase DHX16 [Glycine max]	Spliceosome (ko03040)	--
gma-miR3522	Glyma.01G079100.Wm82.a2.v1	AGACCAAAUGAGCAGCUGA	19	166.153	271.999	152.434	1731.68	3837.08	1507.45	4.18309e-09	2.93632	up	[HT]	--	Molecular Function: protein kinase activity (GO:0004672);; Molecular Function: ATP binding (GO:0005524);; Biological Process: protein phosphorylation (GO:0006468);;	K08869|0|gmx:100803551|K08869 aarF domain-containing kinase | (RefSeq) uncharacterized aarF domain-containing protein kinase At1g79600, chloroplastic	[R]	General function prediction only	ABC1 family	Uncharacterized aarF domain-containing protein kinase At1g79600, chloroplastic OS=Arabidopsis thaliana GN=At1g79600 PE=2 SV=1	S	Function unknown	PREDICTED: uncharacterized aarF domain-containing protein kinase At1g79600, chloroplastic isoform X1 [Glycine max]	--	biological process: metabolic process (GO:0008152);; biological process: cellular process (GO:0009987);; molecular function: catalytic activity (GO:0003824);; molecular function: binding (GO:0005488)
gma-miR3522	Glyma.01G148600.Wm82.a2.v1	AGACCAAAUGAGCAGCUGA	19	166.153	271.999	152.434	1731.68	3837.08	1507.45	4.18309e-09	2.93632	up	--	--	--	--	--	--	WRC;; QLQ	Growth-regulating factor 4 OS=Oryza sativa subsp. japonica GN=GRF4 PE=2 SV=1	--	--	PREDICTED: growth-regulating factor 3-like [Glycine max]	--	--
gma-miR3522	Glyma.01G159500.Wm82.a2.v1	AGACCAAAUGAGCAGCUGA	19	166.153	271.999	152.434	1731.68	3837.08	1507.45	4.18309e-09	2.93632	up	--	--	--	K04523|0|gmx:100797539|K04523 ubiquilin | (RefSeq) ubiquitin domain-containing protein DSK2b-like	[OR]	--	Ubiquitin family;; UBA/TS-N domain;; Ubiquitin-2 like Rad60 SUMO-like	Ubiquitin domain-containing protein DSK2b OS=Arabidopsis thaliana GN=DSK2B PE=1 SV=1	O	Posttranslational modification, protein turnover, chaperones	PREDICTED: ubiquitin domain-containing protein DSK2b-like [Glycine max]	Protein processing in endoplasmic reticulum (ko04141)	--
gma-miR3522	Glyma.01G172600.Wm82.a2.v1	AGACCAAAUGAGCAGCUGA	19	166.153	271.999	152.434	1731.68	3837.08	1507.45	4.18309e-09	2.93632	up	[R]	General function prediction only	--	--	--	--	NmrA-like family;; NAD(P)H-binding;; 3-beta hydroxysteroid dehydrogenase/isomerase family;; NAD dependent epimerase/dehydratase family	Isoflavone reductase OS=Medicago sativa GN=IFR PE=1 SV=1	S	Function unknown	NADPH:isoflavone reductase [Glycine max]	--	--
gma-miR3522	Glyma.01G174400.Wm82.a2.v1	AGACCAAAUGAGCAGCUGA	19	166.153	271.999	152.434	1731.68	3837.08	1507.45	4.18309e-09	2.93632	up	[G]	Carbohydrate transport and metabolism	Cellular Component: integral component of membrane (GO:0016021);; Molecular Function: substrate-specific transmembrane transporter activity (GO:0022891);; Biological Process: transmembrane transport (GO:0055085);;	--	[R]	General function prediction only	Sugar (and other) transporter;; Major Facilitator Superfamily	Probable polyol transporter 6 OS=Arabidopsis thaliana GN=PLT6 PE=2 SV=2	G	Carbohydrate transport and metabolism	Putative polyol transporter 6 [Glycine soja]	--	cellular component: membrane (GO:0016020);; cellular component: membrane part (GO:0044425);; biological process: cellular process (GO:0009987);; biological process: single-organism process (GO:0044699);; biological process: localization (GO:0051179);; molecular function: transporter activity (GO:0005215)
gma-miR3522	Glyma.01G218700.Wm82.a2.v1	AGACCAAAUGAGCAGCUGA	19	166.153	271.999	152.434	1731.68	3837.08	1507.45	4.18309e-09	2.93632	up	--	--	--	--	--	--	--	--	--	--	hypothetical protein GLYMA_01G218700 [Glycine max]	--	--
gma-miR3522	Glyma.01G225700.Wm82.a2.v1	AGACCAAAUGAGCAGCUGA	19	166.153	271.999	152.434	1731.68	3837.08	1507.45	4.18309e-09	2.93632	up	--	--	Molecular Function: ubiquitin-protein transferase activity (GO:0004842);; Cellular Component: cytoplasm (GO:0005737);; Biological Process: DNA-dependent DNA replication (GO:0006261);; Molecular Function: zinc ion binding (GO:0008270);; Biological Process: protein ubiquitination (GO:0016567);;	K11979|0|gmx:100817441|K11979 E3 ubiquitin-protein ligase UBR7 [EC:2.3.2.27] | (RefSeq) putative E3 ubiquitin-protein ligase UBR7-like	[R]	General function prediction only	Putative zinc finger in N-recognin (UBR box)	--	S	Function unknown	PREDICTED: uncharacterized protein LOC100817441 isoform X1 [Glycine max]	--	biological process: metabolic process (GO:0008152);; molecular function: catalytic activity (GO:0003824);; cellular component: cell (GO:0005623);; cellular component: cell part (GO:0044464);; biological process: cellular process (GO:0009987);; molecular function: binding (GO:0005488)
gma-miR3522	Glyma.02G012600.Wm82.a2.v1	AGACCAAAUGAGCAGCUGA	19	166.153	271.999	152.434	1731.68	3837.08	1507.45	4.18309e-09	2.93632	up	[G]	Carbohydrate transport and metabolism	Molecular Function: carbohydrate binding (GO:0030246);; Biological Process: multi-organism process (GO:0051704);;	--	--	--	Legume lectin domain	Lectin OS=Glycine max GN=LE1 PE=1 SV=1	--	--	PREDICTED: LOW QUALITY PROTEIN: lectin [Glycine max]	--	molecular function: binding (GO:0005488);; biological process: multi-organism process (GO:0051704)
gma-miR3522	Glyma.02G064700.Wm82.a2.v1	AGACCAAAUGAGCAGCUGA	19	166.153	271.999	152.434	1731.68	3837.08	1507.45	4.18309e-09	2.93632	up	--	--	Cellular Component: chloroplast (GO:0009507);; Biological Process: photosynthesis, light harvesting (GO:0009765);; Cellular Component: membrane (GO:0016020);; Molecular Function: metal ion binding (GO:0046872);;	K08907|2.99494e-171|gmx:100800350|K08907 light-harvesting complex I chlorophyll a/b binding protein 1 | (RefSeq) chlorophyll a-b binding protein 6A, chloroplastic	--	--	Chlorophyll A-B binding protein	Chlorophyll a-b binding protein 6A, chloroplastic OS=Solanum lycopersicum GN=CAB6A PE=2 SV=1	O	Posttranslational modification, protein turnover, chaperones	Chlorophyll a-b binding protein 6A, chloroplastic [Glycine soja]	Photosynthesis - antenna proteins (ko00196)	cellular component: cell (GO:0005623);; cellular component: organelle (GO:0043226);; cellular component: cell part (GO:0044464);; biological process: metabolic process (GO:0008152);; biological process: cellular process (GO:0009987);; cellular component: membrane (GO:0016020);; molecular function: binding (GO:0005488)
gma-miR3522	Glyma.02G084900.Wm82.a2.v1	AGACCAAAUGAGCAGCUGA	19	166.153	271.999	152.434	1731.68	3837.08	1507.45	4.18309e-09	2.93632	up	[T]	Signal transduction mechanisms	--	--	[R]	General function prediction only	Ankyrin repeats (3 copies);; Domain of unknown function;; Ankyrin repeats (many copies);; Ankyrin repeats (many copies);; Ankyrin repeat;; Ankyrin repeat	Ankyrin repeat-containing protein At2g01680 OS=Arabidopsis thaliana GN=At2g01680 PE=2 SV=1	S	Function unknown	PREDICTED: ankyrin repeat-containing protein At2g01680 [Glycine max]	--	--
gma-miR3522	Glyma.02G142600.Wm82.a2.v1	AGACCAAAUGAGCAGCUGA	19	166.153	271.999	152.434	1731.68	3837.08	1507.45	4.18309e-09	2.93632	up	--	--	Cellular Component: nucleus (GO:0005634);; Biological Process: regulation of transcription, DNA-templated (GO:0006355);; Biological Process: auxin-activated signaling pathway (GO:0009734);; Molecular Function: protein dimerization activity (GO:0046983);;	K14484|1.89916e-145|gmx:100780752|K14484 auxin-responsive protein IAA | (RefSeq) auxin-induced protein 22D-like	--	--	AUX/IAA family	Auxin-induced protein 22D OS=Vigna radiata var. radiata GN=AUX22D PE=2 SV=1	K	Transcription	Auxin-induced protein 22D [Glycine soja]	Plant hormone signal transduction (ko04075)	cellular component: cell (GO:0005623);; cellular component: organelle (GO:0043226);; cellular component: cell part (GO:0044464);; biological process: biological regulation (GO:0065007);; biological process: cellular process (GO:0009987);; biological process: signaling (GO:0023052);; biological process: single-organism process (GO:0044699);; biological process: response to stimulus (GO:0050896);; …
gma-miR3522	Glyma.02G302900.Wm82.a2.v1	AGACCAAAUGAGCAGCUGA	19	166.153	271.999	152.434	1731.68	3837.08	1507.45	4.18309e-09	2.93632	up	[F]	Nucleotide transport and metabolism	Molecular Function: uridine kinase activity (GO:0004849);; Molecular Function: ATP binding (GO:0005524);; Biological Process: phosphorylation (GO:0016310);; Molecular Function: phosphotransferase activity, alcohol group as acceptor (GO:0016773);; Biological Process: UMP salvage (GO:0044206);; Biological Process: CTP salvage (GO:0044211);;	K00876|0|gmx:100777904|K00876 uridine kinase [EC:2.7.1.48] | (RefSeq) uridine kinase-like protein 3	[TZ]	--	Uracil phosphoribosyltransferase;; Phosphoribulokinase / Uridine kinase family;; AAA domain;; Dephospho-CoA kinase	Uridine kinase-like protein 4 OS=Arabidopsis thaliana GN=UKL4 PE=2 SV=2	F	Nucleotide transport and metabolism	PREDICTED: uridine kinase-like protein 3 [Glycine max]	Pyrimidine metabolism (ko00240)	biological process: metabolic process (GO:0008152);; biological process: cellular process (GO:0009987);; biological process: single-organism process (GO:0044699);; molecular function: catalytic activity (GO:0003824);; molecular function: binding (GO:0005488)
gma-miR3522	Glyma.03G049100.Wm82.a2.v1	AGACCAAAUGAGCAGCUGA	19	166.153	271.999	152.434	1731.68	3837.08	1507.45	4.18309e-09	2.93632	up	[K]	Transcription	--	--	--	--	NB-ARC domain;; Leucine rich repeat	Disease resistance protein RML1A OS=Arabidopsis thaliana GN=RLM1A PE=4 SV=1	S	Function unknown	hypothetical protein GLYMA_03G049100, partial [Glycine max]	--	--
gma-miR3522	Glyma.03G227900.Wm82.a2.v1	AGACCAAAUGAGCAGCUGA	19	166.153	271.999	152.434	1731.68	3837.08	1507.45	4.18309e-09	2.93632	up	--	--	--	--	[R]	General function prediction only	PPR repeat family;; PPR repeat;; DYW family of nucleic acid deaminases;; PPR repeat;; Pentatricopeptide repeat domain;; Pentacotripeptide-repeat region of PRORP	Pentatricopeptide repeat-containing protein At2g22070 OS=Arabidopsis thaliana GN=PCMP-H41 PE=3 SV=1	S	Function unknown	PREDICTED: pentatricopeptide repeat-containing protein At3g24000, mitochondrial-like [Glycine max]	--	--
gma-miR3522	Glyma.04G039600.Wm82.a2.v1	AGACCAAAUGAGCAGCUGA	19	166.153	271.999	152.434	1731.68	3837.08	1507.45	4.18309e-09	2.93632	up	--	--	Molecular Function: transcription factor activity, sequence-specific DNA binding (GO:0003700);; Cellular Component: nucleus (GO:0005634);; Biological Process: regulation of transcription, DNA-templated (GO:0006355);; Biological Process: asymmetric cell division (GO:0008356);; Biological Process: response to heat (GO:0009408);; Molecular Function: sequence-specific DNA binding (GO:0043565);;	K09419|0|gmx:100780813|K09419 heat shock transcription factor, other eukaryote | (RefSeq) HSF; heat stress transcription factor B-4	[K]	Transcription	HSF-type DNA-binding	Heat stress transcription factor B-4 OS=Arabidopsis thaliana GN=HSFB4 PE=2 SV=1	K	Transcription	PREDICTED: heat stress transcription factor B-4 [Glycine max]	--	biological process: biological regulation (GO:0065007);; molecular function: nucleic acid binding transcription factor activity (GO:0001071);; cellular component: cell (GO:0005623);; cellular component: organelle (GO:0043226);; cellular component: cell part (GO:0044464);; biological process: cellular process (GO:0009987);; biological process: single-organism process (GO:0044699);; biological proc…
gma-miR3522	Glyma.04G109500.Wm82.a2.v1	AGACCAAAUGAGCAGCUGA	19	166.153	271.999	152.434	1731.68	3837.08	1507.45	4.18309e-09	2.93632	up	--	--	Molecular Function: purine ribonucleoside binding (GO:0032550);; Molecular Function: adenyl ribonucleotide binding (GO:0032559);; Molecular Function: anion binding (GO:0043168);; Biological Process: response to stimulus (GO:0050896);;	--	--	--	NB-ARC domain;; Leucine Rich repeats (2 copies)	TMV resistance protein N OS=Nicotiana glutinosa GN=N PE=1 SV=1	--	--	hypothetical protein GLYMA_04G109500, partial [Glycine max]	--	molecular function: binding (GO:0005488);; biological process: response to stimulus (GO:0050896)
gma-miR3522	Glyma.04G121700.Wm82.a2.v1	AGACCAAAUGAGCAGCUGA	19	166.153	271.999	152.434	1731.68	3837.08	1507.45	4.18309e-09	2.93632	up	--	--	Molecular Function: catechol oxidase activity (GO:0004097);; Biological Process: pigment biosynthetic process (GO:0046148);; Molecular Function: metal ion binding (GO:0046872);; Biological Process: oxidation-reduction process (GO:0055114);;	K00422|0|gmx:100802763|K00422 polyphenol oxidase [EC:1.10.3.1] | (RefSeq) polyphenol oxidase, chloroplastic-like	--	--	Protein of unknown function (DUF_B2219);; Common central domain of tyrosinase;; Polyphenol oxidase middle domain	Polyphenol oxidase, chloroplastic OS=Malus domestica PE=2 SV=1	S	Function unknown	PREDICTED: polyphenol oxidase, chloroplastic-like [Glycine max]	Isoquinoline alkaloid biosynthesis (ko00950)	biological process: metabolic process (GO:0008152);; biological process: single-organism process (GO:0044699);; molecular function: catalytic activity (GO:0003824);; molecular function: binding (GO:0005488)
gma-miR3522	Glyma.04G157200.Wm82.a2.v1	AGACCAAAUGAGCAGCUGA	19	166.153	271.999	152.434	1731.68	3837.08	1507.45	4.18309e-09	2.93632	up	[T]	Signal transduction mechanisms	Molecular Function: voltage-gated potassium channel activity (GO:0005249);; Biological Process: potassium ion transport (GO:0006813);; Cellular Component: integral component of membrane (GO:0016021);; Biological Process: transmembrane transport (GO:0055085);;	K05391|0|gmx:100808425|K05391 cyclic nucleotide gated channel, other eukaryote | (RefSeq) probable cyclic nucleotide-gated ion channel 17	[PT]	--	Ion transport protein;; Cyclic nucleotide-binding domain	Cyclic nucleotide-gated ion channel 17 OS=Arabidopsis thaliana GN=CNGC17 PE=1 SV=1	U	Intracellular trafficking, secretion, and vesicular transport	PREDICTED: probable cyclic nucleotide-gated ion channel 17 isoform X1 [Glycine max]	Plant-pathogen interaction (ko04626)	biological process: cellular process (GO:0009987);; biological process: single-organism process (GO:0044699);; biological process: localization (GO:0051179);; biological process: biological regulation (GO:0065007);; molecular function: transporter activity (GO:0005215);; cellular component: membrane (GO:0016020);; cellular component: membrane part (GO:0044425)
gma-miR3522	Glyma.04G184000.Wm82.a2.v1	AGACCAAAUGAGCAGCUGA	19	166.153	271.999	152.434	1731.68	3837.08	1507.45	4.18309e-09	2.93632	up	--	--	Molecular Function: inorganic anion exchanger activity (GO:0005452);; Biological Process: anion transport (GO:0006820);; Cellular Component: integral component of membrane (GO:0016021);;	--	[P]	Inorganic ion transport and metabolism	HCO3- transporter family	Boron transporter 1 OS=Arabidopsis thaliana GN=BOR1 PE=1 SV=1	U	Intracellular trafficking, secretion, and vesicular transport	PREDICTED: boron transporter 1-like isoform X1 [Glycine max]	--	biological process: cellular process (GO:0009987);; biological process: single-organism process (GO:0044699);; biological process: localization (GO:0051179);; molecular function: transporter activity (GO:0005215);; cellular component: membrane (GO:0016020);; cellular component: membrane part (GO:0044425)
gma-miR3522	Glyma.04G208400.Wm82.a2.v1	AGACCAAAUGAGCAGCUGA	19	166.153	271.999	152.434	1731.68	3837.08	1507.45	4.18309e-09	2.93632	up	[G]	Carbohydrate transport and metabolism	Molecular Function: beta-galactosidase activity (GO:0004565);; Cellular Component: cell wall (GO:0005618);; Biological Process: carbohydrate metabolic process (GO:0005975);; Biological Process: plant-type cell wall modification (GO:0009827);; Molecular Function: cation binding (GO:0043169);; Cellular Component: apoplast (GO:0048046);; Biological Process: mucilage biosynthetic process involved in …	--	[G]	Carbohydrate transport and metabolism	Glycosyl hydrolases family 35;; Beta-galactosidase	Beta-galactosidase 6 OS=Arabidopsis thaliana GN=BGAL6 PE=2 SV=1	G	Carbohydrate transport and metabolism	PREDICTED: beta-galactosidase 6-like isoform X1 [Glycine max]	--	biological process: metabolic process (GO:0008152);; molecular function: catalytic activity (GO:0003824);; cellular component: cell (GO:0005623);; cellular component: cell part (GO:0044464);; biological process: cellular process (GO:0009987);; biological process: cellular component organization or biogenesis (GO:0071840);; molecular function: binding (GO:0005488);; cellular component: extracellul…
gma-miR3522	Glyma.04G239300.Wm82.a2.v1	AGACCAAAUGAGCAGCUGA	19	166.153	271.999	152.434	1731.68	3837.08	1507.45	4.18309e-09	2.93632	up	--	--	Cellular Component: endosome (GO:0005768);; Cellular Component: Golgi apparatus (GO:0005794);; Cellular Component: trans-Golgi network (GO:0005802);; Biological Process: protein glycosylation (GO:0006486);; Molecular Function: galactosyltransferase activity (GO:0008378);; Cellular Component: integral component of membrane (GO:0016021);; Biological Process: cellulose biosynthetic process (GO:00302…	K20854|0|gmx:100779561|K20854 hydroxyproline O-galactosyltransferase HPGT [EC:2.4.1.-] | (RefSeq) probable beta-1,3-galactosyltransferase 11	[G]	Carbohydrate transport and metabolism	Galactosyltransferase;; Domain of unknown function (DUF4094)	Hydroxyproline O-galactosyltransferase HPGT1 OS=Arabidopsis thaliana GN=HPTG1 PE=1 SV=1	S	Function unknown	PREDICTED: probable beta-1,3-galactosyltransferase 11 [Glycine max]	--	cellular component: cell (GO:0005623);; cellular component: organelle (GO:0043226);; cellular component: cell part (GO:0044464);; cellular component: organelle part (GO:0044422);; biological process: metabolic process (GO:0008152);; biological process: cellular process (GO:0009987);; biological process: single-organism process (GO:0044699);; molecular function: catalytic activity (GO:0003824);; c…
gma-miR3522	Glyma.04G253000.Wm82.a2.v1	AGACCAAAUGAGCAGCUGA	19	166.153	271.999	152.434	1731.68	3837.08	1507.45	4.18309e-09	2.93632	up	--	--	Molecular Function: phospholipid binding (GO:0005543);;	K20456|0|gmx:100818933|K20456 oxysterol-binding protein 1 | (RefSeq) oxysterol-binding protein-related protein 1C-like	[I]	Lipid transport and metabolism	Oxysterol-binding protein;; Pleckstrin homology domain;; PH domain	Oxysterol-binding protein-related protein 1C OS=Arabidopsis thaliana GN=ORP1C PE=2 SV=1	S	Function unknown	PREDICTED: oxysterol-binding protein-related protein 1C-like isoform X1 [Glycine max]	--	molecular function: binding (GO:0005488)
gma-miR3522	Glyma.05G097600.Wm82.a2.v1	AGACCAAAUGAGCAGCUGA	19	166.153	271.999	152.434	1731.68	3837.08	1507.45	4.18309e-09	2.93632	up	--	--	--	K08248|5.76887e-08|pvu:PHAVU_010G162900g|K08248 (R)-mandelonitrile lyase [EC:4.1.2.10] | (RefSeq) hypothetical protein	[R]	General function prediction only	--	(R)-mandelonitrile lyase-like OS=Arabidopsis thaliana GN=At1g73050 PE=2 SV=1	E	Amino acid transport and metabolism	hypothetical protein GLYMA_05G097600 [Glycine max]	Cyanoamino acid metabolism (ko00460)	--
gma-miR3522	Glyma.05G143500.Wm82.a2.v1	AGACCAAAUGAGCAGCUGA	19	166.153	271.999	152.434	1731.68	3837.08	1507.45	4.18309e-09	2.93632	up	--	--	--	--	--	--	Remorin, C-terminal region	Remorin OS=Solanum tuberosum PE=1 SV=1	S	Function unknown	PREDICTED: microtubule-associated protein futsch-like [Glycine max]	--	--
gma-miR3522	Glyma.05G161000.Wm82.a2.v1	AGACCAAAUGAGCAGCUGA	19	166.153	271.999	152.434	1731.68	3837.08	1507.45	4.18309e-09	2.93632	up	[R]	General function prediction only	--	--	[G]	Carbohydrate transport and metabolism	Complex I intermediate-associated protein 30 (CIA30);; NAD(P)H-binding;; NmrA-like family;; NAD dependent epimerase/dehydratase family;; Carbohydrate binding domain (family 11)	--	GM	--	PREDICTED: uncharacterized protein LOC100500578 isoform X1 [Glycine max]	--	--
gma-miR3522	Glyma.05G167100.Wm82.a2.v1	AGACCAAAUGAGCAGCUGA	19	166.153	271.999	152.434	1731.68	3837.08	1507.45	4.18309e-09	2.93632	up	--	--	--	--	--	--	Neprosin;; Neprosin activation peptide	--	S	Function unknown	hypothetical protein GLYMA_05G167100 [Glycine max]	--	--
gma-miR3522	Glyma.05G182200.Wm82.a2.v1	AGACCAAAUGAGCAGCUGA	19	166.153	271.999	152.434	1731.68	3837.08	1507.45	4.18309e-09	2.93632	up	--	--	Molecular Function: zinc ion binding (GO:0008270);;	--	[A]	RNA processing and modification	RING-variant domain	--	O	Posttranslational modification, protein turnover, chaperones	PREDICTED: uncharacterized protein LOC100803480 [Glycine max]	--	molecular function: binding (GO:0005488)
gma-miR3522	Glyma.06G109600.Wm82.a2.v1	AGACCAAAUGAGCAGCUGA	19	166.153	271.999	152.434	1731.68	3837.08	1507.45	4.18309e-09	2.93632	up	[H]	Coenzyme transport and metabolism	Molecular Function: biotin-[acetyl-CoA-carboxylase] ligase activity (GO:0004077);; Biological Process: cellular protein modification process (GO:0006464);;	K01942|0|gmx:100813650|K01942 biotin--protein ligase [EC:6.3.4.9 6.3.4.10 6.3.4.11 6.3.4.15] | (RefSeq) biotin--protein ligase 2-like	[H]	Coenzyme transport and metabolism	Biotin/lipoate A/B protein ligase family;; Biotin protein ligase C terminal domain	Biotin--protein ligase 1, chloroplastic OS=Arabidopsis thaliana GN=HCS1 PE=1 SV=2	H	Coenzyme transport and metabolism	PREDICTED: biotin--protein ligase 2-like isoform X1 [Glycine max]	Biotin metabolism (ko00780)	biological process: metabolic process (GO:0008152);; molecular function: catalytic activity (GO:0003824);; biological process: cellular process (GO:0009987)
gma-miR3522	Glyma.06G124500.Wm82.a2.v1	AGACCAAAUGAGCAGCUGA	19	166.153	271.999	152.434	1731.68	3837.08	1507.45	4.18309e-09	2.93632	up	--	--	Cellular Component: endosome (GO:0005768);; Cellular Component: Golgi apparatus (GO:0005794);; Cellular Component: trans-Golgi network (GO:0005802);; Biological Process: protein glycosylation (GO:0006486);; Molecular Function: galactosyltransferase activity (GO:0008378);; Cellular Component: integral component of membrane (GO:0016021);; Biological Process: cellulose biosynthetic process (GO:00302…	K20854|0|gmx:100807753|K20854 hydroxyproline O-galactosyltransferase HPGT [EC:2.4.1.-] | (RefSeq) probable beta-1,3-galactosyltransferase 11	[G]	Carbohydrate transport and metabolism	Galactosyltransferase;; Domain of unknown function (DUF4094)	Hydroxyproline O-galactosyltransferase HPGT1 OS=Arabidopsis thaliana GN=HPTG1 PE=1 SV=1	S	Function unknown	PREDICTED: probable beta-1,3-galactosyltransferase 11 [Glycine max]	--	cellular component: cell (GO:0005623);; cellular component: organelle (GO:0043226);; cellular component: cell part (GO:0044464);; cellular component: organelle part (GO:0044422);; biological process: metabolic process (GO:0008152);; biological process: cellular process (GO:0009987);; biological process: single-organism process (GO:0044699);; molecular function: catalytic activity (GO:0003824);; c…
gma-miR3522	Glyma.06G153500.Wm82.a2.v1	AGACCAAAUGAGCAGCUGA	19	166.153	271.999	152.434	1731.68	3837.08	1507.45	4.18309e-09	2.93632	up	[PR]	--	Molecular Function: transporter activity (GO:0005215);; Molecular Function: ATP binding (GO:0005524);; Biological Process: obsolete ATP catabolic process (GO:0006200);; Biological Process: transport (GO:0006810);; Biological Process: embryo development ending in seed dormancy (GO:0009793);; Cellular Component: chloroplast envelope (GO:0009941);; Molecular Function: ATPase activity (GO:0016887);;	--	[Q]	Secondary metabolites biosynthesis, transport and catabolism	ABC transporter;; AAA domain, putative AbiEii toxin, Type IV TA system;; ATPase family associated with various cellular activities (AAA)	ABC transporter I family member 10, chloroplastic OS=Arabidopsis thaliana GN=ABCI10 PE=2 SV=1	P	Inorganic ion transport and metabolism	PREDICTED: ABC transporter I family member 10, chloroplastic isoform X1 [Glycine max]	--	molecular function: transporter activity (GO:0005215);; molecular function: binding (GO:0005488);; biological process: metabolic process (GO:0008152);; biological process: cellular process (GO:0009987);; biological process: single-organism process (GO:0044699);; biological process: localization (GO:0051179);; biological process: reproductive process (GO:0022414);; biological process: multicellula…
gma-miR3522	Glyma.06G158100.Wm82.a2.v1	AGACCAAAUGAGCAGCUGA	19	166.153	271.999	152.434	1731.68	3837.08	1507.45	4.18309e-09	2.93632	up	--	--	--	--	--	--	Filament-like plant protein, long coiled-coil	Filament-like plant protein (Fragment) OS=Solanum lycopersicum GN=FPP PE=1 SV=1	S	Function unknown	PREDICTED: filament-like plant protein 3 [Glycine max]	--	--
gma-miR3522	Glyma.06G181900.Wm82.a2.v1	AGACCAAAUGAGCAGCUGA	19	166.153	271.999	152.434	1731.68	3837.08	1507.45	4.18309e-09	2.93632	up	--	--	Molecular Function: inorganic anion exchanger activity (GO:0005452);; Biological Process: anion transport (GO:0006820);; Cellular Component: integral component of membrane (GO:0016021);;	--	[P]	Inorganic ion transport and metabolism	HCO3- transporter family	Boron transporter 1 OS=Arabidopsis thaliana GN=BOR1 PE=1 SV=1	U	Intracellular trafficking, secretion, and vesicular transport	PREDICTED: boron transporter 1-like isoform X1 [Glycine max]	--	biological process: cellular process (GO:0009987);; biological process: single-organism process (GO:0044699);; biological process: localization (GO:0051179);; molecular function: transporter activity (GO:0005215);; cellular component: membrane (GO:0016020);; cellular component: membrane part (GO:0044425)
gma-miR3522	Glyma.06G223800.Wm82.a2.v1	AGACCAAAUGAGCAGCUGA	19	166.153	271.999	152.434	1731.68	3837.08	1507.45	4.18309e-09	2.93632	up	[T]	Signal transduction mechanisms	Molecular Function: voltage-gated potassium channel activity (GO:0005249);; Biological Process: potassium ion transport (GO:0006813);; Cellular Component: integral component of membrane (GO:0016021);; Biological Process: transmembrane transport (GO:0055085);;	K05391|0|gmx:100810967|K05391 cyclic nucleotide gated channel, other eukaryote | (RefSeq) probable cyclic nucleotide-gated ion channel 17	[PT]	--	Ion transport protein;; Cyclic nucleotide-binding domain	Cyclic nucleotide-gated ion channel 17 OS=Arabidopsis thaliana GN=CNGC17 PE=1 SV=1	U	Intracellular trafficking, secretion, and vesicular transport	PREDICTED: probable cyclic nucleotide-gated ion channel 17 isoform X1 [Glycine max]	Plant-pathogen interaction (ko04626)	biological process: cellular process (GO:0009987);; biological process: single-organism process (GO:0044699);; biological process: localization (GO:0051179);; biological process: biological regulation (GO:0065007);; molecular function: transporter activity (GO:0005215);; cellular component: membrane (GO:0016020);; cellular component: membrane part (GO:0044425)
gma-miR3522	Glyma.06G284300.Wm82.a2.v1	AGACCAAAUGAGCAGCUGA	19	166.153	271.999	152.434	1731.68	3837.08	1507.45	4.18309e-09	2.93632	up	[DPM]	--	--	K05909|0|gmx:100782018|K05909 laccase [EC:1.10.3.2] | (RefSeq) laccase-4	[Q]	Secondary metabolites biosynthesis, transport and catabolism	Multicopper oxidase;; Multicopper oxidase;; Multicopper oxidase	Laccase-4 OS=Arabidopsis thaliana GN=IRX12 PE=2 SV=2	Q	Secondary metabolites biosynthesis, transport and catabolism	hypothetical protein GLYMA_06G284300 [Glycine max]	--	--
gma-miR3522	Glyma.07G049200.Wm82.a2.v1	AGACCAAAUGAGCAGCUGA	19	166.153	271.999	152.434	1731.68	3837.08	1507.45	4.18309e-09	2.93632	up	[P]	Inorganic ion transport and metabolism	Biological Process: cation transport (GO:0006812);; Molecular Function: cation transmembrane transporter activity (GO:0008324);; Cellular Component: integral component of membrane (GO:0016021);; Biological Process: transmembrane transport (GO:0055085);;	K14689|0|gmx:100790458|K14689 solute carrier family 30 (zinc transporter), member 2 | (RefSeq) metal tolerance protein 1-like	[P]	Inorganic ion transport and metabolism	Cation efflux family	Metal tolerance protein 1 OS=Arabidopsis thaliana GN=MTP1 PE=1 SV=2	P	Inorganic ion transport and metabolism	cation efflux superfamily protein [Glycine max]	--	biological process: single-organism process (GO:0044699);; biological process: localization (GO:0051179);; biological process: cellular process (GO:0009987);; molecular function: transporter activity (GO:0005215);; cellular component: membrane (GO:0016020);; cellular component: membrane part (GO:0044425)
gma-miR3522	Glyma.07G151800.Wm82.a2.v1	AGACCAAAUGAGCAGCUGA	19	166.153	271.999	152.434	1731.68	3837.08	1507.45	4.18309e-09	2.93632	up	[G]	Carbohydrate transport and metabolism	Molecular Function: hydrolase activity, hydrolyzing O-glycosyl compounds (GO:0004553);; Biological Process: carbohydrate metabolic process (GO:0005975);;	K01188|0|gmx:100781407|K01188 beta-glucosidase [EC:3.2.1.21] | (RefSeq) beta-glucosidase 11-like	[G]	Carbohydrate transport and metabolism	Glycosyl hydrolase family 1	Beta-glucosidase 11 OS=Arabidopsis thaliana GN=BGLU11 PE=2 SV=2	G	Carbohydrate transport and metabolism	PREDICTED: beta-glucosidase 11-like [Glycine max]	Phenylpropanoid biosynthesis (ko00940)	biological process: metabolic process (GO:0008152);; molecular function: catalytic activity (GO:0003824)
gma-miR3522	Glyma.07G177000.Wm82.a2.v1	AGACCAAAUGAGCAGCUGA	19	166.153	271.999	152.434	1731.68	3837.08	1507.45	4.18309e-09	2.93632	up	--	--	--	--	--	--	Protein of unknown function (DUF1084)	Tobamovirus multiplication protein 3 OS=Arabidopsis thaliana GN=TOM3 PE=1 SV=2	S	Function unknown	PREDICTED: tobamovirus multiplication protein 3-like [Glycine max]	--	--
gma-miR3522	Glyma.07G193200.Wm82.a2.v1	AGACCAAAUGAGCAGCUGA	19	166.153	271.999	152.434	1731.68	3837.08	1507.45	4.18309e-09	2.93632	up	--	--	Molecular Function: oxidoreductase activity (GO:0016491);; Molecular Function: metal ion binding (GO:0046872);; Biological Process: oxidation-reduction process (GO:0055114);;	--	--	--	--	Polyphenol oxidase A1, chloroplastic OS=Vicia faba PE=1 SV=1	--	--	PREDICTED: polyphenol oxidase A1, chloroplastic-like [Glycine max]	--	biological process: metabolic process (GO:0008152);; molecular function: catalytic activity (GO:0003824);; molecular function: binding (GO:0005488);; biological process: single-organism process (GO:0044699)
gma-miR3522	Glyma.07G193300.Wm82.a2.v1	AGACCAAAUGAGCAGCUGA	19	166.153	271.999	152.434	1731.68	3837.08	1507.45	4.18309e-09	2.93632	up	--	--	Molecular Function: oxidoreductase activity (GO:0016491);; Molecular Function: metal ion binding (GO:0046872);; Biological Process: oxidation-reduction process (GO:0055114);;	K00422|0|gmx:100801754|K00422 polyphenol oxidase [EC:1.10.3.1] | (RefSeq) polyphenol oxidase I, chloroplastic-like	--	--	Common central domain of tyrosinase;; Protein of unknown function (DUF_B2219);; Polyphenol oxidase middle domain	Polyphenol oxidase A1, chloroplastic OS=Vicia faba PE=1 SV=1	S	Function unknown	PREDICTED: polyphenol oxidase I, chloroplastic-like [Glycine max]	Isoquinoline alkaloid biosynthesis (ko00950)	biological process: metabolic process (GO:0008152);; molecular function: catalytic activity (GO:0003824);; molecular function: binding (GO:0005488);; biological process: single-organism process (GO:0044699)
gma-miR3522	Glyma.07G193500.Wm82.a2.v1	AGACCAAAUGAGCAGCUGA	19	166.153	271.999	152.434	1731.68	3837.08	1507.45	4.18309e-09	2.93632	up	--	--	Molecular Function: oxidoreductase activity (GO:0016491);; Molecular Function: metal ion binding (GO:0046872);; Biological Process: oxidation-reduction process (GO:0055114);;	K00422|0|gmx:100803874|K00422 polyphenol oxidase [EC:1.10.3.1] | (RefSeq) polyphenol oxidase II, chloroplastic-like	--	--	Common central domain of tyrosinase;; Protein of unknown function (DUF_B2219);; Polyphenol oxidase middle domain	Polyphenol oxidase A1, chloroplastic OS=Vicia faba PE=1 SV=1	S	Function unknown	PREDICTED: polyphenol oxidase II, chloroplastic-like [Glycine max]	Isoquinoline alkaloid biosynthesis (ko00950)	biological process: metabolic process (GO:0008152);; molecular function: catalytic activity (GO:0003824);; molecular function: binding (GO:0005488);; biological process: single-organism process (GO:0044699)
gma-miR3522	Glyma.08G009000.Wm82.a2.v1	AGACCAAAUGAGCAGCUGA	19	166.153	271.999	152.434	1731.68	3837.08	1507.45	4.18309e-09	2.93632	up	[J]	Translation, ribosomal structure and biogenesis	Molecular Function: RNA binding (GO:0003723);; Biological Process: RNA processing (GO:0006396);; Molecular Function: nucleotidyltransferase activity (GO:0016779);;	--	[J]	Translation, ribosomal structure and biogenesis	Poly A polymerase head domain;; Probable RNA and SrmB- binding site of polymerase A	--	J	Translation, ribosomal structure and biogenesis	PREDICTED: CCA-adding enzyme-like isoform X1 [Glycine max]	--	molecular function: binding (GO:0005488);; biological process: metabolic process (GO:0008152);; biological process: cellular process (GO:0009987);; molecular function: catalytic activity (GO:0003824)
gma-miR3522	Glyma.08G037200.Wm82.a2.v1	AGACCAAAUGAGCAGCUGA	19	166.153	271.999	152.434	1731.68	3837.08	1507.45	4.18309e-09	2.93632	up	[E]	Amino acid transport and metabolism	--	K14638|0|gmx:100791180|K14638 solute carrier family 15 (peptide/histidine transporter), member 3/4 | (RefSeq) protein NRT1/ PTR FAMILY 1.2-like	[E]	Amino acid transport and metabolism	POT family	Protein NRT1/ PTR FAMILY 1.2 OS=Arabidopsis thaliana GN=NPF1.2 PE=1 SV=1	E	Amino acid transport and metabolism	hypothetical protein GLYMA_08G037200 [Glycine max]	--	--
gma-miR3522	Glyma.08G099900.Wm82.a2.v1	AGACCAAAUGAGCAGCUGA	19	166.153	271.999	152.434	1731.68	3837.08	1507.45	4.18309e-09	2.93632	up	--	--	--	--	--	--	Remorin, C-terminal region	Remorin 4.1 OS=Oryza sativa subsp. japonica GN=REM4.1 PE=1 SV=1	S	Function unknown	PREDICTED: uncharacterized protein LOC100805128 [Glycine max]	--	--
gma-miR3522	Glyma.08G118400.Wm82.a2.v1	AGACCAAAUGAGCAGCUGA	19	166.153	271.999	152.434	1731.68	3837.08	1507.45	4.18309e-09	2.93632	up	[R]	General function prediction only	--	--	[G]	Carbohydrate transport and metabolism	Complex I intermediate-associated protein 30 (CIA30);; NAD(P)H-binding;; NmrA-like family;; NAD dependent epimerase/dehydratase family	--	GM	--	hypothetical protein GLYMA_08G118400 [Glycine max]	--	--
gma-miR3522	Glyma.08G125400.Wm82.a2.v1	AGACCAAAUGAGCAGCUGA	19	166.153	271.999	152.434	1731.68	3837.08	1507.45	4.18309e-09	2.93632	up	--	--	--	--	--	--	Neprosin;; Neprosin activation peptide	--	S	Function unknown	PREDICTED: uncharacterized protein LOC100776799 [Glycine max]	--	--
gma-miR3522	Glyma.08G231800.Wm82.a2.v1	AGACCAAAUGAGCAGCUGA	19	166.153	271.999	152.434	1731.68	3837.08	1507.45	4.18309e-09	2.93632	up	--	--	--	--	--	--	Remorin, C-terminal region	Remorin 4.1 OS=Oryza sativa subsp. japonica GN=REM4.1 PE=1 SV=1	S	Function unknown	hypothetical protein GLYMA_08G231800 [Glycine max]	--	--
gma-miR3522	Glyma.08G265400.Wm82.a2.v1	AGACCAAAUGAGCAGCUGA	19	166.153	271.999	152.434	1731.68	3837.08	1507.45	4.18309e-09	2.93632	up	[T]	Signal transduction mechanisms	--	--	--	--	Protein of unknown function (DUF1350)	--	S	Function unknown	PREDICTED: uncharacterized protein LOC100820080 [Glycine max]	--	--
gma-miR3522	Glyma.08G346900.Wm82.a2.v1	AGACCAAAUGAGCAGCUGA	19	166.153	271.999	152.434	1731.68	3837.08	1507.45	4.18309e-09	2.93632	up	--	--	--	--	--	--	Protein of unknown function (DUF760)	UV-B-induced protein At3g17800, chloroplastic OS=Arabidopsis thaliana GN=At3g17800 PE=2 SV=1	--	--	PREDICTED: UV-B-induced protein At3g17800, chloroplastic-like [Glycine max]	--	--
gma-miR3522	Glyma.09G016600.Wm82.a2.v1	AGACCAAAUGAGCAGCUGA	19	166.153	271.999	152.434	1731.68	3837.08	1507.45	4.18309e-09	2.93632	up	[G]	Carbohydrate transport and metabolism	Biological Process: metabolic process (GO:0008152);; Molecular Function: galactinol-raffinose galactosyltransferase activity (GO:0047268);;	K06617|0|gmx:100819413|K06617 raffinose synthase [EC:2.4.1.82] | (RefSeq) probable galactinol--sucrose galactosyltransferase 2	--	--	Raffinose synthase or seed imbibition protein Sip1	Probable galactinol--sucrose galactosyltransferase 2 OS=Arabidopsis thaliana GN=RFS2 PE=2 SV=2	S	Function unknown	PREDICTED: probable galactinol--sucrose galactosyltransferase 2 isoform X2 [Glycine max]	Galactose metabolism (ko00052)	biological process: metabolic process (GO:0008152);; molecular function: catalytic activity (GO:0003824)
gma-miR3522	Glyma.09G018200.Wm82.a2.v1	AGACCAAAUGAGCAGCUGA	19	166.153	271.999	152.434	1731.68	3837.08	1507.45	4.18309e-09	2.93632	up	[T]	Signal transduction mechanisms	Cellular Component: endosome (GO:0005768);; Biological Process: fatty acid beta-oxidation (GO:0006635);; Biological Process: lipid transport (GO:0006869);; Biological Process: regulation of pH (GO:0006885);; Biological Process: intra-Golgi vesicle-mediated transport (GO:0006891);; Biological Process: lithium ion transport (GO:0010351);; Molecular Function: sodium:proton antiporter activity (GO:00…	K14724|0|gmx:100781280|K14724 solute carrier family 9 (sodium/hydrogen exchanger), member 8 | (RefSeq) sodium/hydrogen exchanger 6-like	[P]	Inorganic ion transport and metabolism	Sodium/hydrogen exchanger family	Sodium/hydrogen exchanger 6 OS=Arabidopsis thaliana GN=NHX6 PE=1 SV=3	P	Inorganic ion transport and metabolism	PREDICTED: sodium/hydrogen exchanger 6-like [Glycine max]	--	cellular component: cell (GO:0005623);; cellular component: organelle (GO:0043226);; cellular component: cell part (GO:0044464);; biological process: metabolic process (GO:0008152);; biological process: cellular process (GO:0009987);; biological process: single-organism process (GO:0044699);; biological process: localization (GO:0051179);; biological process: biological regulation (GO:0065007);; …
gma-miR3522	Glyma.09G034600.Wm82.a2.v1	AGACCAAAUGAGCAGCUGA	19	166.153	271.999	152.434	1731.68	3837.08	1507.45	4.18309e-09	2.93632	up	--	--	--	--	--	--	--	--	S	Function unknown	hypothetical protein GLYMA_09G034600 [Glycine max]	--	--
gma-miR3522	Glyma.09G071900.Wm82.a2.v1	AGACCAAAUGAGCAGCUGA	19	166.153	271.999	152.434	1731.68	3837.08	1507.45	4.18309e-09	2.93632	up	--	--	Cellular Component: plasma membrane (GO:0005886);;	--	--	--	Late embryogenesis abundant protein	Probable glutathione peroxidase 8 OS=Arabidopsis thaliana GN=GPX8 PE=2 SV=1	--	--	PREDICTED: uncharacterized protein LOC100777377 [Glycine max]	--	cellular component: cell (GO:0005623);; cellular component: membrane (GO:0016020);; cellular component: cell part (GO:0044464)
gma-miR3522	Glyma.09G136900.Wm82.a2.v1	AGACCAAAUGAGCAGCUGA	19	166.153	271.999	152.434	1731.68	3837.08	1507.45	4.18309e-09	2.93632	up	[R]	General function prediction only	--	K14402|0|gmx:100777002|K14402 cleavage and polyadenylation specificity factor subunit 2 | (RefSeq) cleavage and polyadenylation specificity factor subunit 2-like	[A]	RNA processing and modification	Metallo-beta-lactamase superfamily domain;; Cleavage and polyadenylation factor 2 C-terminal;; Beta-Casp domain;; Zn-dependent metallo-hydrolase RNA specificity domain;; Metallo-beta-lactamase superfamily	Cleavage and polyadenylation specificity factor subunit 2 OS=Arabidopsis thaliana GN=CPSF100 PE=1 SV=2	J	Translation, ribosomal structure and biogenesis	PREDICTED: cleavage and polyadenylation specificity factor subunit 2-like isoform X1 [Glycine max]	mRNA surveillance pathway (ko03015)	--
gma-miR3522	Glyma.09G212500.Wm82.a2.v1	AGACCAAAUGAGCAGCUGA	19	166.153	271.999	152.434	1731.68	3837.08	1507.45	4.18309e-09	2.93632	up	--	--	--	--	--	--	WRC;; QLQ	Growth-regulating factor 4 OS=Oryza sativa subsp. japonica GN=GRF4 PE=2 SV=1	--	--	PREDICTED: growth-regulating factor 4-like [Glycine max]	--	--
gma-miR3522	Glyma.09G251800.Wm82.a2.v1	AGACCAAAUGAGCAGCUGA	19	166.153	271.999	152.434	1731.68	3837.08	1507.45	4.18309e-09	2.93632	up	[K]	Transcription	Biological Process: signal transduction (GO:0007165);; Biological Process: determination of bilateral symmetry (GO:0009855);; Biological Process: regulation of flower development (GO:0009909);; Biological Process: leaf morphogenesis (GO:0009965);; Biological Process: meristem initiation (GO:0010014);; Biological Process: meristem maintenance (GO:0010073);; Cellular Component: membrane (GO:0016020…	--	[R]	General function prediction only	Leucine rich repeat;; Leucine Rich repeats (2 copies);; Leucine Rich Repeat;; Leucine Rich repeat;; Leucine rich repeat N-terminal domain	Leucine-rich repeat receptor-like protein CLAVATA2 OS=Arabidopsis thaliana GN=CLV2 PE=1 SV=1	S	Function unknown	PREDICTED: leucine-rich repeat receptor-like protein CLAVATA2 [Glycine max]	--	biological process: cellular process (GO:0009987);; biological process: response to stimulus (GO:0050896);; biological process: biological regulation (GO:0065007);; biological process: multicellular organismal process (GO:0032501);; biological process: developmental process (GO:0032502);; biological process: single-organism process (GO:0044699);; cellular component: membrane (GO:0016020);; biolog…
gma-miR3522	Glyma.10G063100.Wm82.a2.v1	AGACCAAAUGAGCAGCUGA	19	166.153	271.999	152.434	1731.68	3837.08	1507.45	4.18309e-09	2.93632	up	[FH]	--	Molecular Function: nucleobase transmembrane transporter activity (GO:0015205);; Biological Process: nucleobase transport (GO:0015851);; Cellular Component: membrane (GO:0016020);;	K03457|0|gmx:100819871|K03457 nucleobase:cation symporter-1, NCS1 family | (RefSeq) purine-uracil permease NCS1	[FH]	--	Permease for cytosine/purines, uracil, thiamine, allantoin	Purine-uracil permease NCS1 OS=Arabidopsis thaliana GN=NCS1 PE=1 SV=1	FH	--	hypothetical protein GLYMA_10G063100 [Glycine max]	--	biological process: cellular process (GO:0009987);; biological process: single-organism process (GO:0044699);; biological process: localization (GO:0051179);; molecular function: transporter activity (GO:0005215);; cellular component: membrane (GO:0016020)
gma-miR3522	Glyma.10G232800.Wm82.a2.v1	AGACCAAAUGAGCAGCUGA	19	166.153	271.999	152.434	1731.68	3837.08	1507.45	4.18309e-09	2.93632	up	[R]	General function prediction only	Molecular Function: protein serine/threonine kinase activity (GO:0004674);; Molecular Function: ATP binding (GO:0005524);; Biological Process: protein phosphorylation (GO:0006468);; Biological Process: cell adhesion (GO:0007155);; Biological Process: embryo development ending in seed dormancy (GO:0009793);; Biological Process: trichome morphogenesis (GO:0010090);; Biological Process: stomatal com…	K20717|0|gmx:100782929|K20717 mitogen-activated protein kinase kinase kinase YODA [EC:2.7.11.25] | (RefSeq) mitogen-activated protein kinase kinase kinase YODA-like	[T]	Signal transduction mechanisms	Protein kinase domain;; Protein tyrosine kinase	Mitogen-activated protein kinase kinase kinase YODA OS=Arabidopsis thaliana GN=YDA PE=1 SV=1	T	Signal transduction mechanisms	PREDICTED: mitogen-activated protein kinase kinase kinase YODA-like [Glycine max]	--	biological process: metabolic process (GO:0008152);; biological process: cellular process (GO:0009987);; molecular function: catalytic activity (GO:0003824);; molecular function: binding (GO:0005488);; biological process: biological adhesion (GO:0022610);; biological process: reproductive process (GO:0022414);; biological process: multicellular organismal process (GO:0032501);; biological process…
gma-miR3522	Glyma.11G051700.Wm82.a2.v1	AGACCAAAUGAGCAGCUGA	19	166.153	271.999	152.434	1731.68	3837.08	1507.45	4.18309e-09	2.93632	up	[R]	General function prediction only	--	K04508|0|gmx:100794963|K04508 transducin (beta)-like 1 | (RefSeq) F-box-like/WD repeat-containing protein TBL1XR1	[B]	Chromatin structure and dynamics	WD domain, G-beta repeat;; Anaphase-promoting complex subunit 4 WD40 domain;; LisH;; Eukaryotic translation initiation factor eIF2A	WD40 repeat-containing protein HOS15 OS=Arabidopsis thaliana GN=HOS15 PE=2 SV=1	S	Function unknown	PREDICTED: F-box-like/WD repeat-containing protein TBL1XR1 [Glycine max]	--	--
gma-miR3522	Glyma.11G070600.Wm82.a2.v1	AGACCAAAUGAGCAGCUGA	19	166.153	271.999	152.434	1731.68	3837.08	1507.45	4.18309e-09	2.93632	up	[R]	General function prediction only	Molecular Function: 2'-hydroxyisoflavone reductase activity (GO:0047526);; Biological Process: oxidation-reduction process (GO:0055114);;	--	--	--	NmrA-like family;; NAD(P)H-binding;; 3-beta hydroxysteroid dehydrogenase/isomerase family;; NAD dependent epimerase/dehydratase family	Isoflavone reductase OS=Medicago sativa GN=IFR PE=1 SV=1	S	Function unknown	PREDICTED: isoflavone reductase-like [Glycine max]	--	biological process: metabolic process (GO:0008152);; biological process: single-organism process (GO:0044699);; molecular function: catalytic activity (GO:0003824)
gma-miR3522	Glyma.11G120600.Wm82.a2.v1	AGACCAAAUGAGCAGCUGA	19	166.153	271.999	152.434	1731.68	3837.08	1507.45	4.18309e-09	2.93632	up	[I]	Lipid transport and metabolism	Biological Process: metabolic process (GO:0008152);; Molecular Function: transferase activity, transferring acyl groups (GO:0016746);;	K13513|0|gmx:100814885|K13513 lysocardiolipin and lysophospholipid acyltransferase [EC:2.3.1.- 2.3.1.51] | (RefSeq) probable 1-acyl-sn-glycerol-3-phosphate acyltransferase 5	[I]	Lipid transport and metabolism	Acyltransferase;; Acyltransferase C-terminus	Probable 1-acyl-sn-glycerol-3-phosphate acyltransferase 5 OS=Arabidopsis thaliana GN=LPAT5 PE=2 SV=1	I	Lipid transport and metabolism	PREDICTED: probable 1-acyl-sn-glycerol-3-phosphate acyltransferase 5 isoform X1 [Glycine max]	Glycerophospholipid metabolism (ko00564)	biological process: metabolic process (GO:0008152);; molecular function: catalytic activity (GO:0003824)
gma-miR3522	Glyma.11G170700.Wm82.a2.v1	AGACCAAAUGAGCAGCUGA	19	166.153	271.999	152.434	1731.68	3837.08	1507.45	4.18309e-09	2.93632	up	[R]	General function prediction only	--	K14402|0|gmx:100777002|K14402 cleavage and polyadenylation specificity factor subunit 2 | (RefSeq) cleavage and polyadenylation specificity factor subunit 2-like	[A]	RNA processing and modification	Metallo-beta-lactamase superfamily domain;; Cleavage and polyadenylation factor 2 C-terminal;; Beta-Casp domain;; Zn-dependent metallo-hydrolase RNA specificity domain;; Metallo-beta-lactamase superfamily	Cleavage and polyadenylation specificity factor subunit 2 OS=Arabidopsis thaliana GN=CPSF100 PE=1 SV=2	J	Translation, ribosomal structure and biogenesis	hypothetical protein GLYMA_11G170700 [Glycine max]	mRNA surveillance pathway (ko03015)	--
gma-miR3522	Glyma.12G089800.Wm82.a2.v1	AGACCAAAUGAGCAGCUGA	19	166.153	271.999	152.434	1731.68	3837.08	1507.45	4.18309e-09	2.93632	up	[T]	Signal transduction mechanisms	Cellular Component: plant-type vacuole (GO:0000325);; Molecular Function: calcium ion binding (GO:0005509);; Biological Process: systemic acquired resistance, salicylic acid mediated signaling pathway (GO:0009862);; Biological Process: regulation of ion transport (GO:0043269);;	K13448|8.25508e-100|gmx:100820547|K13448 calcium-binding protein CML | (RefSeq) probable calcium-binding protein CML18	[T]	Signal transduction mechanisms	EF-hand domain pair;; EF hand;; EF-hand domain pair;; EF-hand domain;; EF hand;; Secreted protein acidic and rich in cysteine Ca binding region;; Cytoskeletal-regulatory complex EF hand;; Caleosin related protein	Probable calcium-binding protein CML17 OS=Arabidopsis thaliana GN=CML17 PE=2 SV=1	DTZ	--	PREDICTED: probable calcium-binding protein CML18 [Glycine max]	Plant-pathogen interaction (ko04626)	cellular component: cell (GO:0005623);; cellular component: organelle (GO:0043226);; cellular component: cell part (GO:0044464);; molecular function: binding (GO:0005488);; biological process: cellular process (GO:0009987);; biological process: signaling (GO:0023052);; biological process: single-organism process (GO:0044699);; biological process: response to stimulus (GO:0050896);; biological pro…
gma-miR3522	Glyma.12G172200.Wm82.a2.v1	AGACCAAAUGAGCAGCUGA	19	166.153	271.999	152.434	1731.68	3837.08	1507.45	4.18309e-09	2.93632	up	--	--	--	K20195|0|gmx:100816794|K20195 vacuolar fusion protein MON1 | (RefSeq) protein SAND-like	[S]	Function unknown	Trafficking protein Mon1	Vacuolar fusion protein MON1 homolog OS=Arabidopsis thaliana GN=MON1 PE=1 SV=2	U	Intracellular trafficking, secretion, and vesicular transport	hypothetical protein GLYMA_12G172200 [Glycine max]	--	--
gma-miR3522	Glyma.12G213400.Wm82.a2.v1	AGACCAAAUGAGCAGCUGA	19	166.153	271.999	152.434	1731.68	3837.08	1507.45	4.18309e-09	2.93632	up	--	--	Molecular Function: hydrolase activity, hydrolyzing O-glycosyl compounds (GO:0004553);; Biological Process: cellulose microfibril organization (GO:0010215);; Biological Process: cell growth (GO:0016049);; Molecular Function: polysaccharide binding (GO:0030247);; Cellular Component: anchored component of membrane (GO:0031225);;	--	--	--	COBRA-like protein	COBRA-like protein 10 OS=Arabidopsis thaliana GN=COBL10 PE=2 SV=1	S	Function unknown	PREDICTED: COBRA-like protein 10 [Glycine max]	--	biological process: metabolic process (GO:0008152);; molecular function: catalytic activity (GO:0003824);; biological process: cellular process (GO:0009987);; biological process: single-organism process (GO:0044699);; biological process: cellular component organization or biogenesis (GO:0071840);; biological process: growth (GO:0040007);; molecular function: binding (GO:0005488);; cellular compon…
gma-miR3522	Glyma.13G132600.Wm82.a2.v1	AGACCAAAUGAGCAGCUGA	19	166.153	271.999	152.434	1731.68	3837.08	1507.45	4.18309e-09	2.93632	up	--	--	--	--	--	--	TPL-binding domain in jasmonate signalling	--	S	Function unknown	hypothetical protein GLYMA_13G132600 [Glycine max]	--	--
gma-miR3522	Glyma.13G147700.Wm82.a2.v1	AGACCAAAUGAGCAGCUGA	19	166.153	271.999	152.434	1731.68	3837.08	1507.45	4.18309e-09	2.93632	up	[FH]	--	Molecular Function: nucleobase transmembrane transporter activity (GO:0015205);; Biological Process: nucleobase transport (GO:0015851);; Cellular Component: membrane (GO:0016020);;	K03457|0|gmx:100819871|K03457 nucleobase:cation symporter-1, NCS1 family | (RefSeq) purine-uracil permease NCS1	[FH]	--	Permease for cytosine/purines, uracil, thiamine, allantoin	Purine-uracil permease NCS1 OS=Arabidopsis thaliana GN=NCS1 PE=1 SV=1	FH	--	PREDICTED: purine-uracil permease NCS1 [Glycine max]	--	biological process: cellular process (GO:0009987);; biological process: single-organism process (GO:0044699);; biological process: localization (GO:0051179);; molecular function: transporter activity (GO:0005215);; cellular component: membrane (GO:0016020)
gma-miR3522	Glyma.13G183200.Wm82.a2.v1	AGACCAAAUGAGCAGCUGA	19	166.153	271.999	152.434	1731.68	3837.08	1507.45	4.18309e-09	2.93632	up	--	--	Molecular Function: catechol oxidase activity (GO:0004097);; Biological Process: pigment biosynthetic process (GO:0046148);; Molecular Function: metal ion binding (GO:0046872);; Biological Process: oxidation-reduction process (GO:0055114);;	K00422|0|gmx:100798709|K00422 polyphenol oxidase [EC:1.10.3.1] | (RefSeq) polyphenol oxidase A1, chloroplastic-like	--	--	Protein of unknown function (DUF_B2219);; Common central domain of tyrosinase;; Polyphenol oxidase middle domain	Polyphenol oxidase A1, chloroplastic OS=Vicia faba PE=1 SV=1	S	Function unknown	hypothetical protein GLYMA_13G183200 [Glycine max]	Isoquinoline alkaloid biosynthesis (ko00950)	biological process: metabolic process (GO:0008152);; biological process: single-organism process (GO:0044699);; molecular function: catalytic activity (GO:0003824);; molecular function: binding (GO:0005488)
gma-miR3522	Glyma.13G205700.Wm82.a2.v1	AGACCAAAUGAGCAGCUGA	19	166.153	271.999	152.434	1731.68	3837.08	1507.45	4.18309e-09	2.93632	up	--	--	Cellular Component: nucleus (GO:0005634);; Molecular Function: metal ion binding (GO:0046872);;	--	--	--	MYND finger	--	S	Function unknown	PREDICTED: zinc finger MYND domain-containing protein 15-like [Glycine max]	--	cellular component: cell (GO:0005623);; cellular component: organelle (GO:0043226);; cellular component: cell part (GO:0044464);; molecular function: binding (GO:0005488)
gma-miR3522	Glyma.13G242300.Wm82.a2.v1	AGACCAAAUGAGCAGCUGA	19	166.153	271.999	152.434	1731.68	3837.08	1507.45	4.18309e-09	2.93632	up	--	--	Molecular Function: catechol oxidase activity (GO:0004097);; Biological Process: pigment biosynthetic process (GO:0046148);; Molecular Function: metal ion binding (GO:0046872);; Biological Process: oxidation-reduction process (GO:0055114);;	K00422|0|gmx:100789730|K00422 polyphenol oxidase [EC:1.10.3.1] | (RefSeq) polyphenol oxidase A1, chloroplastic-like	--	--	Protein of unknown function (DUF_B2219);; Common central domain of tyrosinase;; Polyphenol oxidase middle domain	Polyphenol oxidase A1, chloroplastic OS=Vicia faba PE=1 SV=1	S	Function unknown	Polyphenol oxidase A1, chloroplastic [Glycine soja]	Isoquinoline alkaloid biosynthesis (ko00950)	biological process: metabolic process (GO:0008152);; biological process: single-organism process (GO:0044699);; molecular function: catalytic activity (GO:0003824);; molecular function: binding (GO:0005488)
gma-miR3522	Glyma.13G296300.Wm82.a2.v1	AGACCAAAUGAGCAGCUGA	19	166.153	271.999	152.434	1731.68	3837.08	1507.45	4.18309e-09	2.93632	up	[T]	Signal transduction mechanisms	--	--	--	--	Legume lectin domain;; Protein kinase domain;; Protein tyrosine kinase	Probable L-type lectin-domain containing receptor kinase VII.2 OS=Arabidopsis thaliana GN=LECRK72 PE=3 SV=2	T	Signal transduction mechanisms	hypothetical protein GLYMA_13G296300 [Glycine max]	--	--
gma-miR3522	Glyma.13G369300.Wm82.a2.v1	AGACCAAAUGAGCAGCUGA	19	166.153	271.999	152.434	1731.68	3837.08	1507.45	4.18309e-09	2.93632	up	[P]	Inorganic ion transport and metabolism	Molecular Function: ATP binding (GO:0005524);; Biological Process: obsolete ATP catabolic process (GO:0006200);; Biological Process: ATP biosynthetic process (GO:0006754);; Biological Process: cation transport (GO:0006812);; Cellular Component: integral component of membrane (GO:0016021);; Molecular Function: cation-transporting ATPase activity (GO:0019829);; Molecular Function: metal ion binding…	K01535|0|gmx:100796240|K01535 H+-transporting ATPase [EC:3.6.3.6] | (RefSeq) ATPase 9, plasma membrane-type-like	[P]	Inorganic ion transport and metabolism	E1-E2 ATPase;; haloacid dehalogenase-like hydrolase;; Cation transporter/ATPase, N-terminus;; Cation transport ATPase (P-type)	ATPase 9, plasma membrane-type OS=Arabidopsis thaliana GN=AHA9 PE=2 SV=2	P	Inorganic ion transport and metabolism	PREDICTED: ATPase 9, plasma membrane-type-like [Glycine max]	Oxidative phosphorylation (ko00190)	molecular function: binding (GO:0005488);; biological process: metabolic process (GO:0008152);; biological process: cellular process (GO:0009987);; biological process: single-organism process (GO:0044699);; biological process: localization (GO:0051179);; cellular component: membrane (GO:0016020);; cellular component: membrane part (GO:0044425);; molecular function: catalytic activity (GO:0003824)…
gma-miR3522	Glyma.14G011000.Wm82.a2.v1	AGACCAAAUGAGCAGCUGA	19	166.153	271.999	152.434	1731.68	3837.08	1507.45	4.18309e-09	2.93632	up	[F]	Nucleotide transport and metabolism	Molecular Function: uridine kinase activity (GO:0004849);; Molecular Function: ATP binding (GO:0005524);; Biological Process: phosphorylation (GO:0016310);; Molecular Function: phosphotransferase activity, alcohol group as acceptor (GO:0016773);; Biological Process: UMP salvage (GO:0044206);; Biological Process: CTP salvage (GO:0044211);;	K00876|0|gmx:100798205|K00876 uridine kinase [EC:2.7.1.48] | (RefSeq) uridine kinase-like protein 3	[TZ]	--	Uracil phosphoribosyltransferase;; Phosphoribulokinase / Uridine kinase family;; AAA domain;; Dephospho-CoA kinase	Uridine kinase-like protein 4 OS=Arabidopsis thaliana GN=UKL4 PE=2 SV=2	F	Nucleotide transport and metabolism	Uridine kinase-like protein 4 [Glycine soja]	Pyrimidine metabolism (ko00240)	biological process: metabolic process (GO:0008152);; biological process: cellular process (GO:0009987);; biological process: single-organism process (GO:0044699);; molecular function: catalytic activity (GO:0003824);; molecular function: binding (GO:0005488)
gma-miR3522	Glyma.14G086300.Wm82.a2.v1	AGACCAAAUGAGCAGCUGA	19	166.153	271.999	152.434	1731.68	3837.08	1507.45	4.18309e-09	2.93632	up	[E]	Amino acid transport and metabolism	Molecular Function: asparaginase activity (GO:0004067);;	K13051|0|gmx:100803038|K13051 beta-aspartyl-peptidase (threonine type) [EC:3.4.19.5] | (RefSeq) probable isoaspartyl peptidase/L-asparaginase 2	[E]	Amino acid transport and metabolism	Asparaginase	Probable isoaspartyl peptidase/L-asparaginase 2 OS=Arabidopsis thaliana GN=At3g16150 PE=2 SV=2	E	Amino acid transport and metabolism	L-asparaginase [Glycine max]	--	biological process: metabolic process (GO:0008152);; molecular function: catalytic activity (GO:0003824)
gma-miR3522	Glyma.14G160000.Wm82.a2.v1	AGACCAAAUGAGCAGCUGA	19	166.153	271.999	152.434	1731.68	3837.08	1507.45	4.18309e-09	2.93632	up	--	--	--	--	--	--	--	--	--	--	hypothetical protein glysoja_049047 [Glycine soja]	--	--
gma-miR3522	Glyma.15G041000.Wm82.a2.v1	AGACCAAAUGAGCAGCUGA	19	166.153	271.999	152.434	1731.68	3837.08	1507.45	4.18309e-09	2.93632	up	--	--	--	--	--	--	--	--	--	--	hypothetical protein GLYMA_15G041000 [Glycine max]	--	--
gma-miR3522	Glyma.15G071200.Wm82.a2.v1	AGACCAAAUGAGCAGCUGA	19	166.153	271.999	152.434	1731.68	3837.08	1507.45	4.18309e-09	2.93632	up	--	--	Molecular Function: catechol oxidase activity (GO:0004097);; Biological Process: pigment biosynthetic process (GO:0046148);; Molecular Function: metal ion binding (GO:0046872);; Biological Process: oxidation-reduction process (GO:0055114);;	K00422|0|gmx:100803171|K00422 polyphenol oxidase [EC:1.10.3.1] | (RefSeq) polyphenol oxidase A1, chloroplastic-like	--	--	Protein of unknown function (DUF_B2219);; Common central domain of tyrosinase;; Polyphenol oxidase middle domain	Polyphenol oxidase A1, chloroplastic OS=Vicia faba PE=1 SV=1	S	Function unknown	PREDICTED: polyphenol oxidase A1, chloroplastic-like [Glycine max]	Isoquinoline alkaloid biosynthesis (ko00950)	biological process: metabolic process (GO:0008152);; biological process: single-organism process (GO:0044699);; molecular function: catalytic activity (GO:0003824);; molecular function: binding (GO:0005488)
gma-miR3522	Glyma.15G124100.Wm82.a2.v1	AGACCAAAUGAGCAGCUGA	19	166.153	271.999	152.434	1731.68	3837.08	1507.45	4.18309e-09	2.93632	up	[T]	Signal transduction mechanisms	Cellular Component: endosome (GO:0005768);; Biological Process: fatty acid beta-oxidation (GO:0006635);; Biological Process: lipid transport (GO:0006869);; Biological Process: regulation of pH (GO:0006885);; Biological Process: intra-Golgi vesicle-mediated transport (GO:0006891);; Biological Process: lithium ion transport (GO:0010351);; Molecular Function: sodium:proton antiporter activity (GO:00…	K14724|0|gmx:100790830|K14724 solute carrier family 9 (sodium/hydrogen exchanger), member 8 | (RefSeq) sodium/hydrogen exchanger 6	[P]	Inorganic ion transport and metabolism	Sodium/hydrogen exchanger family	Sodium/hydrogen exchanger 6 OS=Arabidopsis thaliana GN=NHX6 PE=1 SV=3	P	Inorganic ion transport and metabolism	PREDICTED: sodium/hydrogen exchanger 6 [Glycine max]	--	cellular component: cell (GO:0005623);; cellular component: organelle (GO:0043226);; cellular component: cell part (GO:0044464);; biological process: metabolic process (GO:0008152);; biological process: cellular process (GO:0009987);; biological process: single-organism process (GO:0044699);; biological process: localization (GO:0051179);; biological process: biological regulation (GO:0065007);; …
gma-miR3522	Glyma.15G139300.Wm82.a2.v1	AGACCAAAUGAGCAGCUGA	19	166.153	271.999	152.434	1731.68	3837.08	1507.45	4.18309e-09	2.93632	up	--	--	--	--	--	--	--	--	S	Function unknown	hypothetical protein GLYMA_15G139300 [Glycine max]	--	--
gma-miR3522	Glyma.15G229500.Wm82.a2.v1	AGACCAAAUGAGCAGCUGA	19	166.153	271.999	152.434	1731.68	3837.08	1507.45	4.18309e-09	2.93632	up	--	--	--	--	--	--	Filament-like plant protein, long coiled-coil	Filament-like plant protein (Fragment) OS=Solanum lycopersicum GN=FPP PE=1 SV=1	--	--	hypothetical protein GLYMA_15G229500 [Glycine max]	--	--
gma-miR3522	Glyma.16G017800.Wm82.a2.v1	AGACCAAAUGAGCAGCUGA	19	166.153	271.999	152.434	1731.68	3837.08	1507.45	4.18309e-09	2.93632	up	[P]	Inorganic ion transport and metabolism	Biological Process: cation transport (GO:0006812);; Molecular Function: cation transmembrane transporter activity (GO:0008324);; Cellular Component: integral component of membrane (GO:0016021);; Biological Process: transmembrane transport (GO:0055085);;	K14689|0|gmx:100794876|K14689 solute carrier family 30 (zinc transporter), member 2 | (RefSeq) metal tolerance protein 1-like	[P]	Inorganic ion transport and metabolism	Cation efflux family	Metal tolerance protein 1 OS=Arabidopsis thaliana GN=MTP1 PE=1 SV=2	P	Inorganic ion transport and metabolism	PREDICTED: uncharacterized protein LOC100794876 isoform X1 [Glycine max]	--	biological process: single-organism process (GO:0044699);; biological process: localization (GO:0051179);; biological process: cellular process (GO:0009987);; molecular function: transporter activity (GO:0005215);; cellular component: membrane (GO:0016020);; cellular component: membrane part (GO:0044425)
gma-miR3522	Glyma.16G049600.Wm82.a2.v1	AGACCAAAUGAGCAGCUGA	19	166.153	271.999	152.434	1731.68	3837.08	1507.45	4.18309e-09	2.93632	up	--	--	Biological Process: microtubule cytoskeleton organization (GO:0000226);; Molecular Function: RNA cap binding (GO:0000339);; Biological Process: RNA splicing, via endonucleolytic cleavage and ligation (GO:0000394);; Biological Process: cytokinesis by cell plate formation (GO:0000911);; Molecular Function: DNA binding (GO:0003677);; Molecular Function: translation initiation factor activity (GO:000…	K12882|0|gmx:100811738|K12882 nuclear cap-binding protein subunit 1 | (RefSeq) nuclear cap-binding protein subunit 1-like	[A]	RNA processing and modification	MIF4G like;; MIF4G like;; MIF4G domain	Nuclear cap-binding protein subunit 1 OS=Arabidopsis thaliana GN=ABH1 PE=1 SV=2	A	RNA processing and modification	PREDICTED: nuclear cap-binding protein subunit 1-like [Glycine max]	Spliceosome (ko03040)	biological process: cellular process (GO:0009987);; biological process: single-organism process (GO:0044699);; biological process: cellular component organization or biogenesis (GO:0071840);; molecular function: binding (GO:0005488);; biological process: metabolic process (GO:0008152);; cellular component: cell (GO:0005623);; cellular component: macromolecular complex (GO:0032991);; cellular comp…
gma-miR3522	Glyma.16G098800.Wm82.a2.v1	AGACCAAAUGAGCAGCUGA	19	166.153	271.999	152.434	1731.68	3837.08	1507.45	4.18309e-09	2.93632	up	--	--	--	--	--	--	GDSL/SGNH-like Acyl-Esterase family found in Pmr5 and Cas1p	Protein trichome birefringence-like 3 OS=Arabidopsis thaliana GN=TBL3 PE=2 SV=1	--	--	hypothetical protein GLYMA_16G098800 [Glycine max]	--	--
gma-miR3522	Glyma.16G145800.Wm82.a2.v1	AGACCAAAUGAGCAGCUGA	19	166.153	271.999	152.434	1731.68	3837.08	1507.45	4.18309e-09	2.93632	up	--	--	Cellular Component: chloroplast (GO:0009507);; Biological Process: photosynthesis, light harvesting (GO:0009765);; Cellular Component: membrane (GO:0016020);; Molecular Function: metal ion binding (GO:0046872);;	K08907|8.63168e-163|gmx:100800350|K08907 light-harvesting complex I chlorophyll a/b binding protein 1 | (RefSeq) chlorophyll a-b binding protein 6A, chloroplastic	--	--	Chlorophyll A-B binding protein	Chlorophyll a-b binding protein 6A, chloroplastic OS=Solanum lycopersicum GN=CAB6A PE=2 SV=1	O	Posttranslational modification, protein turnover, chaperones	PREDICTED: chlorophyll a-b binding protein 6A, chloroplastic [Glycine max]	Photosynthesis - antenna proteins (ko00196)	cellular component: cell (GO:0005623);; cellular component: organelle (GO:0043226);; cellular component: cell part (GO:0044464);; biological process: metabolic process (GO:0008152);; biological process: cellular process (GO:0009987);; cellular component: membrane (GO:0016020);; molecular function: binding (GO:0005488)
gma-miR3522	Glyma.16G182300.Wm82.a2.v1	AGACCAAAUGAGCAGCUGA	19	166.153	271.999	152.434	1731.68	3837.08	1507.45	4.18309e-09	2.93632	up	[R]	General function prediction only	--	K14402|0|gmx:100796817|K14402 cleavage and polyadenylation specificity factor subunit 2 | (RefSeq) cleavage and polyadenylation specificity factor subunit 2-like	[A]	RNA processing and modification	Metallo-beta-lactamase superfamily domain;; Cleavage and polyadenylation factor 2 C-terminal;; Beta-Casp domain;; Zn-dependent metallo-hydrolase RNA specificity domain;; Metallo-beta-lactamase superfamily	Cleavage and polyadenylation specificity factor subunit 2 OS=Arabidopsis thaliana GN=CPSF100 PE=1 SV=2	J	Translation, ribosomal structure and biogenesis	PREDICTED: cleavage and polyadenylation specificity factor subunit 2-like [Glycine max]	mRNA surveillance pathway (ko03015)	--
gma-miR3522	Glyma.16G219100.Wm82.a2.v1	AGACCAAAUGAGCAGCUGA	19	166.153	271.999	152.434	1731.68	3837.08	1507.45	4.18309e-09	2.93632	up	[T]	Signal transduction mechanisms	--	--	[R]	General function prediction only	Protein kinase domain;; Protein tyrosine kinase	Serine/threonine-protein kinase AFC2 OS=Arabidopsis thaliana GN=AFC2 PE=1 SV=1	T	Signal transduction mechanisms	PREDICTED: uncharacterized protein LOC100786225 [Glycine max]	--	--
gma-miR3522	Glyma.17G013700.Wm82.a2.v1	AGACCAAAUGAGCAGCUGA	19	166.153	271.999	152.434	1731.68	3837.08	1507.45	4.18309e-09	2.93632	up	--	--	--	--	--	--	--	--	S	Function unknown	PREDICTED: uncharacterized protein LOC102665389 [Glycine max]	--	--
gma-miR3522	Glyma.17G168500.Wm82.a2.v1	AGACCAAAUGAGCAGCUGA	19	166.153	271.999	152.434	1731.68	3837.08	1507.45	4.18309e-09	2.93632	up	--	--	--	--	--	--	--	--	--	--	hypothetical protein GLYMA_17G168500 [Glycine max]	--	--
gma-miR3522	Glyma.17G172000.Wm82.a2.v1	AGACCAAAUGAGCAGCUGA	19	166.153	271.999	152.434	1731.68	3837.08	1507.45	4.18309e-09	2.93632	up	[K]	Transcription	--	--	[R]	General function prediction only	Leucine rich repeat;; Leucine Rich repeat;; Leucine Rich Repeat;; Leucine Rich repeats (2 copies);; Leucine rich repeat N-terminal domain	Leucine-rich repeat receptor-like serine/threonine-protein kinase BAM2 OS=Arabidopsis thaliana GN=BAM2 PE=1 SV=1	S	Function unknown	hypothetical protein GLYMA_17G172000 [Glycine max]	--	--
gma-miR3522	Glyma.18G048600.Wm82.a2.v1	AGACCAAAUGAGCAGCUGA	19	166.153	271.999	152.434	1731.68	3837.08	1507.45	4.18309e-09	2.93632	up	--	--	--	--	--	--	--	--	--	--	hypothetical protein GLYMA_18G048600 [Glycine max]	--	--
gma-miR3522	Glyma.18G068600.Wm82.a2.v1	AGACCAAAUGAGCAGCUGA	19	166.153	271.999	152.434	1731.68	3837.08	1507.45	4.18309e-09	2.93632	up	--	--	--	--	--	--	--	--	--	--	hypothetical protein GLYMA_18G068600 [Glycine max]	--	--
gma-miR3522	Glyma.18G122600.Wm82.a2.v1	AGACCAAAUGAGCAGCUGA	19	166.153	271.999	152.434	1731.68	3837.08	1507.45	4.18309e-09	2.93632	up	--	--	--	--	--	--	--	--	S	Function unknown	hypothetical protein GLYMA_18G122600 [Glycine max]	--	--
gma-miR3522	Glyma.18G240800.Wm82.a2.v1	AGACCAAAUGAGCAGCUGA	19	166.153	271.999	152.434	1731.68	3837.08	1507.45	4.18309e-09	2.93632	up	[K]	Transcription	Biological Process: signal transduction (GO:0007165);; Biological Process: determination of bilateral symmetry (GO:0009855);; Biological Process: regulation of flower development (GO:0009909);; Biological Process: leaf morphogenesis (GO:0009965);; Biological Process: meristem initiation (GO:0010014);; Biological Process: meristem maintenance (GO:0010073);; Cellular Component: membrane (GO:0016020…	--	[R]	General function prediction only	Leucine rich repeat;; Leucine Rich repeats (2 copies);; Leucine Rich Repeat;; Leucine Rich repeat;; Leucine rich repeat N-terminal domain	Leucine-rich repeat receptor-like protein CLAVATA2 OS=Arabidopsis thaliana GN=CLV2 PE=1 SV=1	S	Function unknown	PREDICTED: leucine-rich repeat receptor-like protein CLAVATA2 isoform X2 [Glycine max]	--	biological process: cellular process (GO:0009987);; biological process: response to stimulus (GO:0050896);; biological process: biological regulation (GO:0065007);; biological process: multicellular organismal process (GO:0032501);; biological process: developmental process (GO:0032502);; biological process: single-organism process (GO:0044699);; cellular component: membrane (GO:0016020);; biolog…
gma-miR3522	Glyma.18G257600.Wm82.a2.v1	AGACCAAAUGAGCAGCUGA	19	166.153	271.999	152.434	1731.68	3837.08	1507.45	4.18309e-09	2.93632	up	[M]	Cell wall/membrane/envelope biogenesis	--	--	--	--	PQQ-like domain;; PQQ-like domain;; PQQ enzyme repeat	--	S	Function unknown	hypothetical protein GLYMA_18G257600, partial [Glycine max]	--	--
gma-miR3522	Glyma.19G101600.Wm82.a2.v1	AGACCAAAUGAGCAGCUGA	19	166.153	271.999	152.434	1731.68	3837.08	1507.45	4.18309e-09	2.93632	up	--	--	Biological Process: microtubule cytoskeleton organization (GO:0000226);; Molecular Function: RNA cap binding (GO:0000339);; Biological Process: RNA splicing, via endonucleolytic cleavage and ligation (GO:0000394);; Biological Process: cytokinesis by cell plate formation (GO:0000911);; Molecular Function: DNA binding (GO:0003677);; Molecular Function: translation initiation factor activity (GO:000…	K12882|0|gmx:100791079|K12882 nuclear cap-binding protein subunit 1 | (RefSeq) nuclear cap-binding protein subunit 1-like	[A]	RNA processing and modification	MIF4G like;; MIF4G like;; MIF4G domain	Nuclear cap-binding protein subunit 1 OS=Arabidopsis thaliana GN=ABH1 PE=1 SV=2	A	RNA processing and modification	PREDICTED: nuclear cap-binding protein subunit 1-like [Glycine max]	Spliceosome (ko03040)	biological process: cellular process (GO:0009987);; biological process: single-organism process (GO:0044699);; biological process: cellular component organization or biogenesis (GO:0071840);; molecular function: binding (GO:0005488);; biological process: metabolic process (GO:0008152);; cellular component: cell (GO:0005623);; cellular component: macromolecular complex (GO:0032991);; cellular comp…
gma-miR3522	Glyma.19G142300.Wm82.a2.v1	AGACCAAAUGAGCAGCUGA	19	166.153	271.999	152.434	1731.68	3837.08	1507.45	4.18309e-09	2.93632	up	--	--	Biological Process: transmembrane transport (GO:0055085);;	--	[T]	Signal transduction mechanisms	OPT oligopeptide transporter protein	Oligopeptide transporter 5 OS=Arabidopsis thaliana GN=OPT5 PE=2 SV=1	S	Function unknown	hypothetical protein GLYMA_19G142300 [Glycine max]	--	biological process: cellular process (GO:0009987);; biological process: single-organism process (GO:0044699);; biological process: localization (GO:0051179)
gma-miR3522	Glyma.19G215200.Wm82.a2.v1	AGACCAAAUGAGCAGCUGA	19	166.153	271.999	152.434	1731.68	3837.08	1507.45	4.18309e-09	2.93632	up	--	--	--	--	--	--	Lipase (class 3)	--	S	Function unknown	PREDICTED: uncharacterized protein LOC100817848 [Glycine max]	--	--
gma-miR3522	Glyma.20G006900.Wm82.a2.v1	AGACCAAAUGAGCAGCUGA	19	166.153	271.999	152.434	1731.68	3837.08	1507.45	4.18309e-09	2.93632	up	[QV]	--	--	--	[Q]	Secondary metabolites biosynthesis, transport and catabolism	Cytochrome P450	Cytochrome P450 71D11 (Fragment) OS=Lotus japonicus GN=CYP71D11 PE=2 SV=1	Q	Secondary metabolites biosynthesis, transport and catabolism	hypothetical protein GLYMA_20G006900 [Glycine max]	--	--
gma-miR3522	Glyma.20G010800.Wm82.a2.v1	AGACCAAAUGAGCAGCUGA	19	166.153	271.999	152.434	1731.68	3837.08	1507.45	4.18309e-09	2.93632	up	--	--	--	--	--	--	Protein of unknown function (DUF1084)	Tobamovirus multiplication protein 3 OS=Arabidopsis thaliana GN=TOM3 PE=1 SV=2	S	Function unknown	PREDICTED: tobamovirus multiplication protein 3-like isoform X2 [Glycine max]	--	--
gma-miR3522	Glyma.20G067700.Wm82.a2.v1	AGACCAAAUGAGCAGCUGA	19	166.153	271.999	152.434	1731.68	3837.08	1507.45	4.18309e-09	2.93632	up	--	--	--	--	--	--	--	--	--	--	hypothetical protein GLYMA_20G067700 [Glycine max]	--	--
gma-miR3522	Glyma.20G161500.Wm82.a2.v1	AGACCAAAUGAGCAGCUGA	19	166.153	271.999	152.434	1731.68	3837.08	1507.45	4.18309e-09	2.93632	up	[R]	General function prediction only	Molecular Function: protein serine/threonine kinase activity (GO:0004674);; Molecular Function: ATP binding (GO:0005524);; Biological Process: protein phosphorylation (GO:0006468);; Biological Process: cell adhesion (GO:0007155);; Biological Process: embryo development ending in seed dormancy (GO:0009793);; Biological Process: trichome morphogenesis (GO:0010090);; Biological Process: stomatal com…	K20717|0|gmx:100797994|K20717 mitogen-activated protein kinase kinase kinase YODA [EC:2.7.11.25] | (RefSeq) mitogen-activated protein kinase kinase kinase YODA-like	[T]	Signal transduction mechanisms	Protein kinase domain;; Protein tyrosine kinase;; Kinase-like	Mitogen-activated protein kinase kinase kinase YODA OS=Arabidopsis thaliana GN=YDA PE=1 SV=1	T	Signal transduction mechanisms	PREDICTED: mitogen-activated protein kinase kinase kinase YODA-like [Glycine max]	--	biological process: metabolic process (GO:0008152);; biological process: cellular process (GO:0009987);; molecular function: catalytic activity (GO:0003824);; molecular function: binding (GO:0005488);; biological process: biological adhesion (GO:0022610);; biological process: reproductive process (GO:0022414);; biological process: multicellular organismal process (GO:0032501);; biological process…
gma-miR3522	Glyma.20G188600.Wm82.a2.v1	AGACCAAAUGAGCAGCUGA	19	166.153	271.999	152.434	1731.68	3837.08	1507.45	4.18309e-09	2.93632	up	[N]	Cell motility	--	K13680|0|gmx:100797453|K13680 beta-mannan synthase [EC:2.4.1.32] | (RefSeq) probable mannan synthase 9	--	--	Glycosyltransferase like family 2;; Glycosyl transferase family group 2;; Glycosyl transferase family 2	Glucomannan 4-beta-mannosyltransferase 9 OS=Arabidopsis thaliana GN=CSLA9 PE=2 SV=1	M	Cell wall/membrane/envelope biogenesis	PREDICTED: glucomannan 4-beta-mannosyltransferase 9-like isoform X1 [Glycine max]	--	--
gma-miR3522	Glyma.20G196200.Wm82.a2.v1	AGACCAAAUGAGCAGCUGA	19	166.153	271.999	152.434	1731.68	3837.08	1507.45	4.18309e-09	2.93632	up	--	--	Biological Process: metabolic process (GO:0008152);; Molecular Function: transferase activity, transferring hexosyl groups (GO:0016758);;	--	[GC]	--	UDP-glucoronosyl and UDP-glucosyl transferase	UDP-glycosyltransferase 79A6 OS=Glycine max GN=FG2 PE=1 SV=1	S	Function unknown	hypothetical protein GLYMA_20G196200 [Glycine max]	--	biological process: metabolic process (GO:0008152);; molecular function: catalytic activity (GO:0003824)
gma-miR3522	Glyma.U004900.Wm82.a2.v1	AGACCAAAUGAGCAGCUGA	19	166.153	271.999	152.434	1731.68	3837.08	1507.45	4.18309e-09	2.93632	up	[K]	Transcription	--	--	--	--	NB-ARC domain;; Leucine rich repeat	TMV resistance protein N OS=Nicotiana glutinosa GN=N PE=1 SV=1	--	--	hypothetical protein GLYMA_U004900, partial [Glycine max]	--	--
gma-miR3522	Glyma.U024000.Wm82.a2.v1	AGACCAAAUGAGCAGCUGA	19	166.153	271.999	152.434	1731.68	3837.08	1507.45	4.18309e-09	2.93632	up	[J]	Translation, ribosomal structure and biogenesis	Cellular Component: intracellular (GO:0005622);;	K02866|1.69385e-89|pvu:PHAVU_008G187000g|K02866 large subunit ribosomal protein L10e | (RefSeq) hypothetical protein	[J]	Translation, ribosomal structure and biogenesis	Ribosomal protein L16p/L10e	60S ribosomal protein L10 OS=Vitis riparia GN=RPL10 PE=2 SV=1	J	Translation, ribosomal structure and biogenesis	hypothetical protein GLYMA_U024000 [Glycine max]	Ribosome (ko03010)	cellular component: cell (GO:0005623);; cellular component: cell part (GO:0044464)
gma-miR398d	Glyma.03G111200.Wm82.a2.v1	UGUGUUCUCAGGUCGCCCCUG	21	815.659	1252.33	840.393	5590.7	8651.09	6236.39	7.4902e-35	2.64384	up	[T]	Signal transduction mechanisms	Molecular Function: protein serine/threonine kinase activity (GO:0004674);; Molecular Function: ATP binding (GO:0005524);; Biological Process: protein phosphorylation (GO:0006468);;	--	[R]	General function prediction only	Protein kinase domain;; Protein tyrosine kinase	Serine/threonine-protein kinase D6PKL2 OS=Arabidopsis thaliana GN=D6PKL2 PE=1 SV=1	T	Signal transduction mechanisms	PREDICTED: serine/threonine-protein kinase D6PK [Glycine max]	--	biological process: metabolic process (GO:0008152);; biological process: cellular process (GO:0009987);; molecular function: catalytic activity (GO:0003824);; molecular function: binding (GO:0005488)
gma-miR398d	Glyma.03G260500.Wm82.a2.v1	UGUGUUCUCAGGUCGCCCCUG	21	815.659	1252.33	840.393	5590.7	8651.09	6236.39	7.4902e-35	2.64384	up	[J]	Translation, ribosomal structure and biogenesis	Molecular Function: nucleotide binding (GO:0000166);; Molecular Function: RNA binding (GO:0003723);; Cellular Component: cytosol (GO:0005829);; Biological Process: fatty acid beta-oxidation (GO:0006635);; Biological Process: vernalization response (GO:0010048);; Biological Process: protein import into peroxisome matrix (GO:0016558);; Biological Process: photoperiodism, flowering (GO:0048573);;	K13161|0|gmx:100790907|K13161 heterogeneous nuclear ribonucleoprotein R | (RefSeq) heterogeneous nuclear ribonucleoprotein R	[A]	RNA processing and modification	RNA recognition motif. (a.k.a. RRM, RBD, or RNP domain);; Occluded RNA-recognition motif;; RNA recognition motif;; BRCA1-associated protein 2	Polyadenylate-binding protein 5 OS=Arabidopsis thaliana GN=PAB5 PE=1 SV=3	S	Function unknown	PREDICTED: heterogeneous nuclear ribonucleoprotein R isoform X1 [Glycine max]	--	molecular function: binding (GO:0005488);; cellular component: cell (GO:0005623);; cellular component: cell part (GO:0044464);; biological process: metabolic process (GO:0008152);; biological process: cellular process (GO:0009987);; biological process: single-organism process (GO:0044699);; biological process: response to stimulus (GO:0050896);; biological process: localization (GO:0051179);; bio…
gma-miR398d	Glyma.05G055000.Wm82.a2.v1	UGUGUUCUCAGGUCGCCCCUG	21	815.659	1252.33	840.393	5590.7	8651.09	6236.39	7.4902e-35	2.64384	up	[P]	Inorganic ion transport and metabolism	Biological Process: superoxide metabolic process (GO:0006801);; Biological Process: cellular copper ion homeostasis (GO:0006878);; Cellular Component: chloroplast stroma (GO:0009570);; Molecular Function: superoxide dismutase copper chaperone activity (GO:0016532);; Biological Process: metal ion transport (GO:0030001);; Biological Process: oxidation-reduction process (GO:0055114);;	K04569|0|gmx:547617|K04569 copper chaperone for superoxide dismutase | (RefSeq) CCS; Cu/Zn-superoxide dismutase copper chaperone	[P]	Inorganic ion transport and metabolism	Copper/zinc superoxide dismutase (SODC);; Heavy-metal-associated domain	Copper chaperone for superoxide dismutase, chloroplastic/cytosolic OS=Arabidopsis thaliana GN=CCS PE=1 SV=1	S	Function unknown	Cu/Zn-superoxide dismutase copper chaperone [Glycine max]	--	biological process: metabolic process (GO:0008152);; biological process: cellular process (GO:0009987);; biological process: single-organism process (GO:0044699);; biological process: biological regulation (GO:0065007);; cellular component: cell (GO:0005623);; cellular component: organelle (GO:0043226);; cellular component: organelle part (GO:0044422);; cellular component: cell part (GO:0044464);…
gma-miR398d	Glyma.05G162900.Wm82.a2.v1	UGUGUUCUCAGGUCGCCCCUG	21	815.659	1252.33	840.393	5590.7	8651.09	6236.39	7.4902e-35	2.64384	up	--	--	Molecular Function: GTPase activity (GO:0003924);; Molecular Function: GTP binding (GO:0005525);; Biological Process: obsolete GTP catabolic process (GO:0006184);;	--	[UR]	--	Dynamin central region;; Dynamin family;; Dynamin GTPase effector domain	Dynamin-related protein 4C OS=Arabidopsis thaliana GN=DRP4C PE=2 SV=1	S	Function unknown	PREDICTED: dynamin-related protein 4C-like [Glycine max]	--	biological process: metabolic process (GO:0008152);; molecular function: catalytic activity (GO:0003824);; molecular function: binding (GO:0005488);; biological process: cellular process (GO:0009987);; biological process: single-organism process (GO:0044699)
gma-miR398d	Glyma.06G185000.Wm82.a2.v1	UGUGUUCUCAGGUCGCCCCUG	21	815.659	1252.33	840.393	5590.7	8651.09	6236.39	7.4902e-35	2.64384	up	--	--	Molecular Function: zinc ion binding (GO:0008270);;	K09377|1.97672e-139|gmx:100500501|K09377 cysteine and glycine-rich protein | (RefSeq) uncharacterized LOC100500501	[TZ]	--	LIM domain	LIM domain-containing protein WLIM1 OS=Arabidopsis thaliana GN=WLIM1 PE=1 SV=1	Z	Cytoskeleton	Pollen-specific protein SF3 [Glycine soja]	--	molecular function: binding (GO:0005488)
gma-miR398d	Glyma.11G236800.Wm82.a2.v1	UGUGUUCUCAGGUCGCCCCUG	21	815.659	1252.33	840.393	5590.7	8651.09	6236.39	7.4902e-35	2.64384	up	[DPM]	--	Molecular Function: copper ion binding (GO:0005507);; Molecular Function: L-ascorbate oxidase activity (GO:0008447);; Biological Process: lignin catabolic process (GO:0046274);; Cellular Component: apoplast (GO:0048046);; Molecular Function: hydroquinone:oxygen oxidoreductase activity (GO:0052716);; Biological Process: oxidation-reduction process (GO:0055114);;	K05909|0|gmx:100814128|K05909 laccase [EC:1.10.3.2] | (RefSeq) laccase-14-like	[Q]	Secondary metabolites biosynthesis, transport and catabolism	Multicopper oxidase;; Multicopper oxidase;; Multicopper oxidase	Laccase-14 OS=Arabidopsis thaliana GN=LAC14 PE=2 SV=1	Q	Secondary metabolites biosynthesis, transport and catabolism	PREDICTED: laccase-14-like [Glycine max]	--	molecular function: binding (GO:0005488);; biological process: metabolic process (GO:0008152);; biological process: single-organism process (GO:0044699);; molecular function: catalytic activity (GO:0003824);; biological process: cellular process (GO:0009987);; cellular component: extracellular region (GO:0005576)
gma-miR398d	Glyma.14G222700.Wm82.a2.v1	UGUGUUCUCAGGUCGCCCCUG	21	815.659	1252.33	840.393	5590.7	8651.09	6236.39	7.4902e-35	2.64384	up	[E]	Amino acid transport and metabolism	Molecular Function: serine-type endopeptidase activity (GO:0004252);; Biological Process: proteolysis (GO:0006508);; Molecular Function: serine-type exopeptidase activity (GO:0070008);;	K01322|0|gmx:100812955|K01322 prolyl oligopeptidase [EC:3.4.21.26] | (RefSeq) prolyl endopeptidase	[O]	Posttranslational modification, protein turnover, chaperones	Prolyl oligopeptidase, N-terminal beta-propeller domain;; Prolyl oligopeptidase family	--	E	Amino acid transport and metabolism	PREDICTED: prolyl endopeptidase [Glycine max]	--	biological process: metabolic process (GO:0008152);; molecular function: catalytic activity (GO:0003824)
gma-miR408a-3p	Glyma.02G025000.Wm82.a2.v1	AUGCACUGCCUCUUCCCUGGC	21	94.9444	168.11	102.291	1045.69	1822.03	1294.05	1.67786e-36	3.26579	up	--	--	Cellular Component: Golgi apparatus (GO:0005794);; Biological Process: protein glycosylation (GO:0006486);; Molecular Function: galactosyltransferase activity (GO:0008378);; Cellular Component: integral component of membrane (GO:0016021);; Molecular Function: carbohydrate binding (GO:0030246);;	K20843|0|gmx:100818349|K20843 hydroxyproline O-galactosyltransferase 2/3/4/5/6 [EC:2.4.1.-] | (RefSeq) probable beta-1,3-galactosyltransferase 19	[G]	Carbohydrate transport and metabolism	Galactoside-binding lectin;; Galactosyltransferase	Hydroxyproline O-galactosyltransferase GALT6 OS=Arabidopsis thaliana GN=GALT6 PE=2 SV=2	S	Function unknown	PREDICTED: probable beta-1,3-galactosyltransferase 19 [Glycine max]	--	cellular component: cell (GO:0005623);; cellular component: organelle (GO:0043226);; cellular component: cell part (GO:0044464);; biological process: metabolic process (GO:0008152);; biological process: cellular process (GO:0009987);; biological process: single-organism process (GO:0044699);; molecular function: catalytic activity (GO:0003824);; cellular component: membrane (GO:0016020);; cellula…
gma-miR408a-3p	Glyma.02G231600.Wm82.a2.v1	AUGCACUGCCUCUUCCCUGGC	21	94.9444	168.11	102.291	1045.69	1822.03	1294.05	1.67786e-36	3.26579	up	[DPM]	--	Molecular Function: copper ion binding (GO:0005507);; Biological Process: lignin catabolic process (GO:0046274);; Cellular Component: apoplast (GO:0048046);; Molecular Function: hydroquinone:oxygen oxidoreductase activity (GO:0052716);; Biological Process: oxidation-reduction process (GO:0055114);;	K05909|0|gmx:100815672|K05909 laccase [EC:1.10.3.2] | (RefSeq) laccase-3-like	[Q]	Secondary metabolites biosynthesis, transport and catabolism	Multicopper oxidase;; Multicopper oxidase;; Multicopper oxidase	Laccase-3 OS=Arabidopsis thaliana GN=LAC3 PE=2 SV=2	Q	Secondary metabolites biosynthesis, transport and catabolism	PREDICTED: laccase-3-like [Glycine max]	--	molecular function: binding (GO:0005488);; biological process: metabolic process (GO:0008152);; biological process: cellular process (GO:0009987);; biological process: single-organism process (GO:0044699);; cellular component: extracellular region (GO:0005576);; molecular function: catalytic activity (GO:0003824)
gma-miR408a-3p	Glyma.02G261600.Wm82.a2.v1	AUGCACUGCCUCUUCCCUGGC	21	94.9444	168.11	102.291	1045.69	1822.03	1294.05	1.67786e-36	3.26579	up	[DPM]	--	Molecular Function: copper ion binding (GO:0005507);; Biological Process: lignin catabolic process (GO:0046274);; Cellular Component: apoplast (GO:0048046);; Molecular Function: hydroquinone:oxygen oxidoreductase activity (GO:0052716);; Biological Process: oxidation-reduction process (GO:0055114);;	K05909|0|gmx:100797749|K05909 laccase [EC:1.10.3.2] | (RefSeq) laccase-5-like	[Q]	Secondary metabolites biosynthesis, transport and catabolism	Multicopper oxidase;; Multicopper oxidase;; Multicopper oxidase	Laccase-5 OS=Arabidopsis thaliana GN=LAC5 PE=2 SV=1	Q	Secondary metabolites biosynthesis, transport and catabolism	PREDICTED: laccase-5-like [Glycine max]	--	molecular function: binding (GO:0005488);; biological process: metabolic process (GO:0008152);; biological process: cellular process (GO:0009987);; biological process: single-organism process (GO:0044699);; cellular component: extracellular region (GO:0005576);; molecular function: catalytic activity (GO:0003824)
gma-miR408a-3p	Glyma.03G189800.Wm82.a2.v1	AUGCACUGCCUCUUCCCUGGC	21	94.9444	168.11	102.291	1045.69	1822.03	1294.05	1.67786e-36	3.26579	up	[T]	Signal transduction mechanisms	Molecular Function: protein kinase activity (GO:0004672);; Molecular Function: ATP binding (GO:0005524);; Biological Process: protein phosphorylation (GO:0006468);; Cellular Component: integral component of membrane (GO:0016021);;	--	--	--	Protein kinase domain;; Protein tyrosine kinase;; Leucine Rich repeats (2 copies);; Leucine rich repeat N-terminal domain	Leucine-rich repeat receptor-like protein kinase PXC1 OS=Arabidopsis thaliana GN=PXC1 PE=1 SV=1	T	Signal transduction mechanisms	leucine-rich repeat receptor-like kinase GmLRK1 precursor [Glycine max]	--	biological process: metabolic process (GO:0008152);; biological process: cellular process (GO:0009987);; molecular function: catalytic activity (GO:0003824);; molecular function: binding (GO:0005488);; cellular component: membrane (GO:0016020);; cellular component: membrane part (GO:0044425)
gma-miR408a-3p	Glyma.04G242300.Wm82.a2.v1	AUGCACUGCCUCUUCCCUGGC	21	94.9444	168.11	102.291	1045.69	1822.03	1294.05	1.67786e-36	3.26579	up	--	--	Molecular Function: copper ion binding (GO:0005507);; Molecular Function: electron carrier activity (GO:0009055);;	--	--	--	Plastocyanin-like domain	Basic blue protein OS=Cucumis sativus PE=1 SV=1	S	Function unknown	hypothetical protein GLYMA_04G242300 [Glycine max]	--	molecular function: binding (GO:0005488);; molecular function: electron carrier activity (GO:0009055)
gma-miR408a-3p	Glyma.05G009500.Wm82.a2.v1	AUGCACUGCCUCUUCCCUGGC	21	94.9444	168.11	102.291	1045.69	1822.03	1294.05	1.67786e-36	3.26579	up	--	--	--	--	--	--	--	--	S	Function unknown	hypothetical protein glysoja_022119 [Glycine soja]	--	--
gma-miR408a-3p	Glyma.05G169900.Wm82.a2.v1	AUGCACUGCCUCUUCCCUGGC	21	94.9444	168.11	102.291	1045.69	1822.03	1294.05	1.67786e-36	3.26579	up	--	--	Molecular Function: copper ion binding (GO:0005507);; Molecular Function: electron carrier activity (GO:0009055);;	--	--	--	Plastocyanin-like domain	Basic blue protein OS=Cucumis sativus PE=1 SV=1	S	Function unknown	uncharacterized protein LOC100499869 precursor [Glycine max]	--	molecular function: binding (GO:0005488);; molecular function: electron carrier activity (GO:0009055)
gma-miR408a-3p	Glyma.06G056300.Wm82.a2.v1	AUGCACUGCCUCUUCCCUGGC	21	94.9444	168.11	102.291	1045.69	1822.03	1294.05	1.67786e-36	3.26579	up	[P]	Inorganic ion transport and metabolism	Molecular Function: ATP binding (GO:0005524);; Biological Process: ATP biosynthetic process (GO:0006754);; Cellular Component: chloroplast thylakoid membrane (GO:0009535);; Cellular Component: integral component of membrane (GO:0016021);; Biological Process: copper ion transmembrane transport (GO:0035434);; Molecular Function: copper-transporting ATPase activity (GO:0043682);; Molecular Function:…	K01533|0|vra:106762206|K01533 Cu2+-exporting ATPase [EC:3.6.3.4] | (RefSeq) copper-transporting ATPase PAA2, chloroplastic	[P]	Inorganic ion transport and metabolism	E1-E2 ATPase;; haloacid dehalogenase-like hydrolase;; Heavy-metal-associated domain	Copper-transporting ATPase PAA2, chloroplastic OS=Arabidopsis thaliana GN=PAA2 PE=2 SV=1	P	Inorganic ion transport and metabolism	chloroplast copper-translocating HMA8 P-ATPase [Glycine max]	--	molecular function: binding (GO:0005488);; biological process: metabolic process (GO:0008152);; biological process: cellular process (GO:0009987);; biological process: single-organism process (GO:0044699);; cellular component: cell (GO:0005623);; cellular component: membrane (GO:0016020);; cellular component: organelle (GO:0043226);; cellular component: organelle part (GO:0044422);; cellular comp…
gma-miR408a-3p	Glyma.06G121100.Wm82.a2.v1	AUGCACUGCCUCUUCCCUGGC	21	94.9444	168.11	102.291	1045.69	1822.03	1294.05	1.67786e-36	3.26579	up	--	--	Molecular Function: copper ion binding (GO:0005507);; Molecular Function: electron carrier activity (GO:0009055);;	--	--	--	Plastocyanin-like domain	Basic blue protein OS=Cucumis sativus PE=1 SV=1	S	Function unknown	uncharacterized protein LOC100305588 precursor [Glycine max]	--	molecular function: binding (GO:0005488);; molecular function: electron carrier activity (GO:0009055)
gma-miR408a-3p	Glyma.06G142500.Wm82.a2.v1	AUGCACUGCCUCUUCCCUGGC	21	94.9444	168.11	102.291	1045.69	1822.03	1294.05	1.67786e-36	3.26579	up	[K]	Transcription	Molecular Function: protein kinase activity (GO:0004672);; Molecular Function: ATP binding (GO:0005524);; Biological Process: protein phosphorylation (GO:0006468);; Cellular Component: integral component of membrane (GO:0016021);;	--	--	--	Protein tyrosine kinase;; Leucine rich repeat;; Protein kinase domain;; Leucine Rich repeats (2 copies);; Leucine Rich Repeat;; Leucine rich repeat N-terminal domain;; Leucine Rich repeat	Probable LRR receptor-like serine/threonine-protein kinase IRK OS=Arabidopsis thaliana GN=IRK PE=1 SV=1	S	Function unknown	hypothetical protein GLYMA_06G142500 [Glycine max]	--	biological process: metabolic process (GO:0008152);; biological process: cellular process (GO:0009987);; molecular function: catalytic activity (GO:0003824);; molecular function: binding (GO:0005488);; cellular component: membrane (GO:0016020);; cellular component: membrane part (GO:0044425)
gma-miR408a-3p	Glyma.08G056100.Wm82.a2.v1	AUGCACUGCCUCUUCCCUGGC	21	94.9444	168.11	102.291	1045.69	1822.03	1294.05	1.67786e-36	3.26579	up	[P]	Inorganic ion transport and metabolism	Molecular Function: potassium ion transmembrane transporter activity (GO:0015079);; Cellular Component: membrane (GO:0016020);; Biological Process: potassium ion transmembrane transport (GO:0071805);;	K12236|0|gmx:100801073|K12236 transcriptional repressor NF-X1 | (RefSeq) potassium transporter 25-like	--	--	K+ potassium transporter	Potassium transporter 7 OS=Oryza sativa subsp. japonica GN=HAK7 PE=2 SV=3	P	Inorganic ion transport and metabolism	PREDICTED: potassium transporter 25-like [Glycine max]	--	biological process: cellular process (GO:0009987);; biological process: single-organism process (GO:0044699);; biological process: localization (GO:0051179);; molecular function: transporter activity (GO:0005215);; cellular component: membrane (GO:0016020)
gma-miR408a-3p	Glyma.08G128100.Wm82.a2.v1	AUGCACUGCCUCUUCCCUGGC	21	94.9444	168.11	102.291	1045.69	1822.03	1294.05	1.67786e-36	3.26579	up	--	--	Molecular Function: copper ion binding (GO:0005507);; Molecular Function: electron carrier activity (GO:0009055);;	--	--	--	Plastocyanin-like domain	Basic blue protein OS=Arabidopsis thaliana GN=ARPN PE=2 SV=2	S	Function unknown	uncharacterized protein LOC100305948 precursor [Glycine max]	--	molecular function: binding (GO:0005488);; molecular function: electron carrier activity (GO:0009055)
gma-miR408a-3p	Glyma.09G117400.Wm82.a2.v1	AUGCACUGCCUCUUCCCUGGC	21	94.9444	168.11	102.291	1045.69	1822.03	1294.05	1.67786e-36	3.26579	up	[QV]	--	Molecular Function: monooxygenase activity (GO:0004497);; Molecular Function: iron ion binding (GO:0005506);; Molecular Function: electron carrier activity (GO:0009055);; Molecular Function: oxidoreductase activity, acting on paired donors, with incorporation or reduction of molecular oxygen (GO:0016705);; Molecular Function: oxygen binding (GO:0019825);; Molecular Function: heme binding (GO:0020…	--	[QI]	--	Cytochrome P450	Cytochrome P450 734A1 OS=Arabidopsis thaliana GN=CYP734A1 PE=2 SV=1	Q	Secondary metabolites biosynthesis, transport and catabolism	PREDICTED: cytochrome P450 734A1-like [Glycine max]	--	biological process: metabolic process (GO:0008152);; biological process: single-organism process (GO:0044699);; molecular function: catalytic activity (GO:0003824);; molecular function: binding (GO:0005488);; molecular function: electron carrier activity (GO:0009055)
gma-miR408a-3p	Glyma.09G215300.Wm82.a2.v1	AUGCACUGCCUCUUCCCUGGC	21	94.9444	168.11	102.291	1045.69	1822.03	1294.05	1.67786e-36	3.26579	up	--	--	--	--	[R]	General function prediction only	--	F-box/kelch-repeat protein SKIP25 OS=Arabidopsis thaliana GN=SKIP25 PE=1 SV=1	S	Function unknown	PREDICTED: F-box/kelch-repeat protein SKIP25-like [Glycine max]	--	--
gma-miR408a-3p	Glyma.11G058300.Wm82.a2.v1	AUGCACUGCCUCUUCCCUGGC	21	94.9444	168.11	102.291	1045.69	1822.03	1294.05	1.67786e-36	3.26579	up	[T]	Signal transduction mechanisms	Molecular Function: kinase activity (GO:0016301);; Biological Process: phosphorylation (GO:0016310);;	--	[T]	Signal transduction mechanisms	Protein kinase domain;; Protein tyrosine kinase;; Kinase-like	Mitogen-activated protein kinase kinase kinase 5 OS=Arabidopsis thaliana GN=MAPKKK5 PE=1 SV=1	T	Signal transduction mechanisms	hypothetical protein GLYMA_11G058300 [Glycine max]	--	biological process: metabolic process (GO:0008152);; molecular function: catalytic activity (GO:0003824);; biological process: cellular process (GO:0009987)
gma-miR408a-3p	Glyma.11G164000.Wm82.a2.v1	AUGCACUGCCUCUUCCCUGGC	21	94.9444	168.11	102.291	1045.69	1822.03	1294.05	1.67786e-36	3.26579	up	[DPM]	--	Molecular Function: copper ion binding (GO:0005507);; Biological Process: lignin catabolic process (GO:0046274);; Cellular Component: apoplast (GO:0048046);; Molecular Function: hydroquinone:oxygen oxidoreductase activity (GO:0052716);; Biological Process: oxidation-reduction process (GO:0055114);;	K05909|0|gmx:100785427|K05909 laccase [EC:1.10.3.2] | (RefSeq) laccase-3-like	[Q]	Secondary metabolites biosynthesis, transport and catabolism	Multicopper oxidase;; Multicopper oxidase;; Multicopper oxidase	Laccase-3 OS=Arabidopsis thaliana GN=LAC3 PE=2 SV=2	Q	Secondary metabolites biosynthesis, transport and catabolism	PREDICTED: laccase-3-like [Glycine max]	--	molecular function: binding (GO:0005488);; biological process: metabolic process (GO:0008152);; biological process: cellular process (GO:0009987);; biological process: single-organism process (GO:0044699);; cellular component: extracellular region (GO:0005576);; molecular function: catalytic activity (GO:0003824)
gma-miR408a-3p	Glyma.11G233400.Wm82.a2.v1	AUGCACUGCCUCUUCCCUGGC	21	94.9444	168.11	102.291	1045.69	1822.03	1294.05	1.67786e-36	3.26579	up	[DPM]	--	Molecular Function: copper ion binding (GO:0005507);; Biological Process: lignin catabolic process (GO:0046274);; Cellular Component: apoplast (GO:0048046);; Molecular Function: hydroquinone:oxygen oxidoreductase activity (GO:0052716);; Biological Process: oxidation-reduction process (GO:0055114);;	K05909|0|gmx:100808948|K05909 laccase [EC:1.10.3.2] | (RefSeq) laccase-12-like	[Q]	Secondary metabolites biosynthesis, transport and catabolism	Multicopper oxidase;; Multicopper oxidase;; Multicopper oxidase	Laccase-5 OS=Arabidopsis thaliana GN=LAC5 PE=2 SV=1	Q	Secondary metabolites biosynthesis, transport and catabolism	PREDICTED: laccase-12-like [Glycine max]	--	molecular function: binding (GO:0005488);; biological process: metabolic process (GO:0008152);; biological process: cellular process (GO:0009987);; biological process: single-organism process (GO:0044699);; cellular component: extracellular region (GO:0005576);; molecular function: catalytic activity (GO:0003824)
gma-miR408a-3p	Glyma.13G030900.Wm82.a2.v1	AUGCACUGCCUCUUCCCUGGC	21	94.9444	168.11	102.291	1045.69	1822.03	1294.05	1.67786e-36	3.26579	up	--	--	Molecular Function: DNA binding (GO:0003677);; Molecular Function: transcription factor activity, sequence-specific DNA binding (GO:0003700);; Cellular Component: nucleus (GO:0005634);; Biological Process: regulation of transcription, DNA-templated (GO:0006355);; Biological Process: multicellular organism development (GO:0007275);; Biological Process: response to water deprivation (GO:0009414);; …	--	--	--	No apical meristem (NAM) protein	NAC domain-containing protein 2 OS=Arabidopsis thaliana GN=NAC002 PE=2 SV=2	S	Function unknown	NAC transcription factor [Glycine max]	--	molecular function: binding (GO:0005488);; biological process: biological regulation (GO:0065007);; molecular function: nucleic acid binding transcription factor activity (GO:0001071);; cellular component: cell (GO:0005623);; cellular component: organelle (GO:0043226);; cellular component: cell part (GO:0044464);; biological process: multicellular organismal process (GO:0032501);; biological proc…
gma-miR408a-3p	Glyma.13G348500.Wm82.a2.v1	AUGCACUGCCUCUUCCCUGGC	21	94.9444	168.11	102.291	1045.69	1822.03	1294.05	1.67786e-36	3.26579	up	[S]	Function unknown	--	--	--	--	--	IQ domain-containing protein IQM5 OS=Arabidopsis thaliana GN=IQM5 PE=2 SV=1	S	Function unknown	PREDICTED: IQ domain-containing protein IQM5 isoform X2 [Glycine max]	--	--
gma-miR408a-3p	Glyma.13G362400.Wm82.a2.v1	AUGCACUGCCUCUUCCCUGGC	21	94.9444	168.11	102.291	1045.69	1822.03	1294.05	1.67786e-36	3.26579	up	[I]	Lipid transport and metabolism	Biological Process: metabolic process (GO:0008152);; Molecular Function: hydrolase activity (GO:0016787);;	--	[R]	General function prediction only	Alpha/beta hydrolase family;; alpha/beta hydrolase fold	--	S	Function unknown	PREDICTED: uncharacterized protein LOC100778891 isoform X1 [Glycine max]	--	biological process: metabolic process (GO:0008152);; molecular function: catalytic activity (GO:0003824)
gma-miR408a-3p	Glyma.14G004600.Wm82.a2.v1	AUGCACUGCCUCUUCCCUGGC	21	94.9444	168.11	102.291	1045.69	1822.03	1294.05	1.67786e-36	3.26579	up	[I]	Lipid transport and metabolism	Molecular Function: acetyl-CoA C-acetyltransferase activity (GO:0003985);; Cellular Component: peroxisome (GO:0005777);; Cellular Component: cytosol (GO:0005829);; Cellular Component: plasma membrane (GO:0005886);; Biological Process: acetyl-CoA biosynthetic process (GO:0006085);; Biological Process: embryo development ending in seed dormancy (GO:0009793);; Biological Process: pollen germination …	K00626|0|gmx:100776777|K00626 acetyl-CoA C-acetyltransferase [EC:2.3.1.9] | (RefSeq) acetyl-CoA acetyltransferase, cytosolic 1	[I]	Lipid transport and metabolism	Thiolase, N-terminal domain;; Thiolase, C-terminal domain;; Beta-ketoacyl synthase, N-terminal domain	Acetyl-CoA acetyltransferase, cytosolic 1 OS=Arabidopsis thaliana GN=AAT1 PE=2 SV=1	I	Lipid transport and metabolism	PREDICTED: acetyl-CoA acetyltransferase, cytosolic 1 [Glycine max]	Fatty acid metabolism (ko01212)	biological process: metabolic process (GO:0008152);; molecular function: catalytic activity (GO:0003824);; cellular component: cell (GO:0005623);; cellular component: organelle (GO:0043226);; cellular component: cell part (GO:0044464);; cellular component: membrane (GO:0016020);; biological process: cellular process (GO:0009987);; biological process: reproductive process (GO:0022414);; biological…
gma-miR408a-3p	Glyma.14G056100.Wm82.a2.v1	AUGCACUGCCUCUUCCCUGGC	21	94.9444	168.11	102.291	1045.69	1822.03	1294.05	1.67786e-36	3.26579	up	[DPM]	--	Molecular Function: copper ion binding (GO:0005507);; Biological Process: lignin catabolic process (GO:0046274);; Cellular Component: apoplast (GO:0048046);; Molecular Function: hydroquinone:oxygen oxidoreductase activity (GO:0052716);; Biological Process: oxidation-reduction process (GO:0055114);;	K05909|0|gmx:100796956|K05909 laccase [EC:1.10.3.2] | (RefSeq) laccase-5-like	[Q]	Secondary metabolites biosynthesis, transport and catabolism	Multicopper oxidase;; Multicopper oxidase;; Multicopper oxidase	Laccase-5 OS=Arabidopsis thaliana GN=LAC5 PE=2 SV=1	Q	Secondary metabolites biosynthesis, transport and catabolism	PREDICTED: laccase-5-like [Glycine max]	--	molecular function: binding (GO:0005488);; biological process: metabolic process (GO:0008152);; biological process: cellular process (GO:0009987);; biological process: single-organism process (GO:0044699);; cellular component: extracellular region (GO:0005576);; molecular function: catalytic activity (GO:0003824)
gma-miR408a-3p	Glyma.14G198900.Wm82.a2.v1	AUGCACUGCCUCUUCCCUGGC	21	94.9444	168.11	102.291	1045.69	1822.03	1294.05	1.67786e-36	3.26579	up	[DPM]	--	Molecular Function: copper ion binding (GO:0005507);; Biological Process: lignin catabolic process (GO:0046274);; Cellular Component: apoplast (GO:0048046);; Molecular Function: hydroquinone:oxygen oxidoreductase activity (GO:0052716);; Biological Process: oxidation-reduction process (GO:0055114);;	K05909|0|gmx:100786719|K05909 laccase [EC:1.10.3.2] | (RefSeq) laccase-3-like	[Q]	Secondary metabolites biosynthesis, transport and catabolism	Multicopper oxidase;; Multicopper oxidase;; Multicopper oxidase	Laccase-3 OS=Arabidopsis thaliana GN=LAC3 PE=2 SV=2	Q	Secondary metabolites biosynthesis, transport and catabolism	PREDICTED: laccase-3-like [Glycine max]	--	molecular function: binding (GO:0005488);; biological process: metabolic process (GO:0008152);; biological process: cellular process (GO:0009987);; biological process: single-organism process (GO:0044699);; cellular component: extracellular region (GO:0005576);; molecular function: catalytic activity (GO:0003824)
gma-miR408a-3p	Glyma.17G117500.Wm82.a2.v1	AUGCACUGCCUCUUCCCUGGC	21	94.9444	168.11	102.291	1045.69	1822.03	1294.05	1.67786e-36	3.26579	up	--	--	--	--	--	--	--	--	S	Function unknown	PREDICTED: uncharacterized protein LOC100777889 [Glycine max]	--	--
gma-miR408a-3p	Glyma.18G023600.Wm82.a2.v1	AUGCACUGCCUCUUCCCUGGC	21	94.9444	168.11	102.291	1045.69	1822.03	1294.05	1.67786e-36	3.26579	up	[DPM]	--	Molecular Function: copper ion binding (GO:0005507);; Biological Process: lignin catabolic process (GO:0046274);; Cellular Component: apoplast (GO:0048046);; Molecular Function: hydroquinone:oxygen oxidoreductase activity (GO:0052716);; Biological Process: oxidation-reduction process (GO:0055114);;	K05909|0|gmx:547704|K05909 laccase [EC:1.10.3.2] | (RefSeq) diphenol oxidase laccase	[Q]	Secondary metabolites biosynthesis, transport and catabolism	Multicopper oxidase;; Multicopper oxidase;; Multicopper oxidase	Laccase-5 OS=Arabidopsis thaliana GN=LAC5 PE=2 SV=1	Q	Secondary metabolites biosynthesis, transport and catabolism	hypothetical protein GLYMA_18G023600 [Glycine max]	--	molecular function: binding (GO:0005488);; biological process: metabolic process (GO:0008152);; biological process: cellular process (GO:0009987);; biological process: single-organism process (GO:0044699);; cellular component: extracellular region (GO:0005576);; molecular function: catalytic activity (GO:0003824)
gma-miR408a-3p	Glyma.18G057200.Wm82.a2.v1	AUGCACUGCCUCUUCCCUGGC	21	94.9444	168.11	102.291	1045.69	1822.03	1294.05	1.67786e-36	3.26579	up	[DPM]	--	Molecular Function: copper ion binding (GO:0005507);; Biological Process: lignin catabolic process (GO:0046274);; Cellular Component: apoplast (GO:0048046);; Molecular Function: hydroquinone:oxygen oxidoreductase activity (GO:0052716);; Biological Process: oxidation-reduction process (GO:0055114);;	K05909|0|gmx:100806093|K05909 laccase [EC:1.10.3.2] | (RefSeq) laccase-3-like	[Q]	Secondary metabolites biosynthesis, transport and catabolism	Multicopper oxidase;; Multicopper oxidase;; Multicopper oxidase	Laccase-3 OS=Arabidopsis thaliana GN=LAC3 PE=2 SV=2	Q	Secondary metabolites biosynthesis, transport and catabolism	PREDICTED: laccase-3-like [Glycine max]	--	molecular function: binding (GO:0005488);; biological process: metabolic process (GO:0008152);; biological process: cellular process (GO:0009987);; biological process: single-organism process (GO:0044699);; cellular component: extracellular region (GO:0005576);; molecular function: catalytic activity (GO:0003824)
gma-miR408a-3p	Glyma.19G190200.Wm82.a2.v1	AUGCACUGCCUCUUCCCUGGC	21	94.9444	168.11	102.291	1045.69	1822.03	1294.05	1.67786e-36	3.26579	up	[T]	Signal transduction mechanisms	Molecular Function: DNA binding (GO:0003677);; Molecular Function: protein serine/threonine kinase activity (GO:0004674);; Molecular Function: ATP binding (GO:0005524);; Cellular Component: nucleus (GO:0005634);; Biological Process: regulation of transcription, DNA-templated (GO:0006355);; Biological Process: protein phosphorylation (GO:0006468);; Biological Process: transmembrane receptor protei…	--	--	--	Protein kinase domain;; Protein tyrosine kinase;; Leucine Rich repeats (2 copies);; Leucine rich repeat;; Leucine rich repeat N-terminal domain	Leucine-rich repeat receptor-like protein kinase PXC1 OS=Arabidopsis thaliana GN=PXC1 PE=1 SV=1	T	Signal transduction mechanisms	PREDICTED: leucine-rich repeat receptor-like protein kinase PXC1 [Glycine max]	--	molecular function: binding (GO:0005488);; biological process: metabolic process (GO:0008152);; biological process: cellular process (GO:0009987);; molecular function: catalytic activity (GO:0003824);; cellular component: cell (GO:0005623);; cellular component: organelle (GO:0043226);; cellular component: cell part (GO:0044464);; biological process: biological regulation (GO:0065007);; biological…
gma-miR408a-3p	Glyma.U018800.Wm82.a2.v1	AUGCACUGCCUCUUCCCUGGC	21	94.9444	168.11	102.291	1045.69	1822.03	1294.05	1.67786e-36	3.26579	up	--	--	--	K11667|1.92826e-83|gmx:100775452|K11667 INO80 complex subunit C | (RefSeq) chromatin-remodeling complex subunit ies6	[S]	Function unknown	YL1 nuclear protein C-terminal domain	--	S	Function unknown	hypothetical protein GLYMA_U018800 [Glycine max]	--	--
gma-miR408a-5p	Glyma.02G036500.Wm82.a2.v1	CAGGGGAACAGGCAGAGCAUG	21	28.0518	7.55552	4.01142	454.758	932.199	581.185	1.58452e-13	4.17009	up	[M]	Cell wall/membrane/envelope biogenesis	Molecular Function: protein serine/threonine kinase activity (GO:0004674);; Molecular Function: ATP binding (GO:0005524);; Cellular Component: plasma membrane (GO:0005886);; Biological Process: protein phosphorylation (GO:0006468);; Biological Process: microtubule nucleation (GO:0007020);; Biological Process: regulation of meristem growth (GO:0010075);; Cellular Component: integral component of m…	--	--	--	Protein kinase domain;; Protein tyrosine kinase;; Leucine rich repeat N-terminal domain;; Leucine rich repeat;; Leucine Rich repeats (2 copies)	Protein NSP-INTERACTING KINASE 3 OS=Arabidopsis thaliana GN=NIK3 PE=1 SV=1	T	Signal transduction mechanisms	PREDICTED: protein NSP-INTERACTING KINASE 3 [Glycine max]	--	biological process: metabolic process (GO:0008152);; biological process: cellular process (GO:0009987);; molecular function: catalytic activity (GO:0003824);; molecular function: binding (GO:0005488);; cellular component: cell (GO:0005623);; cellular component: membrane (GO:0016020);; cellular component: cell part (GO:0044464);; biological process: single-organism process (GO:0044699);; biologica…
gma-miR408a-5p	Glyma.03G172400.Wm82.a2.v1	CAGGGGAACAGGCAGAGCAUG	21	28.0518	7.55552	4.01142	454.758	932.199	581.185	1.58452e-13	4.17009	up	--	--	--	--	--	--	--	--	S	Function unknown	uncharacterized protein LOC100804857 [Glycine max]	--	--
gma-miR408a-5p	Glyma.04G046600.Wm82.a2.v1	CAGGGGAACAGGCAGAGCAUG	21	28.0518	7.55552	4.01142	454.758	932.199	581.185	1.58452e-13	4.17009	up	--	--	--	--	--	--	--	--	S	Function unknown	PREDICTED: uncharacterized protein LOC100781345 [Glycine max]	--	--
gma-miR408a-5p	Glyma.04G217600.Wm82.a2.v1	CAGGGGAACAGGCAGAGCAUG	21	28.0518	7.55552	4.01142	454.758	932.199	581.185	1.58452e-13	4.17009	up	--	--	--	--	--	--	--	--	--	--	PREDICTED: uncharacterized protein LOC106798674 [Glycine max]	--	--
gma-miR408a-5p	Glyma.04G248700.Wm82.a2.v1	CAGGGGAACAGGCAGAGCAUG	21	28.0518	7.55552	4.01142	454.758	932.199	581.185	1.58452e-13	4.17009	up	--	--	Molecular Function: aspartic-type endopeptidase activity (GO:0004190);; Biological Process: proteolysis (GO:0006508);;	--	[O]	Posttranslational modification, protein turnover, chaperones	Xylanase inhibitor N-terminal;; Eukaryotic aspartyl protease;; Xylanase inhibitor C-terminal	Aspartyl protease APCB1 OS=Arabidopsis thaliana GN=APCB1 PE=1 SV=1	O	Posttranslational modification, protein turnover, chaperones	Aspartic proteinase Asp1 [Glycine soja]	--	biological process: metabolic process (GO:0008152);; molecular function: catalytic activity (GO:0003824)
gma-miR408a-5p	Glyma.05G077900.Wm82.a2.v1	CAGGGGAACAGGCAGAGCAUG	21	28.0518	7.55552	4.01142	454.758	932.199	581.185	1.58452e-13	4.17009	up	[MDT]	--	Molecular Function: ATP binding (GO:0005524);; Biological Process: obsolete ATP catabolic process (GO:0006200);; Molecular Function: ATPase activity (GO:0016887);;	--	[O]	Posttranslational modification, protein turnover, chaperones	ATPase family associated with various cellular activities (AAA);; Vps4 C terminal oligomerisation domain;; AAA domain (dynein-related subfamily)	Katanin p60 ATPase-containing subunit A1 OS=Arabidopsis thaliana GN=AAA1 PE=1 SV=1	O	Posttranslational modification, protein turnover, chaperones	PREDICTED: fidgetin-like protein 1 [Glycine max]	--	molecular function: binding (GO:0005488);; biological process: metabolic process (GO:0008152);; biological process: cellular process (GO:0009987);; biological process: single-organism process (GO:0044699);; molecular function: catalytic activity (GO:0003824)
gma-miR408a-5p	Glyma.06G047300.Wm82.a2.v1	CAGGGGAACAGGCAGAGCAUG	21	28.0518	7.55552	4.01142	454.758	932.199	581.185	1.58452e-13	4.17009	up	--	--	--	--	--	--	--	--	S	Function unknown	PREDICTED: uncharacterized protein LOC100801392 [Glycine max]	--	--
gma-miR408a-5p	Glyma.06G114200.Wm82.a2.v1	CAGGGGAACAGGCAGAGCAUG	21	28.0518	7.55552	4.01142	454.758	932.199	581.185	1.58452e-13	4.17009	up	--	--	Molecular Function: aspartic-type endopeptidase activity (GO:0004190);; Biological Process: proteolysis (GO:0006508);;	--	[O]	Posttranslational modification, protein turnover, chaperones	Xylanase inhibitor N-terminal;; Eukaryotic aspartyl protease;; Xylanase inhibitor C-terminal	Aspartic proteinase Asp1 OS=Oryza sativa subsp. japonica GN=ASP1 PE=2 SV=1	O	Posttranslational modification, protein turnover, chaperones	PREDICTED: aspartic proteinase Asp1-like [Glycine max]	--	biological process: metabolic process (GO:0008152);; molecular function: catalytic activity (GO:0003824)
gma-miR408a-5p	Glyma.06G148200.Wm82.a2.v1	CAGGGGAACAGGCAGAGCAUG	21	28.0518	7.55552	4.01142	454.758	932.199	581.185	1.58452e-13	4.17009	up	--	--	--	--	--	--	--	--	--	--	hypothetical protein GLYMA_06G148200 [Glycine max]	--	--
gma-miR408a-5p	Glyma.07G048500.Wm82.a2.v1	CAGGGGAACAGGCAGAGCAUG	21	28.0518	7.55552	4.01142	454.758	932.199	581.185	1.58452e-13	4.17009	up	--	--	Molecular Function: DNA binding (GO:0003677);; Molecular Function: chromatin binding (GO:0003682);;	K12133|0|gmx:100101859|K12133 MYB-related transcription factor LHY | (RefSeq) MYB123, MYB155; protein LHY	[O]	Posttranslational modification, protein turnover, chaperones	Myb-like DNA-binding domain	Protein LHY OS=Arabidopsis thaliana GN=LHY PE=1 SV=2	K	Transcription	PREDICTED: protein LHY isoform X1 [Glycine max]	Circadian rhythm - plant (ko04712)	molecular function: binding (GO:0005488)
gma-miR408a-5p	Glyma.07G103400.Wm82.a2.v1	CAGGGGAACAGGCAGAGCAUG	21	28.0518	7.55552	4.01142	454.758	932.199	581.185	1.58452e-13	4.17009	up	[T]	Signal transduction mechanisms	--	--	[TR]	--	Protein kinase domain;; Protein tyrosine kinase	Probable serine/threonine protein kinase IREH1 OS=Arabidopsis thaliana GN=IREH1 PE=1 SV=1	T	Signal transduction mechanisms	PREDICTED: probable serine/threonine protein kinase IREH1 [Glycine max]	--	--
gma-miR408a-5p	Glyma.09G174000.Wm82.a2.v1	CAGGGGAACAGGCAGAGCAUG	21	28.0518	7.55552	4.01142	454.758	932.199	581.185	1.58452e-13	4.17009	up	[T]	Signal transduction mechanisms	--	--	[TR]	--	Protein kinase domain;; Protein tyrosine kinase	Probable serine/threonine protein kinase IREH1 OS=Arabidopsis thaliana GN=IREH1 PE=1 SV=1	T	Signal transduction mechanisms	PREDICTED: probable serine/threonine protein kinase IREH1 [Glycine max]	--	--
gma-miR408a-5p	Glyma.10G227700.Wm82.a2.v1	CAGGGGAACAGGCAGAGCAUG	21	28.0518	7.55552	4.01142	454.758	932.199	581.185	1.58452e-13	4.17009	up	[G]	Carbohydrate transport and metabolism	Molecular Function: hydrolase activity, hydrolyzing O-glycosyl compounds (GO:0004553);; Biological Process: carbohydrate metabolic process (GO:0005975);;	K01183|0|gmx:100818728|K01183 chitinase [EC:3.2.1.14] | (RefSeq) hevamine-A-like	[M]	Cell wall/membrane/envelope biogenesis	Glycosyl hydrolases family 18	Acidic endochitinase OS=Arabidopsis thaliana GN=CHIB1 PE=2 SV=2	G	Carbohydrate transport and metabolism	PREDICTED: hevamine-A-like [Glycine max]	Amino sugar and nucleotide sugar metabolism (ko00520)	biological process: metabolic process (GO:0008152);; molecular function: catalytic activity (GO:0003824)
gma-miR408a-5p	Glyma.10G282000.Wm82.a2.v1	CAGGGGAACAGGCAGAGCAUG	21	28.0518	7.55552	4.01142	454.758	932.199	581.185	1.58452e-13	4.17009	up	--	--	--	K10581|0|gmx:100799332|K10581 ubiquitin-conjugating enzyme E2 O [EC:2.3.2.24] | (RefSeq) probable ubiquitin-conjugating enzyme E2 23	[O]	Posttranslational modification, protein turnover, chaperones	Ubiquitin-conjugating enzyme	Probable ubiquitin-conjugating enzyme E2 23 OS=Arabidopsis thaliana GN=UBC23 PE=1 SV=1	O	Posttranslational modification, protein turnover, chaperones	PREDICTED: LOW QUALITY PROTEIN: probable ubiquitin-conjugating enzyme E2 23 [Glycine max]	Ubiquitin mediated proteolysis (ko04120)	--
gma-miR408a-5p	Glyma.12G043100.Wm82.a2.v1	CAGGGGAACAGGCAGAGCAUG	21	28.0518	7.55552	4.01142	454.758	932.199	581.185	1.58452e-13	4.17009	up	--	--	Cellular Component: plasmodesma (GO:0009506);; Cellular Component: chloroplast (GO:0009507);; Biological Process: embryo development ending in seed dormancy (GO:0009793);;	K15032|0|vra:106756263|K15032 mTERF domain-containing protein, mitochondrial | (RefSeq) uncharacterized LOC106756263	[KR]	--	mTERF	Transcription termination factor MTERF2, chloroplastic OS=Arabidopsis thaliana GN=MTERF2 PE=3 SV=1	S	Function unknown	PREDICTED: uncharacterized protein LOC100813633 isoform X1 [Glycine max]	--	cellular component: cell junction (GO:0030054);; cellular component: cell (GO:0005623);; cellular component: organelle (GO:0043226);; cellular component: cell part (GO:0044464);; biological process: reproductive process (GO:0022414);; biological process: multicellular organismal process (GO:0032501);; biological process: developmental process (GO:0032502);; biological process: single-organism pro…
gma-miR408a-5p	Glyma.12G071200.Wm82.a2.v1	CAGGGGAACAGGCAGAGCAUG	21	28.0518	7.55552	4.01142	454.758	932.199	581.185	1.58452e-13	4.17009	up	--	--	--	--	[S]	Function unknown	Cytochrome B561, N terminal	--	S	Function unknown	hypothetical protein GLYMA_12G071200 [Glycine max]	--	--
gma-miR408a-5p	Glyma.13G012500.Wm82.a2.v1	CAGGGGAACAGGCAGAGCAUG	21	28.0518	7.55552	4.01142	454.758	932.199	581.185	1.58452e-13	4.17009	up	--	--	--	--	--	--	--	--	S	Function unknown	hypothetical protein GLYMA_13G012500 [Glycine max]	--	--
gma-miR408a-5p	Glyma.13G013900.Wm82.a2.v1	CAGGGGAACAGGCAGAGCAUG	21	28.0518	7.55552	4.01142	454.758	932.199	581.185	1.58452e-13	4.17009	up	--	--	--	--	--	--	--	--	--	--	hypothetical protein GLYMA_13G013900 [Glycine max]	--	--
gma-miR408a-5p	Glyma.13G014200.Wm82.a2.v1	CAGGGGAACAGGCAGAGCAUG	21	28.0518	7.55552	4.01142	454.758	932.199	581.185	1.58452e-13	4.17009	up	--	--	--	--	--	--	--	--	--	--	hypothetical protein GLYMA_13G013900 [Glycine max]	--	--
gma-miR408a-5p	Glyma.13G014700.Wm82.a2.v1	CAGGGGAACAGGCAGAGCAUG	21	28.0518	7.55552	4.01142	454.758	932.199	581.185	1.58452e-13	4.17009	up	--	--	--	--	--	--	--	--	S	Function unknown	hypothetical protein GLYMA_13G014700 [Glycine max]	--	--
gma-miR408a-5p	Glyma.13G016700.Wm82.a2.v1	CAGGGGAACAGGCAGAGCAUG	21	28.0518	7.55552	4.01142	454.758	932.199	581.185	1.58452e-13	4.17009	up	--	--	--	--	--	--	--	--	S	Function unknown	hypothetical protein GLYMA_13G016700 [Glycine max]	--	--
gma-miR408a-5p	Glyma.13G019900.Wm82.a2.v1	CAGGGGAACAGGCAGAGCAUG	21	28.0518	7.55552	4.01142	454.758	932.199	581.185	1.58452e-13	4.17009	up	--	--	--	--	--	--	--	--	--	--	hypothetical protein GLYMA_13G013900 [Glycine max]	--	--
gma-miR408a-5p	Glyma.14G219000.Wm82.a2.v1	CAGGGGAACAGGCAGAGCAUG	21	28.0518	7.55552	4.01142	454.758	932.199	581.185	1.58452e-13	4.17009	up	--	--	--	--	--	--	--	--	S	Function unknown	PREDICTED: uncharacterized protein LOC102659825 isoform X1 [Glycine max]	--	--
gma-miR408a-5p	Glyma.15G007100.Wm82.a2.v1	CAGGGGAACAGGCAGAGCAUG	21	28.0518	7.55552	4.01142	454.758	932.199	581.185	1.58452e-13	4.17009	up	--	--	Biological Process: mRNA splicing, via spliceosome (GO:0000398);; Cellular Component: spliceosomal complex (GO:0005681);; Molecular Function: U6 snRNA binding (GO:0017070);; Molecular Function: U5 snRNA binding (GO:0030623);;	K12856|0|gmx:100814404|K12856 pre-mRNA-processing factor 8 | (RefSeq) pre-mRNA-processing-splicing factor 8-like	[A]	RNA processing and modification	PROCN (NUC071) domain;; PRP8 domain IV core;; U6-snRNA interacting domain of PrP8;; PRO8NT (NUC069), PrP8 N-terminal domain;; U5-snRNA binding site 2 of PrP8;; PROCT (NUC072) domain;; RNA recognition motif of the spliceosomal PrP8;; JAB1/Mov34/MPN/PAD-1 ubiquitin protease	Pre-mRNA-processing-splicing factor 8A OS=Arabidopsis thaliana GN=PRP8A PE=1 SV=1	A	RNA processing and modification	PREDICTED: pre-mRNA-processing-splicing factor 8-like [Glycine max]	Spliceosome (ko03040)	biological process: metabolic process (GO:0008152);; biological process: cellular process (GO:0009987);; cellular component: cell (GO:0005623);; cellular component: macromolecular complex (GO:0032991);; cellular component: organelle (GO:0043226);; cellular component: organelle part (GO:0044422);; cellular component: cell part (GO:0044464);; molecular function: binding (GO:0005488)
gma-miR408a-5p	Glyma.17G258000.Wm82.a2.v1	CAGGGGAACAGGCAGAGCAUG	21	28.0518	7.55552	4.01142	454.758	932.199	581.185	1.58452e-13	4.17009	up	--	--	--	--	--	--	--	--	S	Function unknown	PREDICTED: uncharacterized protein LOC100817798 isoform X1 [Glycine max]	--	--
gma-miR408a-5p	Glyma.19G071600.Wm82.a2.v1	CAGGGGAACAGGCAGAGCAUG	21	28.0518	7.55552	4.01142	454.758	932.199	581.185	1.58452e-13	4.17009	up	[MDT]	--	Molecular Function: ATP binding (GO:0005524);; Biological Process: obsolete ATP catabolic process (GO:0006200);; Molecular Function: ATPase activity (GO:0016887);;	--	[O]	Posttranslational modification, protein turnover, chaperones	ATPase family associated with various cellular activities (AAA);; Vps4 C terminal oligomerisation domain;; AAA domain (dynein-related subfamily)	Katanin p60 ATPase-containing subunit A1 OS=Arabidopsis thaliana GN=AAA1 PE=1 SV=1	O	Posttranslational modification, protein turnover, chaperones	PREDICTED: fidgetin-like protein 1 [Glycine max]	--	molecular function: binding (GO:0005488);; biological process: metabolic process (GO:0008152);; biological process: cellular process (GO:0009987);; biological process: single-organism process (GO:0044699);; molecular function: catalytic activity (GO:0003824)
gma-miR408a-5p	Glyma.20G107300.Wm82.a2.v1	CAGGGGAACAGGCAGAGCAUG	21	28.0518	7.55552	4.01142	454.758	932.199	581.185	1.58452e-13	4.17009	up	--	--	--	K10581|0|gmx:100809513|K10581 ubiquitin-conjugating enzyme E2 O [EC:2.3.2.24] | (RefSeq) probable ubiquitin-conjugating enzyme E2 23	[O]	Posttranslational modification, protein turnover, chaperones	Ubiquitin-conjugating enzyme	Probable ubiquitin-conjugating enzyme E2 23 OS=Arabidopsis thaliana GN=UBC23 PE=1 SV=1	O	Posttranslational modification, protein turnover, chaperones	PREDICTED: probable ubiquitin-conjugating enzyme E2 23 isoform X1 [Glycine max]	Ubiquitin mediated proteolysis (ko04120)	--
gma-miR408a-5p	Glyma.20G164600.Wm82.a2.v1	CAGGGGAACAGGCAGAGCAUG	21	28.0518	7.55552	4.01142	454.758	932.199	581.185	1.58452e-13	4.17009	up	[G]	Carbohydrate transport and metabolism	Molecular Function: hydrolase activity, hydrolyzing O-glycosyl compounds (GO:0004553);; Biological Process: carbohydrate metabolic process (GO:0005975);;	K01183|0|gmx:100809864|K01183 chitinase [EC:3.2.1.14] | (RefSeq) hevamine-A-like	[M]	Cell wall/membrane/envelope biogenesis	Glycosyl hydrolases family 18	Hevamine-A OS=Hevea brasiliensis PE=1 SV=2	G	Carbohydrate transport and metabolism	PREDICTED: hevamine-A-like [Glycine max]	Amino sugar and nucleotide sugar metabolism (ko00520)	biological process: metabolic process (GO:0008152);; molecular function: catalytic activity (GO:0003824)
gma-miR4415a-3p	Glyma.01G011600.Wm82.a2.v1	UUGAUUCUCAUCACAACAUGG	21	34.5252	33.9999	44.1257	159.294	195.385	138.486	1.18289e-06	1.88843	up	--	--	--	K13806|0|gmx:100808014|K13806 sn1-specific diacylglycerol lipase [EC:3.1.1.-] | (RefSeq) uncharacterized LOC100808014	[IOT]	--	Lipase (class 3)	--	S	Function unknown	PREDICTED: uncharacterized protein LOC100808014 [Glycine max]	--	--
gma-miR4415a-3p	Glyma.01G012800.Wm82.a2.v1	UUGAUUCUCAUCACAACAUGG	21	34.5252	33.9999	44.1257	159.294	195.385	138.486	1.18289e-06	1.88843	up	--	--	--	K13806|0|gmx:100810158|K13806 sn1-specific diacylglycerol lipase [EC:3.1.1.-] | (RefSeq) uncharacterized LOC100810158	[IOT]	--	Lipase (class 3)	--	S	Function unknown	PREDICTED: uncharacterized protein LOC100810158 [Glycine max]	--	--
gma-miR4415a-3p	Glyma.01G067800.Wm82.a2.v1	UUGAUUCUCAUCACAACAUGG	21	34.5252	33.9999	44.1257	159.294	195.385	138.486	1.18289e-06	1.88843	up	--	--	Molecular Function: DNA binding (GO:0003677);; Molecular Function: chromatin binding (GO:0003682);; Biological Process: response to organic substance (GO:0010033);;	K09422|0|gmx:100785374|K09422 myb proto-oncogene protein, plant | (RefSeq) transcription factor MYB39-like	[K]	Transcription	Myb-like DNA-binding domain;; Myb-like DNA-binding domain	Transcription factor MYB102 OS=Arabidopsis thaliana GN=MYB102 PE=2 SV=1	K	Transcription	PREDICTED: transcription factor MYB39-like [Glycine max]	--	molecular function: binding (GO:0005488);; biological process: response to stimulus (GO:0050896)
gma-miR4415a-3p	Glyma.01G068500.Wm82.a2.v1	UUGAUUCUCAUCACAACAUGG	21	34.5252	33.9999	44.1257	159.294	195.385	138.486	1.18289e-06	1.88843	up	[J]	Translation, ribosomal structure and biogenesis	Molecular Function: RNA binding (GO:0003723);; Biological Process: rRNA processing (GO:0006364);; Molecular Function: S-adenosylmethionine-dependent methyltransferase activity (GO:0008757);; Biological Process: methylation (GO:0032259);;	K14835|3.1103e-107|gmx:100807160|K14835 ribosomal RNA methyltransferase Nop2 [EC:2.1.1.-] | (RefSeq) probable 28S rRNA (cytosine(4447)-C(5))-methyltransferase	[A]	RNA processing and modification	16S rRNA methyltransferase RsmB/F;; N-terminal domain of 16S rRNA methyltransferase RsmF	--	J	Translation, ribosomal structure and biogenesis	hypothetical protein GLYMA_01G068500 [Glycine max]	--	molecular function: binding (GO:0005488);; biological process: metabolic process (GO:0008152);; biological process: cellular process (GO:0009987);; molecular function: catalytic activity (GO:0003824)
gma-miR4415a-3p	Glyma.01G114700.Wm82.a2.v1	UUGAUUCUCAUCACAACAUGG	21	34.5252	33.9999	44.1257	159.294	195.385	138.486	1.18289e-06	1.88843	up	--	--	--	--	--	--	MuDR family transposase	--	--	--	hypothetical protein GLYMA_01G114700 [Glycine max]	--	--
gma-miR4415a-3p	Glyma.01G162200.Wm82.a2.v1	UUGAUUCUCAUCACAACAUGG	21	34.5252	33.9999	44.1257	159.294	195.385	138.486	1.18289e-06	1.88843	up	[K]	Transcription	Biological Process: RNA splicing, via endonucleolytic cleavage and ligation (GO:0000394);; Molecular Function: DNA binding (GO:0003677);; Molecular Function: DNA-directed 5'-3' RNA polymerase activity (GO:0003899);; Cellular Component: DNA-directed RNA polymerase II, core complex (GO:0005665);; Cellular Component: vacuole (GO:0005773);; Biological Process: DNA methylation (GO:0006306);; Biologica…	K03006|0|gmx:100804975|K03006 DNA-directed RNA polymerase II subunit RPB1 [EC:2.7.7.6] | (RefSeq) DNA-directed RNA polymerase II subunit 1-like	[K]	Transcription	RNA polymerase Rpb1, domain 1;; RNA polymerase Rpb1, domain 5;; RNA polymerase Rpb1, domain 2;; RNA polymerase Rpb1, domain 6;; RNA polymerase Rpb1, domain 7;; RNA polymerase Rpb1, domain 3;; RNA polymerase Rpb1, domain 4;; RNA polymerase Rpb1 C-terminal repeat	DNA-directed RNA polymerase II subunit 1 OS=Arabidopsis thaliana GN=NRPB1 PE=1 SV=3	K	Transcription	PREDICTED: DNA-directed RNA polymerase II subunit 1-like [Glycine max]	RNA polymerase (ko03020)	biological process: metabolic process (GO:0008152);; biological process: cellular process (GO:0009987);; molecular function: binding (GO:0005488);; molecular function: catalytic activity (GO:0003824);; cellular component: cell (GO:0005623);; cellular component: membrane-enclosed lumen (GO:0031974);; cellular component: macromolecular complex (GO:0032991);; cellular component: organelle (GO:004322…
gma-miR4415a-3p	Glyma.02G124300.Wm82.a2.v1	UUGAUUCUCAUCACAACAUGG	21	34.5252	33.9999	44.1257	159.294	195.385	138.486	1.18289e-06	1.88843	up	--	--	Molecular Function: DNA binding (GO:0003677);; Molecular Function: chromatin binding (GO:0003682);; Biological Process: response to organic substance (GO:0010033);;	K09422|0|gmx:100781670|K09422 myb proto-oncogene protein, plant | (RefSeq) transcription factor MYB39-like	[K]	Transcription	Myb-like DNA-binding domain;; Myb-like DNA-binding domain	Transcription factor MYB102 OS=Arabidopsis thaliana GN=MYB102 PE=2 SV=1	K	Transcription	PREDICTED: transcription factor MYB39-like [Glycine max]	--	molecular function: binding (GO:0005488);; biological process: response to stimulus (GO:0050896)
gma-miR4415a-3p	Glyma.02G125500.Wm82.a2.v1	UUGAUUCUCAUCACAACAUGG	21	34.5252	33.9999	44.1257	159.294	195.385	138.486	1.18289e-06	1.88843	up	--	--	--	--	--	--	--	--	--	--	hypothetical protein GLYMA_02G125500 [Glycine max]	--	--
gma-miR4415a-3p	Glyma.02G182900.Wm82.a2.v1	UUGAUUCUCAUCACAACAUGG	21	34.5252	33.9999	44.1257	159.294	195.385	138.486	1.18289e-06	1.88843	up	[M]	Cell wall/membrane/envelope biogenesis	Molecular Function: protein serine/threonine kinase activity (GO:0004674);; Molecular Function: calcium ion binding (GO:0005509);; Molecular Function: ATP binding (GO:0005524);; Biological Process: protein phosphorylation (GO:0006468);;	K13412|0|gmx:100815320|K13412 calcium-dependent protein kinase [EC:2.7.11.1] | (RefSeq) calcium-dependent protein kinase 32-like	[T]	Signal transduction mechanisms	Protein kinase domain;; Protein tyrosine kinase;; EF hand;; EF-hand domain pair;; EF-hand domain pair;; EF-hand domain;; EF hand;; Kinase-like;; Cytoskeletal-regulatory complex EF hand;; Lipopolysaccharide kinase (Kdo/WaaP) family;; Secreted protein acidic and rich in cysteine Ca binding region	Calcium-dependent protein kinase 32 OS=Arabidopsis thaliana GN=CPK32 PE=1 SV=1	T	Signal transduction mechanisms	PREDICTED: calcium-dependent protein kinase 32-like isoform X1 [Glycine max]	Plant-pathogen interaction (ko04626)	biological process: metabolic process (GO:0008152);; biological process: cellular process (GO:0009987);; molecular function: catalytic activity (GO:0003824);; molecular function: binding (GO:0005488)
gma-miR4415a-3p	Glyma.02G213200.Wm82.a2.v1	UUGAUUCUCAUCACAACAUGG	21	34.5252	33.9999	44.1257	159.294	195.385	138.486	1.18289e-06	1.88843	up	--	--	--	--	--	--	--	--	--	--	PREDICTED: uncharacterized protein LOC100814797 [Glycine max]	--	--
gma-miR4415a-3p	Glyma.02G279500.Wm82.a2.v1	UUGAUUCUCAUCACAACAUGG	21	34.5252	33.9999	44.1257	159.294	195.385	138.486	1.18289e-06	1.88843	up	--	--	Biological Process: nuclear-transcribed mRNA catabolic process, nonsense-mediated decay (GO:0000184);; Cellular Component: P-body (GO:0000932);; Biological Process: spindle assembly involved in meiosis (GO:0090306);;	K14409|0|pvu:PHAVU_008G201200g|K14409 protein SMG7 | (RefSeq) hypothetical protein	[A]	RNA processing and modification	Est1 DNA/RNA binding domain;; Telomerase activating protein Est1	Protein SMG7 OS=Arabidopsis thaliana GN=SMG7 PE=2 SV=1	S	Function unknown	hypothetical protein GLYMA_02G279500 [Glycine max]	mRNA surveillance pathway (ko03015)	biological process: metabolic process (GO:0008152);; biological process: cellular process (GO:0009987);; cellular component: cell (GO:0005623);; cellular component: macromolecular complex (GO:0032991);; cellular component: organelle (GO:0043226);; cellular component: cell part (GO:0044464);; biological process: reproduction (GO:0000003);; biological process: single-organism process (GO:0044699);;…
gma-miR4415a-3p	Glyma.03G132700.Wm82.a2.v1	UUGAUUCUCAUCACAACAUGG	21	34.5252	33.9999	44.1257	159.294	195.385	138.486	1.18289e-06	1.88843	up	--	--	Cellular Component: vacuole (GO:0005773);; Biological Process: carbohydrate metabolic process (GO:0005975);; Biological Process: defense response (GO:0006952);; Molecular Function: glucan endo-1,3-beta-D-glucosidase activity (GO:0042973);;	--	--	--	Glycosyl hydrolases family 17	Glucan endo-1,3-beta-glucosidase OS=Glycine max PE=1 SV=1	G	Carbohydrate transport and metabolism	glucan endo-1,3-beta-glucosidase precursor [Glycine max]	--	cellular component: cell (GO:0005623);; cellular component: organelle (GO:0043226);; cellular component: cell part (GO:0044464);; biological process: metabolic process (GO:0008152);; biological process: response to stimulus (GO:0050896);; molecular function: catalytic activity (GO:0003824)
gma-miR4415a-3p	Glyma.04G177600.Wm82.a2.v1	UUGAUUCUCAUCACAACAUGG	21	34.5252	33.9999	44.1257	159.294	195.385	138.486	1.18289e-06	1.88843	up	--	--	--	--	--	--	HEAT repeat;; HEAT repeats;; HEAT-like repeat	TORTIFOLIA1-like protein 3 OS=Arabidopsis thaliana GN=TOR1L3 PE=2 SV=1	S	Function unknown	PREDICTED: microtubule-associated protein TORTIFOLIA1-like [Glycine max]	--	--
gma-miR4415a-3p	Glyma.04G225000.Wm82.a2.v1	UUGAUUCUCAUCACAACAUGG	21	34.5252	33.9999	44.1257	159.294	195.385	138.486	1.18289e-06	1.88843	up	--	--	--	--	--	--	--	--	S	Function unknown	PREDICTED: uncharacterized protein LOC100793207 isoform X2 [Glycine max]	--	--
gma-miR4415a-3p	Glyma.05G065800.Wm82.a2.v1	UUGAUUCUCAUCACAACAUGG	21	34.5252	33.9999	44.1257	159.294	195.385	138.486	1.18289e-06	1.88843	up	--	--	Cellular Component: extracellular region (GO:0005576);; Biological Process: unidimensional cell growth (GO:0009826);; Biological Process: plant-type cell wall loosening (GO:0009828);; Biological Process: sexual reproduction (GO:0019953);;	--	--	--	Pollen allergen;; Lytic transglycolase	Expansin-like B1 OS=Arabidopsis thaliana GN=EXLB1 PE=2 SV=2	G	Carbohydrate transport and metabolism	PREDICTED: expansin-like B1 [Glycine max]	--	cellular component: extracellular region (GO:0005576);; biological process: cellular process (GO:0009987);; biological process: developmental process (GO:0032502);; biological process: growth (GO:0040007);; biological process: single-organism process (GO:0044699);; biological process: cellular component organization or biogenesis (GO:0071840);; biological process: reproduction (GO:0000003);; biol…
gma-miR4415a-3p	Glyma.05G185300.Wm82.a2.v1	UUGAUUCUCAUCACAACAUGG	21	34.5252	33.9999	44.1257	159.294	195.385	138.486	1.18289e-06	1.88843	up	--	--	--	K19026|0|gmx:100811665|K19026 spatacsin | (RefSeq) uncharacterized LOC100811665	[S]	Function unknown	Spatacsin C-terminus	--	S	Function unknown	hypothetical protein GLYMA_05G185300 [Glycine max]	--	--
gma-miR4415a-3p	Glyma.05G202600.Wm82.a2.v1	UUGAUUCUCAUCACAACAUGG	21	34.5252	33.9999	44.1257	159.294	195.385	138.486	1.18289e-06	1.88843	up	--	--	Cellular Component: plasma membrane (GO:0005886);; Biological Process: carbohydrate transport (GO:0008643);; Cellular Component: integral component of membrane (GO:0016021);;	K15382|9.00898e-157|gmx:100787235|K15382 solute carrier family 50 (sugar transporter) | (RefSeq) bidirectional sugar transporter SWEET14-like	[R]	General function prediction only	Sugar efflux transporter for intercellular exchange	Bidirectional sugar transporter SWEET15 OS=Oryza sativa subsp. indica GN=SWEET15 PE=3 SV=1	U	Intracellular trafficking, secretion, and vesicular transport	hypothetical protein GLYMA_05G202600 [Glycine max]	--	cellular component: cell (GO:0005623);; cellular component: membrane (GO:0016020);; cellular component: cell part (GO:0044464);; biological process: single-organism process (GO:0044699);; biological process: localization (GO:0051179);; cellular component: membrane part (GO:0044425)
gma-miR4415a-3p	Glyma.06G105900.Wm82.a2.v1	UUGAUUCUCAUCACAACAUGG	21	34.5252	33.9999	44.1257	159.294	195.385	138.486	1.18289e-06	1.88843	up	[I]	Lipid transport and metabolism	Molecular Function: acetyl-CoA carboxylase activity (GO:0003989);; Molecular Function: biotin carboxylase activity (GO:0004075);; Molecular Function: ATP binding (GO:0005524);; Biological Process: fatty acid biosynthetic process (GO:0006633);; Molecular Function: metal ion binding (GO:0046872);;	K11262|0|gmx:100803679|K11262 acetyl-CoA carboxylase / biotin carboxylase 1 [EC:6.4.1.2 6.3.4.14] | (RefSeq) ACCase-A; acetyl-CoA carboxylase 1-like	[I]	Lipid transport and metabolism	Acetyl-CoA carboxylase, central region;; Carboxyl transferase domain;; Carbamoyl-phosphate synthase L chain, ATP binding domain;; Biotin carboxylase, N-terminal domain;; Biotin carboxylase C-terminal domain;; ATP-grasp domain;; Biotin-requiring enzyme	Acetyl-CoA carboxylase 1 OS=Arabidopsis thaliana GN=ACC1 PE=1 SV=1	I	Lipid transport and metabolism	PREDICTED: acetyl-CoA carboxylase 1-like [Glycine max]	Fatty acid metabolism (ko01212)	biological process: metabolic process (GO:0008152);; molecular function: catalytic activity (GO:0003824);; molecular function: binding (GO:0005488);; biological process: cellular process (GO:0009987);; biological process: single-organism process (GO:0044699)
gma-miR4415a-3p	Glyma.06G126000.Wm82.a2.v1	UUGAUUCUCAUCACAACAUGG	21	34.5252	33.9999	44.1257	159.294	195.385	138.486	1.18289e-06	1.88843	up	[O]	Posttranslational modification, protein turnover, chaperones	Molecular Function: metalloendopeptidase activity (GO:0004222);; Molecular Function: ATP binding (GO:0005524);; Biological Process: proteolysis (GO:0006508);; Cellular Component: membrane (GO:0016020);; Molecular Function: nucleoside-triphosphatase activity (GO:0017111);; Biological Process: protein catabolic process (GO:0030163);;	K08955|0|crb:CARUB_v10028550mg|K08955 ATP-dependent metalloprotease [EC:3.4.24.-] | (RefSeq) hypothetical protein	[O]	Posttranslational modification, protein turnover, chaperones	Peptidase family M41;; ATPase family associated with various cellular activities (AAA);; RNA recognition motif. (a.k.a. RRM, RBD, or RNP domain);; AAA domain (dynein-related subfamily);; Holliday junction DNA helicase ruvB N-terminus	ATP-dependent zinc metalloprotease FTSH 11, chloroplastic/mitochondrial OS=Arabidopsis thaliana GN=FTSH11 PE=1 SV=1	O	Posttranslational modification, protein turnover, chaperones	hypothetical protein GLYMA_06G126000 [Glycine max]	--	biological process: metabolic process (GO:0008152);; molecular function: catalytic activity (GO:0003824);; molecular function: binding (GO:0005488);; cellular component: membrane (GO:0016020)
gma-miR4415a-3p	Glyma.06G129000.Wm82.a2.v1	UUGAUUCUCAUCACAACAUGG	21	34.5252	33.9999	44.1257	159.294	195.385	138.486	1.18289e-06	1.88843	up	--	--	Molecular Function: ubiquitin-protein transferase activity (GO:0004842);; Cellular Component: nucleus (GO:0005634);; Biological Process: ubiquitin-dependent protein catabolic process (GO:0006511);; Biological Process: multicellular organism development (GO:0007275);; Molecular Function: zinc ion binding (GO:0008270);; Biological Process: protein ubiquitination (GO:0016567);;	K04506|0|gmx:100810573|K04506 E3 ubiquitin-protein ligase SIAH1 [EC:2.3.2.27] | (RefSeq) E3 ubiquitin-protein ligase SINAT3-like	[R]	General function prediction only	Seven in absentia protein family	E3 ubiquitin-protein ligase SINAT3 OS=Arabidopsis thaliana GN=SINAT3 PE=2 SV=1	O	Posttranslational modification, protein turnover, chaperones	hypothetical protein GLYMA_06G129000 [Glycine max]	Ubiquitin mediated proteolysis (ko04120)	biological process: metabolic process (GO:0008152);; molecular function: catalytic activity (GO:0003824);; cellular component: cell (GO:0005623);; cellular component: organelle (GO:0043226);; cellular component: cell part (GO:0044464);; biological process: cellular process (GO:0009987);; biological process: multicellular organismal process (GO:0032501);; biological process: developmental process …
gma-miR4415a-3p	Glyma.06G187500.Wm82.a2.v1	UUGAUUCUCAUCACAACAUGG	21	34.5252	33.9999	44.1257	159.294	195.385	138.486	1.18289e-06	1.88843	up	--	--	--	--	--	--	HEAT repeat;; HEAT repeats;; HEAT-like repeat	TORTIFOLIA1-like protein 3 OS=Arabidopsis thaliana GN=TOR1L3 PE=2 SV=1	S	Function unknown	PREDICTED: microtubule-associated protein TORTIFOLIA1 [Glycine max]	--	--
gma-miR4415a-3p	Glyma.08G168100.Wm82.a2.v1	UUGAUUCUCAUCACAACAUGG	21	34.5252	33.9999	44.1257	159.294	195.385	138.486	1.18289e-06	1.88843	up	--	--	--	K09422|0|gmx:100805511|K09422 myb proto-oncogene protein, plant | (RefSeq) GmMYB1; myb-related protein Myb4-like	[K]	Transcription	Myb-like DNA-binding domain;; Myb-like DNA-binding domain	Transcription factor MYB63 OS=Arabidopsis thaliana GN=MYB63 PE=2 SV=1	K	Transcription	PREDICTED: myb-related protein Myb4-like [Glycine max]	--	--
gma-miR4415a-3p	Glyma.08G256800.Wm82.a2.v1	UUGAUUCUCAUCACAACAUGG	21	34.5252	33.9999	44.1257	159.294	195.385	138.486	1.18289e-06	1.88843	up	--	--	--	--	--	--	--	--	--	--	hypothetical protein GLYMA_08G256800 [Glycine max]	--	--
gma-miR4415a-3p	Glyma.09G000400.Wm82.a2.v1	UUGAUUCUCAUCACAACAUGG	21	34.5252	33.9999	44.1257	159.294	195.385	138.486	1.18289e-06	1.88843	up	--	--	--	--	[R]	General function prediction only	PPR repeat;; PPR repeat family;; PPR repeat;; DYW family of nucleic acid deaminases;; Pentatricopeptide repeat domain;; Pentacotripeptide-repeat region of PRORP	Pentatricopeptide repeat-containing protein At2g13600 OS=Arabidopsis thaliana GN=PCMP-E76 PE=3 SV=1	S	Function unknown	PREDICTED: pentatricopeptide repeat-containing protein At2g13600-like isoform X4 [Glycine max]	--	--
gma-miR4415a-3p	Glyma.09G019000.Wm82.a2.v1	UUGAUUCUCAUCACAACAUGG	21	34.5252	33.9999	44.1257	159.294	195.385	138.486	1.18289e-06	1.88843	up	--	--	Molecular Function: methyltransferase activity (GO:0008168);; Biological Process: methylation (GO:0032259);;	--	--	--	Methyltransferase domain;; Putative S-adenosyl-L-methionine-dependent methyltransferase;; Methyltransferase domain	Probable methyltransferase PMT19 OS=Arabidopsis thaliana GN=At2g43200 PE=3 SV=1	S	Function unknown	Putative methyltransferase PMT15 [Glycine soja]	--	biological process: metabolic process (GO:0008152);; molecular function: catalytic activity (GO:0003824)
gma-miR4415a-3p	Glyma.09G135200.Wm82.a2.v1	UUGAUUCUCAUCACAACAUGG	21	34.5252	33.9999	44.1257	159.294	195.385	138.486	1.18289e-06	1.88843	up	[IQR]	--	Molecular Function: oxidoreductase activity (GO:0016491);; Biological Process: oxidation-reduction process (GO:0055114);;	--	[Q]	Secondary metabolites biosynthesis, transport and catabolism	short chain dehydrogenase;; Enoyl-(Acyl carrier protein) reductase;; KR domain	Short-chain dehydrogenase TIC 32, chloroplastic OS=Pisum sativum GN=TIC32 PE=1 SV=1	S	Function unknown	hypothetical protein GLYMA_09G135200 [Glycine max]	--	biological process: metabolic process (GO:0008152);; molecular function: catalytic activity (GO:0003824);; biological process: single-organism process (GO:0044699)
gma-miR4415a-3p	Glyma.09G247600.Wm82.a2.v1	UUGAUUCUCAUCACAACAUGG	21	34.5252	33.9999	44.1257	159.294	195.385	138.486	1.18289e-06	1.88843	up	--	--	--	K06670|0|gmx:100809967|K06670 cohesin complex subunit SCC1 | (RefSeq) sister chromatid cohesion 1 protein 4-like	[D]	Cell cycle control, cell division, chromosome partitioning	N terminus of Rad21 / Rec8 like protein;; Conserved region of Rad21 / Rec8 like protein	Sister chromatid cohesion 1 protein 4 OS=Arabidopsis thaliana GN=SYN4 PE=2 SV=1	S	Function unknown	PREDICTED: sister chromatid cohesion 1 protein 4-like [Glycine max]	--	--
gma-miR4415a-3p	Glyma.09G258200.Wm82.a2.v1	UUGAUUCUCAUCACAACAUGG	21	34.5252	33.9999	44.1257	159.294	195.385	138.486	1.18289e-06	1.88843	up	--	--	Molecular Function: organic cyclic compound binding (GO:0097159);; Molecular Function: heterocyclic compound binding (GO:1901363);;	--	[T]	Signal transduction mechanisms	NB-ARC domain;; Leucine rich repeat;; Leucine Rich repeats (2 copies)	Probable disease resistance protein At5g63020 OS=Arabidopsis thaliana GN=At5g63020 PE=2 SV=2	S	Function unknown	PREDICTED: probable disease resistance protein At5g63020 [Glycine max]	--	molecular function: binding (GO:0005488)
gma-miR4415a-3p	Glyma.10G060700.Wm82.a2.v1	UUGAUUCUCAUCACAACAUGG	21	34.5252	33.9999	44.1257	159.294	195.385	138.486	1.18289e-06	1.88843	up	--	--	Molecular Function: transferase activity, transferring acyl groups other than amino-acyl groups (GO:0016747);;	K13065|0|gmx:100814459|K13065 shikimate O-hydroxycinnamoyltransferase [EC:2.3.1.133] | (RefSeq) spermidine hydroxycinnamoyl transferase-like	--	--	Transferase family	Spermidine hydroxycinnamoyl transferase OS=Arabidopsis thaliana GN=SHT PE=1 SV=1	S	Function unknown	PREDICTED: spermidine hydroxycinnamoyl transferase-like [Glycine max]	Stilbenoid, diarylheptanoid and gingerol biosynthesis (ko00945)	biological process: metabolic process (GO:0008152);; molecular function: catalytic activity (GO:0003824)
gma-miR4415a-3p	Glyma.10G061300.Wm82.a2.v1	UUGAUUCUCAUCACAACAUGG	21	34.5252	33.9999	44.1257	159.294	195.385	138.486	1.18289e-06	1.88843	up	--	--	Molecular Function: transferase activity, transferring acyl groups other than amino-acyl groups (GO:0016747);;	K13065|0|gmx:100814459|K13065 shikimate O-hydroxycinnamoyltransferase [EC:2.3.1.133] | (RefSeq) spermidine hydroxycinnamoyl transferase-like	--	--	Transferase family	Spermidine hydroxycinnamoyl transferase OS=Arabidopsis thaliana GN=SHT PE=1 SV=1	S	Function unknown	hypothetical protein GLYMA_10G061300 [Glycine max]	Stilbenoid, diarylheptanoid and gingerol biosynthesis (ko00945)	biological process: metabolic process (GO:0008152);; molecular function: catalytic activity (GO:0003824)
gma-miR4415a-3p	Glyma.10G120300.Wm82.a2.v1	UUGAUUCUCAUCACAACAUGG	21	34.5252	33.9999	44.1257	159.294	195.385	138.486	1.18289e-06	1.88843	up	[M]	Cell wall/membrane/envelope biogenesis	Molecular Function: protein serine/threonine kinase activity (GO:0004674);; Molecular Function: calcium ion binding (GO:0005509);; Molecular Function: ATP binding (GO:0005524);; Biological Process: protein phosphorylation (GO:0006468);;	K13412|0|gmx:100819792|K13412 calcium-dependent protein kinase [EC:2.7.11.1] | (RefSeq) calcium-dependent protein kinase 1	[T]	Signal transduction mechanisms	Protein kinase domain;; EF hand;; EF-hand domain;; EF-hand domain pair;; Protein tyrosine kinase;; EF hand;; EF-hand domain pair;; Cytoskeletal-regulatory complex EF hand	Calcium-dependent protein kinase 1 OS=Arabidopsis thaliana GN=CPK1 PE=1 SV=1	T	Signal transduction mechanisms	PREDICTED: calcium-dependent protein kinase 1 [Glycine max]	Plant-pathogen interaction (ko04626)	biological process: metabolic process (GO:0008152);; biological process: cellular process (GO:0009987);; molecular function: catalytic activity (GO:0003824);; molecular function: binding (GO:0005488)
gma-miR4415a-3p	Glyma.10G146900.Wm82.a2.v1	UUGAUUCUCAUCACAACAUGG	21	34.5252	33.9999	44.1257	159.294	195.385	138.486	1.18289e-06	1.88843	up	--	--	--	--	[R]	General function prediction only	--	--	S	Function unknown	PREDICTED: uncharacterized protein LOC100785587 isoform X1 [Glycine max]	--	--
gma-miR4415a-3p	Glyma.10G188500.Wm82.a2.v1	UUGAUUCUCAUCACAACAUGG	21	34.5252	33.9999	44.1257	159.294	195.385	138.486	1.18289e-06	1.88843	up	[T]	Signal transduction mechanisms	--	K14509|0|gmx:100787425|K14509 ethylene receptor [EC:2.7.13.-] | (RefSeq) ethylene receptor 2-like	[T]	Signal transduction mechanisms	Response regulator receiver domain;; GAF domain;; His Kinase A (phospho-acceptor) domain	Ethylene receptor 2 OS=Arabidopsis thaliana GN=ETR2 PE=1 SV=2	T	Signal transduction mechanisms	hypothetical protein GLYMA_10G188500 [Glycine max]	Plant hormone signal transduction (ko04075)	--
gma-miR4415a-3p	Glyma.11G061700.Wm82.a2.v1	UUGAUUCUCAUCACAACAUGG	21	34.5252	33.9999	44.1257	159.294	195.385	138.486	1.18289e-06	1.88843	up	--	--	--	--	[R]	General function prediction only	Cell morphogenesis central region;; Cell morphogenesis N-terminal;; Cell morphogenesis C-terminal	--	S	Function unknown	PREDICTED: protein furry homolog [Glycine max]	--	--
gma-miR4415a-3p	Glyma.11G081200.Wm82.a2.v1	UUGAUUCUCAUCACAACAUGG	21	34.5252	33.9999	44.1257	159.294	195.385	138.486	1.18289e-06	1.88843	up	[K]	Transcription	Biological Process: RNA splicing, via endonucleolytic cleavage and ligation (GO:0000394);; Molecular Function: DNA binding (GO:0003677);; Molecular Function: DNA-directed 5'-3' RNA polymerase activity (GO:0003899);; Cellular Component: DNA-directed RNA polymerase II, core complex (GO:0005665);; Cellular Component: vacuole (GO:0005773);; Biological Process: DNA methylation (GO:0006306);; Biologica…	K03006|0|gmx:100812506|K03006 DNA-directed RNA polymerase II subunit RPB1 [EC:2.7.7.6] | (RefSeq) RPB1-B2; DNA-directed RNA polymerase II subunit 1	[K]	Transcription	RNA polymerase Rpb1, domain 1;; RNA polymerase Rpb1, domain 5;; RNA polymerase Rpb1, domain 2;; RNA polymerase Rpb1, domain 6;; RNA polymerase Rpb1, domain 7;; RNA polymerase Rpb1, domain 3;; RNA polymerase Rpb1, domain 4;; RNA polymerase Rpb1 C-terminal repeat	DNA-directed RNA polymerase II subunit 1 OS=Arabidopsis thaliana GN=NRPB1 PE=1 SV=3	K	Transcription	PREDICTED: DNA-directed RNA polymerase II subunit 1 [Glycine max]	RNA polymerase (ko03020)	biological process: metabolic process (GO:0008152);; biological process: cellular process (GO:0009987);; molecular function: binding (GO:0005488);; molecular function: catalytic activity (GO:0003824);; cellular component: cell (GO:0005623);; cellular component: membrane-enclosed lumen (GO:0031974);; cellular component: macromolecular complex (GO:0032991);; cellular component: organelle (GO:004322…
gma-miR4415a-3p	Glyma.11G095300.Wm82.a2.v1	UUGAUUCUCAUCACAACAUGG	21	34.5252	33.9999	44.1257	159.294	195.385	138.486	1.18289e-06	1.88843	up	[O]	Posttranslational modification, protein turnover, chaperones	--	K09527|0|gmx:100800435|K09527 DnaJ homolog subfamily C member 7 | (RefSeq) uncharacterized LOC100800435	[O]	Posttranslational modification, protein turnover, chaperones	Tetratricopeptide repeat;; DnaJ domain;; Tetratricopeptide repeat;; Tetratricopeptide repeat;; Tetratricopeptide repeat;; Tetratricopeptide repeat;; Tetratricopeptide repeat;; Tetratricopeptide repeat;; Tetratricopeptide repeat	DnaJ protein P58IPK homolog B OS=Oryza sativa subsp. japonica GN=P58B PE=1 SV=1	O	Posttranslational modification, protein turnover, chaperones	PREDICTED: uncharacterized protein LOC100800435 isoform X2 [Glycine max]	--	--
gma-miR4415a-3p	Glyma.12G021400.Wm82.a2.v1	UUGAUUCUCAUCACAACAUGG	21	34.5252	33.9999	44.1257	159.294	195.385	138.486	1.18289e-06	1.88843	up	[O]	Posttranslational modification, protein turnover, chaperones	--	K09527|0|gmx:100790770|K09527 DnaJ homolog subfamily C member 7 | (RefSeq) uncharacterized LOC100790770	[O]	Posttranslational modification, protein turnover, chaperones	Tetratricopeptide repeat;; DnaJ domain;; Tetratricopeptide repeat;; Tetratricopeptide repeat;; Tetratricopeptide repeat;; Tetratricopeptide repeat;; Tetratricopeptide repeat;; Tetratricopeptide repeat;; Tetratricopeptide repeat	DnaJ protein P58IPK homolog B OS=Oryza sativa subsp. japonica GN=P58B PE=1 SV=1	O	Posttranslational modification, protein turnover, chaperones	PREDICTED: uncharacterized protein LOC100790770 [Glycine max]	--	--
gma-miR4415a-3p	Glyma.13G047700.Wm82.a2.v1	UUGAUUCUCAUCACAACAUGG	21	34.5252	33.9999	44.1257	159.294	195.385	138.486	1.18289e-06	1.88843	up	--	--	--	K13128|0|gmx:100805423|K13128 zinc finger CCHC domain-containing protein 8 | (RefSeq) uncharacterized LOC100805423	[S]	Function unknown	PSP	--	S	Function unknown	Zinc finger CCHC domain-containing protein 8 [Glycine soja]	--	--
gma-miR4415a-3p	Glyma.13G074700.Wm82.a2.v1	UUGAUUCUCAUCACAACAUGG	21	34.5252	33.9999	44.1257	159.294	195.385	138.486	1.18289e-06	1.88843	up	--	--	Biological Process: vacuolar transport (GO:0007034);; Cellular Component: retromer complex (GO:0030904);;	K18466|0|gmx:100788855|K18466 vacuolar protein sorting-associated protein 26 | (RefSeq) vacuolar protein sorting-associated protein 26-like	[U]	Intracellular trafficking, secretion, and vesicular transport	Vacuolar protein sorting-associated protein 26	Vacuolar protein sorting-associated protein 26A OS=Arabidopsis thaliana GN=VPS26A PE=2 SV=1	U	Intracellular trafficking, secretion, and vesicular transport	uncharacterized protein LOC100788855 [Glycine max]	Endocytosis (ko04144)	biological process: single-organism process (GO:0044699);; biological process: localization (GO:0051179);; cellular component: cell (GO:0005623);; cellular component: membrane (GO:0016020);; cellular component: macromolecular complex (GO:0032991);; cellular component: membrane part (GO:0044425);; cellular component: cell part (GO:0044464)
gma-miR4415a-3p	Glyma.13G076900.Wm82.a2.v1	UUGAUUCUCAUCACAACAUGG	21	34.5252	33.9999	44.1257	159.294	195.385	138.486	1.18289e-06	1.88843	up	[DPM]	--	Molecular Function: copper ion binding (GO:0005507);; Cellular Component: extracellular region (GO:0005576);; Molecular Function: L-ascorbate oxidase activity (GO:0008447);; Biological Process: oxidation-reduction process (GO:0055114);;	K00423|0|gmx:100808812|K00423 L-ascorbate oxidase [EC:1.10.3.3] | (RefSeq) L-ascorbate oxidase	[Q]	Secondary metabolites biosynthesis, transport and catabolism	Multicopper oxidase;; Multicopper oxidase;; Multicopper oxidase	L-ascorbate oxidase OS=Nicotiana tabacum GN=AAO PE=2 SV=1	Q	Secondary metabolites biosynthesis, transport and catabolism	PREDICTED: L-ascorbate oxidase [Glycine max]	Ascorbate and aldarate metabolism (ko00053)	molecular function: binding (GO:0005488);; cellular component: extracellular region (GO:0005576);; biological process: metabolic process (GO:0008152);; biological process: single-organism process (GO:0044699);; molecular function: catalytic activity (GO:0003824)
gma-miR4415a-3p	Glyma.13G174600.Wm82.a2.v1	UUGAUUCUCAUCACAACAUGG	21	34.5252	33.9999	44.1257	159.294	195.385	138.486	1.18289e-06	1.88843	up	--	--	--	--	[U]	Intracellular trafficking, secretion, and vesicular transport	Vacuolar-sorting-associated 13 protein C-terminal;; SHR-binding domain of vacuolar-sorting associated protein 13;; Repeating coiled region of VPS13	--	U	Intracellular trafficking, secretion, and vesicular transport	PREDICTED: uncharacterized protein LOC100783352 isoform X3 [Glycine max]	--	--
gma-miR4415a-3p	Glyma.13G291600.Wm82.a2.v1	UUGAUUCUCAUCACAACAUGG	21	34.5252	33.9999	44.1257	159.294	195.385	138.486	1.18289e-06	1.88843	up	--	--	--	--	--	--	--	--	S	Function unknown	hypothetical protein GLYMA_13G291600 [Glycine max]	--	--
gma-miR4415a-3p	Glyma.14G035200.Wm82.a2.v1	UUGAUUCUCAUCACAACAUGG	21	34.5252	33.9999	44.1257	159.294	195.385	138.486	1.18289e-06	1.88843	up	--	--	Biological Process: meiotic cell cycle (GO:0007126);;	K14409|0|mtr:MTR_5g089510|K14409 protein SMG7 | (RefSeq) telomerase activating protein Est1	[A]	RNA processing and modification	Est1 DNA/RNA binding domain	Protein SMG7 OS=Arabidopsis thaliana GN=SMG7 PE=2 SV=1	S	Function unknown	hypothetical protein GLYMA_14G035200 [Glycine max]	mRNA surveillance pathway (ko03015)	biological process: cellular process (GO:0009987);; biological process: cellular component organization or biogenesis (GO:0071840)
gma-miR4415a-3p	Glyma.14G041300.Wm82.a2.v1	UUGAUUCUCAUCACAACAUGG	21	34.5252	33.9999	44.1257	159.294	195.385	138.486	1.18289e-06	1.88843	up	[DPM]	--	Molecular Function: copper ion binding (GO:0005507);; Cellular Component: extracellular region (GO:0005576);; Molecular Function: L-ascorbate oxidase activity (GO:0008447);; Biological Process: oxidation-reduction process (GO:0055114);;	K00423|0|gmx:102666289|K00423 L-ascorbate oxidase [EC:1.10.3.3] | (RefSeq) L-ascorbate oxidase-like	[Q]	Secondary metabolites biosynthesis, transport and catabolism	Multicopper oxidase;; Multicopper oxidase;; Multicopper oxidase;; Cupredoxin-like domain	L-ascorbate oxidase OS=Nicotiana tabacum GN=AAO PE=2 SV=1	Q	Secondary metabolites biosynthesis, transport and catabolism	PREDICTED: L-ascorbate oxidase-like [Glycine max]	Ascorbate and aldarate metabolism (ko00053)	molecular function: binding (GO:0005488);; cellular component: extracellular region (GO:0005576);; biological process: metabolic process (GO:0008152);; biological process: single-organism process (GO:0044699);; molecular function: catalytic activity (GO:0003824)
gma-miR4415a-3p	Glyma.15G142400.Wm82.a2.v1	UUGAUUCUCAUCACAACAUGG	21	34.5252	33.9999	44.1257	159.294	195.385	138.486	1.18289e-06	1.88843	up	--	--	Cellular Component: vacuole (GO:0005773);; Biological Process: carbohydrate metabolic process (GO:0005975);; Biological Process: defense response (GO:0006952);; Molecular Function: glucan endo-1,3-beta-D-glucosidase activity (GO:0042973);;	--	--	--	Glycosyl hydrolases family 17	Glucan endo-1,3-beta-glucosidase, basic isoform OS=Phaseolus vulgaris PE=2 SV=1	G	Carbohydrate transport and metabolism	PREDICTED: glucan endo-1,3-beta-glucosidase, basic isoform [Glycine max]	--	cellular component: cell (GO:0005623);; cellular component: organelle (GO:0043226);; cellular component: cell part (GO:0044464);; biological process: metabolic process (GO:0008152);; biological process: response to stimulus (GO:0050896);; molecular function: catalytic activity (GO:0003824)
gma-miR4415a-3p	Glyma.15G149400.Wm82.a2.v1	UUGAUUCUCAUCACAACAUGG	21	34.5252	33.9999	44.1257	159.294	195.385	138.486	1.18289e-06	1.88843	up	[Q]	Secondary metabolites biosynthesis, transport and catabolism	Biological Process: very long-chain fatty acid metabolic process (GO:0000038);; Biological Process: fatty acid biosynthetic process (GO:0006633);; Biological Process: response to cold (GO:0009409);; Cellular Component: membrane (GO:0016020);; Molecular Function: transferase activity, transferring acyl groups other than amino-acyl groups (GO:0016747);; Biological Process: cuticle development (GO:0…	K15397|0|gmx:100783404|K15397 3-ketoacyl-CoA synthase [EC:2.3.1.199] | (RefSeq) probable 3-ketoacyl-CoA synthase 20	--	--	FAE1/Type III polyketide synthase-like protein;; 3-Oxoacyl-[acyl-carrier-protein (ACP)] synthase III C terminal;; Chalcone and stilbene synthases, C-terminal domain;; Chalcone and stilbene synthases, N-terminal domain	Probable 3-ketoacyl-CoA synthase 21 OS=Arabidopsis thaliana GN=KCS21 PE=2 SV=1	I	Lipid transport and metabolism	hypothetical protein GLYMA_15G149400 [Glycine max]	Fatty acid elongation (ko00062)	biological process: metabolic process (GO:0008152);; biological process: cellular process (GO:0009987);; biological process: single-organism process (GO:0044699);; biological process: response to stimulus (GO:0050896);; cellular component: membrane (GO:0016020);; molecular function: catalytic activity (GO:0003824);; biological process: developmental process (GO:0032502)
gma-miR4415a-3p	Glyma.15G173200.Wm82.a2.v1	UUGAUUCUCAUCACAACAUGG	21	34.5252	33.9999	44.1257	159.294	195.385	138.486	1.18289e-06	1.88843	up	--	--	Molecular Function: RNA binding (GO:0003723);; Biological Process: RNA processing (GO:0006396);;	K12825|0|gmx:100797261|K12825 splicing factor 3A subunit 1 | (RefSeq) probable splicing factor 3A subunit 1	[A]	RNA processing and modification	Pre-mRNA splicing factor PRP21 like protein;; Surp module;; Ubiquitin family	Probable splicing factor 3A subunit 1 OS=Arabidopsis thaliana GN=At1g14650 PE=1 SV=2	A	RNA processing and modification	hypothetical protein GLYMA_15G173200 [Glycine max]	Spliceosome (ko03040)	molecular function: binding (GO:0005488);; biological process: metabolic process (GO:0008152);; biological process: cellular process (GO:0009987)
gma-miR4415a-3p	Glyma.15G259400.Wm82.a2.v1	UUGAUUCUCAUCACAACAUGG	21	34.5252	33.9999	44.1257	159.294	195.385	138.486	1.18289e-06	1.88843	up	--	--	--	K09422|0|gmx:100101836|K09422 myb proto-oncogene protein, plant | (RefSeq) MYB14, GmMYB14, GmMYB8; MYB14 protein	[K]	Transcription	Myb-like DNA-binding domain;; Myb-like DNA-binding domain	Transcription factor MYB63 OS=Arabidopsis thaliana GN=MYB63 PE=2 SV=1	K	Transcription	hypothetical protein GLYMA_15G259400 [Glycine max]	--	--
gma-miR4415a-3p	Glyma.16G013300.Wm82.a2.v1	UUGAUUCUCAUCACAACAUGG	21	34.5252	33.9999	44.1257	159.294	195.385	138.486	1.18289e-06	1.88843	up	--	--	Cellular Component: endosome (GO:0005768);; Cellular Component: Golgi apparatus (GO:0005794);; Cellular Component: trans-Golgi network (GO:0005802);; Biological Process: chromosome segregation (GO:0007059);; Biological Process: synapsis (GO:0007129);; Biological Process: reciprocal meiotic recombination (GO:0007131);; Biological Process: meiotic DNA double-strand break formation (GO:0042138);;	--	--	--	--	--	S	Function unknown	hypothetical protein GLYMA_16G013300, partial [Glycine max]	--	cellular component: cell (GO:0005623);; cellular component: organelle (GO:0043226);; cellular component: cell part (GO:0044464);; cellular component: organelle part (GO:0044422);; biological process: cellular process (GO:0009987);; biological process: single-organism process (GO:0044699);; biological process: reproduction (GO:0000003);; biological process: cellular component organization or bioge…
gma-miR4415a-3p	Glyma.16G033900.Wm82.a2.v1	UUGAUUCUCAUCACAACAUGG	21	34.5252	33.9999	44.1257	159.294	195.385	138.486	1.18289e-06	1.88843	up	[K]	Transcription	Biological Process: defense response (GO:0006952);; Biological Process: signal transduction (GO:0007165);; Molecular Function: ADP binding (GO:0043531);;	--	--	--	TIR domain;; NB-ARC domain;; Leucine rich repeat;; TIR domain;; Leucine Rich repeats (2 copies);; Leucine Rich Repeat	TMV resistance protein N OS=Nicotiana glutinosa GN=N PE=1 SV=1	S	Function unknown	PREDICTED: TMV resistance protein N-like isoform X1 [Glycine max]	--	biological process: response to stimulus (GO:0050896);; biological process: cellular process (GO:0009987);; biological process: biological regulation (GO:0065007);; molecular function: binding (GO:0005488)
gma-miR4415a-3p	Glyma.17G204000.Wm82.a2.v1	UUGAUUCUCAUCACAACAUGG	21	34.5252	33.9999	44.1257	159.294	195.385	138.486	1.18289e-06	1.88843	up	[M]	Cell wall/membrane/envelope biogenesis	--	--	--	--	TamB, inner membrane protein subunit of TAM complex	--	S	Function unknown	PREDICTED: LOW QUALITY PROTEIN: uncharacterized protein LOC100788741 [Glycine max]	--	--
gma-miR4415a-3p	Glyma.17G220100.Wm82.a2.v1	UUGAUUCUCAUCACAACAUGG	21	34.5252	33.9999	44.1257	159.294	195.385	138.486	1.18289e-06	1.88843	up	--	--	--	--	[R]	General function prediction only	PPR repeat;; PPR repeat family;; PPR repeat;; DYW family of nucleic acid deaminases;; Pentatricopeptide repeat domain;; Pentacotripeptide-repeat region of PRORP;; Tetratricopeptide repeat	Pentatricopeptide repeat-containing protein At2g13600 OS=Arabidopsis thaliana GN=PCMP-E76 PE=3 SV=1	S	Function unknown	PREDICTED: pentatricopeptide repeat-containing protein At2g13600-like [Glycine max]	--	--
gma-miR4415a-3p	Glyma.17G262700.Wm82.a2.v1	UUGAUUCUCAUCACAACAUGG	21	34.5252	33.9999	44.1257	159.294	195.385	138.486	1.18289e-06	1.88843	up	--	--	--	--	[R]	General function prediction only	PPR repeat;; PPR repeat family;; PPR repeat;; DYW family of nucleic acid deaminases;; Pentatricopeptide repeat domain;; Pentacotripeptide-repeat region of PRORP;; Tetratricopeptide repeat	Pentatricopeptide repeat-containing protein At2g13600 OS=Arabidopsis thaliana GN=PCMP-E76 PE=3 SV=1	S	Function unknown	PREDICTED: pentatricopeptide repeat-containing protein At2g13600-like [Glycine max]	--	--
gma-miR4415a-3p	Glyma.18G183600.Wm82.a2.v1	UUGAUUCUCAUCACAACAUGG	21	34.5252	33.9999	44.1257	159.294	195.385	138.486	1.18289e-06	1.88843	up	--	--	--	--	--	--	--	Protein FAR-RED ELONGATED HYPOCOTYL 1 OS=Arabidopsis thaliana GN=FHY1 PE=1 SV=1	S	Function unknown	uncharacterized protein LOC100500150 [Glycine max]	--	--
gma-miR4415a-3p	Glyma.19G055700.Wm82.a2.v1	UUGAUUCUCAUCACAACAUGG	21	34.5252	33.9999	44.1257	159.294	195.385	138.486	1.18289e-06	1.88843	up	--	--	--	--	[R]	General function prediction only	PPR repeat family;; PPR repeat;; PPR repeat;; Pentatricopeptide repeat domain;; Pentacotripeptide-repeat region of PRORP	Pentatricopeptide repeat-containing protein At1g79490, mitochondrial OS=Arabidopsis thaliana GN=EMB2217 PE=2 SV=1	S	Function unknown	PREDICTED: pentatricopeptide repeat-containing protein At1g79490, mitochondrial-like [Glycine max]	--	--
gma-miR4415a-3p	Glyma.19G069200.Wm82.a2.v1	UUGAUUCUCAUCACAACAUGG	21	34.5252	33.9999	44.1257	159.294	195.385	138.486	1.18289e-06	1.88843	up	--	--	Molecular Function: protein serine/threonine phosphatase activity (GO:0004722);; Biological Process: protein dephosphorylation (GO:0006470);; Molecular Function: metal ion binding (GO:0046872);;	K14497|0|gmx:100818568|K14497 protein phosphatase 2C [EC:3.1.3.16] | (RefSeq) probable protein phosphatase 2C 8	[T]	Signal transduction mechanisms	Protein phosphatase 2C	Probable protein phosphatase 2C 8 OS=Oryza sativa subsp. japonica GN=Os01g0656200 PE=2 SV=1	T	Signal transduction mechanisms	PREDICTED: probable protein phosphatase 2C 8 [Glycine max]	Plant hormone signal transduction (ko04075)	biological process: metabolic process (GO:0008152);; biological process: cellular process (GO:0009987);; molecular function: catalytic activity (GO:0003824);; molecular function: binding (GO:0005488)
gma-miR4415a-3p	Glyma.19G134800.Wm82.a2.v1	UUGAUUCUCAUCACAACAUGG	21	34.5252	33.9999	44.1257	159.294	195.385	138.486	1.18289e-06	1.88843	up	--	--	Cellular Component: vacuole (GO:0005773);; Biological Process: carbohydrate metabolic process (GO:0005975);; Biological Process: defense response (GO:0006952);; Molecular Function: glucan endo-1,3-beta-D-glucosidase activity (GO:0042973);;	--	--	--	Glycosyl hydrolases family 17	Glucan endo-1,3-beta-glucosidase OS=Glycine max PE=1 SV=1	G	Carbohydrate transport and metabolism	hypothetical protein GLYMA_19G134800 [Glycine max]	--	cellular component: cell (GO:0005623);; cellular component: organelle (GO:0043226);; cellular component: cell part (GO:0044464);; biological process: metabolic process (GO:0008152);; biological process: response to stimulus (GO:0050896);; molecular function: catalytic activity (GO:0003824)
gma-miR4415a-3p	Glyma.19G137800.Wm82.a2.v1	UUGAUUCUCAUCACAACAUGG	21	34.5252	33.9999	44.1257	159.294	195.385	138.486	1.18289e-06	1.88843	up	--	--	Molecular Function: transcription factor activity, sequence-specific DNA binding (GO:0003700);; Cellular Component: nucleus (GO:0005634);; Biological Process: regulation of transcription, DNA-templated (GO:0006355);; Biological Process: toxin catabolic process (GO:0009407);; Biological Process: response to heat (GO:0009408);; Molecular Function: sequence-specific DNA binding (GO:0043565);; Biolog…	K09419|9.04958e-157|gmx:100786140|K09419 heat shock transcription factor, other eukaryote | (RefSeq) heat stress transcription factor B-3-like	[K]	Transcription	HSF-type DNA-binding	Heat stress transcription factor B-3 OS=Arabidopsis thaliana GN=HSFB3 PE=2 SV=1	K	Transcription	heat stress transcription factor Hsf-36 isoform 2 [Glycine max]	--	biological process: biological regulation (GO:0065007);; molecular function: nucleic acid binding transcription factor activity (GO:0001071);; cellular component: cell (GO:0005623);; cellular component: organelle (GO:0043226);; cellular component: cell part (GO:0044464);; biological process: metabolic process (GO:0008152);; biological process: cellular process (GO:0009987);; biological process: s…
gma-miR4415a-3p	Glyma.20G006900.Wm82.a2.v1	UUGAUUCUCAUCACAACAUGG	21	34.5252	33.9999	44.1257	159.294	195.385	138.486	1.18289e-06	1.88843	up	[QV]	--	--	--	[Q]	Secondary metabolites biosynthesis, transport and catabolism	Cytochrome P450	Cytochrome P450 71D11 (Fragment) OS=Lotus japonicus GN=CYP71D11 PE=2 SV=1	Q	Secondary metabolites biosynthesis, transport and catabolism	hypothetical protein GLYMA_20G006900 [Glycine max]	--	--
gma-miR4415a-3p	Glyma.20G048500.Wm82.a2.v1	UUGAUUCUCAUCACAACAUGG	21	34.5252	33.9999	44.1257	159.294	195.385	138.486	1.18289e-06	1.88843	up	--	--	--	K18466|2.30393e-70|gmx:100788855|K18466 vacuolar protein sorting-associated protein 26 | (RefSeq) vacuolar protein sorting-associated protein 26-like	[U]	Intracellular trafficking, secretion, and vesicular transport	Vacuolar protein sorting-associated protein 26	Vacuolar protein sorting-associated protein 26B OS=Arabidopsis thaliana GN=VPS26B PE=2 SV=2	U	Intracellular trafficking, secretion, and vesicular transport	hypothetical protein GLYMA_20G048500 [Glycine max]	Endocytosis (ko04144)	--
gma-miR4415a-3p	Glyma.20G051600.Wm82.a2.v1	UUGAUUCUCAUCACAACAUGG	21	34.5252	33.9999	44.1257	159.294	195.385	138.486	1.18289e-06	1.88843	up	[DPM]	--	Molecular Function: metal ion binding (GO:0046872);;	K00423|0|gmx:547647|K00423 L-ascorbate oxidase [EC:1.10.3.3] | (RefSeq) AO, GmAO; ascorbate oxidase	[Q]	Secondary metabolites biosynthesis, transport and catabolism	Multicopper oxidase;; Multicopper oxidase;; Multicopper oxidase	L-ascorbate oxidase OS=Nicotiana tabacum GN=AAO PE=2 SV=1	Q	Secondary metabolites biosynthesis, transport and catabolism	hypothetical protein GLYMA_20G051600 [Glycine max]	Ascorbate and aldarate metabolism (ko00053)	molecular function: binding (GO:0005488)
gma-miR4415a-3p	Glyma.20G051700.Wm82.a2.v1	UUGAUUCUCAUCACAACAUGG	21	34.5252	33.9999	44.1257	159.294	195.385	138.486	1.18289e-06	1.88843	up	[DPM]	--	Molecular Function: copper ion binding (GO:0005507);; Cellular Component: extracellular region (GO:0005576);; Molecular Function: L-ascorbate oxidase activity (GO:0008447);; Biological Process: oxidation-reduction process (GO:0055114);;	K00423|0|gmx:547647|K00423 L-ascorbate oxidase [EC:1.10.3.3] | (RefSeq) AO, GmAO; ascorbate oxidase	[Q]	Secondary metabolites biosynthesis, transport and catabolism	Multicopper oxidase;; Multicopper oxidase;; Multicopper oxidase	L-ascorbate oxidase OS=Nicotiana tabacum GN=AAO PE=2 SV=1	Q	Secondary metabolites biosynthesis, transport and catabolism	PREDICTED: L-ascorbate oxidase [Glycine max]	Ascorbate and aldarate metabolism (ko00053)	molecular function: binding (GO:0005488);; cellular component: extracellular region (GO:0005576);; biological process: metabolic process (GO:0008152);; biological process: single-organism process (GO:0044699);; molecular function: catalytic activity (GO:0003824)
gma-miR4415a-3p	Glyma.20G051900.Wm82.a2.v1	UUGAUUCUCAUCACAACAUGG	21	34.5252	33.9999	44.1257	159.294	195.385	138.486	1.18289e-06	1.88843	up	[DPM]	--	Molecular Function: copper ion binding (GO:0005507);; Cellular Component: extracellular region (GO:0005576);; Molecular Function: L-ascorbate oxidase activity (GO:0008447);; Biological Process: oxidation-reduction process (GO:0055114);;	K00423|0|gmx:100776011|K00423 L-ascorbate oxidase [EC:1.10.3.3] | (RefSeq) L-ascorbate oxidase-like	[Q]	Secondary metabolites biosynthesis, transport and catabolism	Multicopper oxidase;; Multicopper oxidase;; Multicopper oxidase	L-ascorbate oxidase OS=Nicotiana tabacum GN=AAO PE=2 SV=1	Q	Secondary metabolites biosynthesis, transport and catabolism	PREDICTED: L-ascorbate oxidase-like [Glycine max]	Ascorbate and aldarate metabolism (ko00053)	molecular function: binding (GO:0005488);; cellular component: extracellular region (GO:0005576);; biological process: metabolic process (GO:0008152);; biological process: single-organism process (GO:0044699);; molecular function: catalytic activity (GO:0003824)
gma-miR4415a-3p	Glyma.20G052500.Wm82.a2.v1	UUGAUUCUCAUCACAACAUGG	21	34.5252	33.9999	44.1257	159.294	195.385	138.486	1.18289e-06	1.88843	up	--	--	Molecular Function: nucleic acid binding (GO:0003676);;	K11593|0|gmx:100820376|K11593 eukaryotic translation initiation factor 2C | (RefSeq) protein argonaute 4	[J]	Translation, ribosomal structure and biogenesis	Piwi domain;; N-terminal domain of argonaute;; PAZ domain;; Argonaute linker 1 domain;; Argonaute linker 2 domain;; Mid domain of argonaute	Protein argonaute 4 OS=Arabidopsis thaliana GN=AGO4 PE=1 SV=2	J	Translation, ribosomal structure and biogenesis	PREDICTED: protein argonaute 4 isoform X1 [Glycine max]	--	molecular function: binding (GO:0005488)
gma-miR4415b-3p	Glyma.01G011600.Wm82.a2.v1	UUGAUUCUCAUCACAACAUGG	21	34.5252	33.9999	44.1257	159.294	195.385	138.486	1.18289e-06	1.88843	up	--	--	--	K13806|0|gmx:100808014|K13806 sn1-specific diacylglycerol lipase [EC:3.1.1.-] | (RefSeq) uncharacterized LOC100808014	[IOT]	--	Lipase (class 3)	--	S	Function unknown	PREDICTED: uncharacterized protein LOC100808014 [Glycine max]	--	--
gma-miR4415b-3p	Glyma.01G012800.Wm82.a2.v1	UUGAUUCUCAUCACAACAUGG	21	34.5252	33.9999	44.1257	159.294	195.385	138.486	1.18289e-06	1.88843	up	--	--	--	K13806|0|gmx:100810158|K13806 sn1-specific diacylglycerol lipase [EC:3.1.1.-] | (RefSeq) uncharacterized LOC100810158	[IOT]	--	Lipase (class 3)	--	S	Function unknown	PREDICTED: uncharacterized protein LOC100810158 [Glycine max]	--	--
gma-miR4415b-3p	Glyma.01G067800.Wm82.a2.v1	UUGAUUCUCAUCACAACAUGG	21	34.5252	33.9999	44.1257	159.294	195.385	138.486	1.18289e-06	1.88843	up	--	--	Molecular Function: DNA binding (GO:0003677);; Molecular Function: chromatin binding (GO:0003682);; Biological Process: response to organic substance (GO:0010033);;	K09422|0|gmx:100785374|K09422 myb proto-oncogene protein, plant | (RefSeq) transcription factor MYB39-like	[K]	Transcription	Myb-like DNA-binding domain;; Myb-like DNA-binding domain	Transcription factor MYB102 OS=Arabidopsis thaliana GN=MYB102 PE=2 SV=1	K	Transcription	PREDICTED: transcription factor MYB39-like [Glycine max]	--	molecular function: binding (GO:0005488);; biological process: response to stimulus (GO:0050896)
gma-miR4415b-3p	Glyma.01G068500.Wm82.a2.v1	UUGAUUCUCAUCACAACAUGG	21	34.5252	33.9999	44.1257	159.294	195.385	138.486	1.18289e-06	1.88843	up	[J]	Translation, ribosomal structure and biogenesis	Molecular Function: RNA binding (GO:0003723);; Biological Process: rRNA processing (GO:0006364);; Molecular Function: S-adenosylmethionine-dependent methyltransferase activity (GO:0008757);; Biological Process: methylation (GO:0032259);;	K14835|3.1103e-107|gmx:100807160|K14835 ribosomal RNA methyltransferase Nop2 [EC:2.1.1.-] | (RefSeq) probable 28S rRNA (cytosine(4447)-C(5))-methyltransferase	[A]	RNA processing and modification	16S rRNA methyltransferase RsmB/F;; N-terminal domain of 16S rRNA methyltransferase RsmF	--	J	Translation, ribosomal structure and biogenesis	hypothetical protein GLYMA_01G068500 [Glycine max]	--	molecular function: binding (GO:0005488);; biological process: metabolic process (GO:0008152);; biological process: cellular process (GO:0009987);; molecular function: catalytic activity (GO:0003824)
gma-miR4415b-3p	Glyma.01G114700.Wm82.a2.v1	UUGAUUCUCAUCACAACAUGG	21	34.5252	33.9999	44.1257	159.294	195.385	138.486	1.18289e-06	1.88843	up	--	--	--	--	--	--	MuDR family transposase	--	--	--	hypothetical protein GLYMA_01G114700 [Glycine max]	--	--
gma-miR4415b-3p	Glyma.01G162200.Wm82.a2.v1	UUGAUUCUCAUCACAACAUGG	21	34.5252	33.9999	44.1257	159.294	195.385	138.486	1.18289e-06	1.88843	up	[K]	Transcription	Biological Process: RNA splicing, via endonucleolytic cleavage and ligation (GO:0000394);; Molecular Function: DNA binding (GO:0003677);; Molecular Function: DNA-directed 5'-3' RNA polymerase activity (GO:0003899);; Cellular Component: DNA-directed RNA polymerase II, core complex (GO:0005665);; Cellular Component: vacuole (GO:0005773);; Biological Process: DNA methylation (GO:0006306);; Biologica…	K03006|0|gmx:100804975|K03006 DNA-directed RNA polymerase II subunit RPB1 [EC:2.7.7.6] | (RefSeq) DNA-directed RNA polymerase II subunit 1-like	[K]	Transcription	RNA polymerase Rpb1, domain 1;; RNA polymerase Rpb1, domain 5;; RNA polymerase Rpb1, domain 2;; RNA polymerase Rpb1, domain 6;; RNA polymerase Rpb1, domain 7;; RNA polymerase Rpb1, domain 3;; RNA polymerase Rpb1, domain 4;; RNA polymerase Rpb1 C-terminal repeat	DNA-directed RNA polymerase II subunit 1 OS=Arabidopsis thaliana GN=NRPB1 PE=1 SV=3	K	Transcription	PREDICTED: DNA-directed RNA polymerase II subunit 1-like [Glycine max]	RNA polymerase (ko03020)	biological process: metabolic process (GO:0008152);; biological process: cellular process (GO:0009987);; molecular function: binding (GO:0005488);; molecular function: catalytic activity (GO:0003824);; cellular component: cell (GO:0005623);; cellular component: membrane-enclosed lumen (GO:0031974);; cellular component: macromolecular complex (GO:0032991);; cellular component: organelle (GO:004322…
gma-miR4415b-3p	Glyma.02G124300.Wm82.a2.v1	UUGAUUCUCAUCACAACAUGG	21	34.5252	33.9999	44.1257	159.294	195.385	138.486	1.18289e-06	1.88843	up	--	--	Molecular Function: DNA binding (GO:0003677);; Molecular Function: chromatin binding (GO:0003682);; Biological Process: response to organic substance (GO:0010033);;	K09422|0|gmx:100781670|K09422 myb proto-oncogene protein, plant | (RefSeq) transcription factor MYB39-like	[K]	Transcription	Myb-like DNA-binding domain;; Myb-like DNA-binding domain	Transcription factor MYB102 OS=Arabidopsis thaliana GN=MYB102 PE=2 SV=1	K	Transcription	PREDICTED: transcription factor MYB39-like [Glycine max]	--	molecular function: binding (GO:0005488);; biological process: response to stimulus (GO:0050896)
gma-miR4415b-3p	Glyma.02G125500.Wm82.a2.v1	UUGAUUCUCAUCACAACAUGG	21	34.5252	33.9999	44.1257	159.294	195.385	138.486	1.18289e-06	1.88843	up	--	--	--	--	--	--	--	--	--	--	hypothetical protein GLYMA_02G125500 [Glycine max]	--	--
gma-miR4415b-3p	Glyma.02G182900.Wm82.a2.v1	UUGAUUCUCAUCACAACAUGG	21	34.5252	33.9999	44.1257	159.294	195.385	138.486	1.18289e-06	1.88843	up	[M]	Cell wall/membrane/envelope biogenesis	Molecular Function: protein serine/threonine kinase activity (GO:0004674);; Molecular Function: calcium ion binding (GO:0005509);; Molecular Function: ATP binding (GO:0005524);; Biological Process: protein phosphorylation (GO:0006468);;	K13412|0|gmx:100815320|K13412 calcium-dependent protein kinase [EC:2.7.11.1] | (RefSeq) calcium-dependent protein kinase 32-like	[T]	Signal transduction mechanisms	Protein kinase domain;; Protein tyrosine kinase;; EF hand;; EF-hand domain pair;; EF-hand domain pair;; EF-hand domain;; EF hand;; Kinase-like;; Cytoskeletal-regulatory complex EF hand;; Lipopolysaccharide kinase (Kdo/WaaP) family;; Secreted protein acidic and rich in cysteine Ca binding region	Calcium-dependent protein kinase 32 OS=Arabidopsis thaliana GN=CPK32 PE=1 SV=1	T	Signal transduction mechanisms	PREDICTED: calcium-dependent protein kinase 32-like isoform X1 [Glycine max]	Plant-pathogen interaction (ko04626)	biological process: metabolic process (GO:0008152);; biological process: cellular process (GO:0009987);; molecular function: catalytic activity (GO:0003824);; molecular function: binding (GO:0005488)
gma-miR4415b-3p	Glyma.02G213200.Wm82.a2.v1	UUGAUUCUCAUCACAACAUGG	21	34.5252	33.9999	44.1257	159.294	195.385	138.486	1.18289e-06	1.88843	up	--	--	--	--	--	--	--	--	--	--	PREDICTED: uncharacterized protein LOC100814797 [Glycine max]	--	--
gma-miR4415b-3p	Glyma.02G279500.Wm82.a2.v1	UUGAUUCUCAUCACAACAUGG	21	34.5252	33.9999	44.1257	159.294	195.385	138.486	1.18289e-06	1.88843	up	--	--	Biological Process: nuclear-transcribed mRNA catabolic process, nonsense-mediated decay (GO:0000184);; Cellular Component: P-body (GO:0000932);; Biological Process: spindle assembly involved in meiosis (GO:0090306);;	K14409|0|pvu:PHAVU_008G201200g|K14409 protein SMG7 | (RefSeq) hypothetical protein	[A]	RNA processing and modification	Est1 DNA/RNA binding domain;; Telomerase activating protein Est1	Protein SMG7 OS=Arabidopsis thaliana GN=SMG7 PE=2 SV=1	S	Function unknown	hypothetical protein GLYMA_02G279500 [Glycine max]	mRNA surveillance pathway (ko03015)	biological process: metabolic process (GO:0008152);; biological process: cellular process (GO:0009987);; cellular component: cell (GO:0005623);; cellular component: macromolecular complex (GO:0032991);; cellular component: organelle (GO:0043226);; cellular component: cell part (GO:0044464);; biological process: reproduction (GO:0000003);; biological process: single-organism process (GO:0044699);;…
gma-miR4415b-3p	Glyma.03G132700.Wm82.a2.v1	UUGAUUCUCAUCACAACAUGG	21	34.5252	33.9999	44.1257	159.294	195.385	138.486	1.18289e-06	1.88843	up	--	--	Cellular Component: vacuole (GO:0005773);; Biological Process: carbohydrate metabolic process (GO:0005975);; Biological Process: defense response (GO:0006952);; Molecular Function: glucan endo-1,3-beta-D-glucosidase activity (GO:0042973);;	--	--	--	Glycosyl hydrolases family 17	Glucan endo-1,3-beta-glucosidase OS=Glycine max PE=1 SV=1	G	Carbohydrate transport and metabolism	glucan endo-1,3-beta-glucosidase precursor [Glycine max]	--	cellular component: cell (GO:0005623);; cellular component: organelle (GO:0043226);; cellular component: cell part (GO:0044464);; biological process: metabolic process (GO:0008152);; biological process: response to stimulus (GO:0050896);; molecular function: catalytic activity (GO:0003824)
gma-miR4415b-3p	Glyma.04G177600.Wm82.a2.v1	UUGAUUCUCAUCACAACAUGG	21	34.5252	33.9999	44.1257	159.294	195.385	138.486	1.18289e-06	1.88843	up	--	--	--	--	--	--	HEAT repeat;; HEAT repeats;; HEAT-like repeat	TORTIFOLIA1-like protein 3 OS=Arabidopsis thaliana GN=TOR1L3 PE=2 SV=1	S	Function unknown	PREDICTED: microtubule-associated protein TORTIFOLIA1-like [Glycine max]	--	--
gma-miR4415b-3p	Glyma.04G225000.Wm82.a2.v1	UUGAUUCUCAUCACAACAUGG	21	34.5252	33.9999	44.1257	159.294	195.385	138.486	1.18289e-06	1.88843	up	--	--	--	--	--	--	--	--	S	Function unknown	PREDICTED: uncharacterized protein LOC100793207 isoform X2 [Glycine max]	--	--
gma-miR4415b-3p	Glyma.05G065800.Wm82.a2.v1	UUGAUUCUCAUCACAACAUGG	21	34.5252	33.9999	44.1257	159.294	195.385	138.486	1.18289e-06	1.88843	up	--	--	Cellular Component: extracellular region (GO:0005576);; Biological Process: unidimensional cell growth (GO:0009826);; Biological Process: plant-type cell wall loosening (GO:0009828);; Biological Process: sexual reproduction (GO:0019953);;	--	--	--	Pollen allergen;; Lytic transglycolase	Expansin-like B1 OS=Arabidopsis thaliana GN=EXLB1 PE=2 SV=2	G	Carbohydrate transport and metabolism	PREDICTED: expansin-like B1 [Glycine max]	--	cellular component: extracellular region (GO:0005576);; biological process: cellular process (GO:0009987);; biological process: developmental process (GO:0032502);; biological process: growth (GO:0040007);; biological process: single-organism process (GO:0044699);; biological process: cellular component organization or biogenesis (GO:0071840);; biological process: reproduction (GO:0000003);; biol…
gma-miR4415b-3p	Glyma.05G185300.Wm82.a2.v1	UUGAUUCUCAUCACAACAUGG	21	34.5252	33.9999	44.1257	159.294	195.385	138.486	1.18289e-06	1.88843	up	--	--	--	K19026|0|gmx:100811665|K19026 spatacsin | (RefSeq) uncharacterized LOC100811665	[S]	Function unknown	Spatacsin C-terminus	--	S	Function unknown	hypothetical protein GLYMA_05G185300 [Glycine max]	--	--
gma-miR4415b-3p	Glyma.05G202600.Wm82.a2.v1	UUGAUUCUCAUCACAACAUGG	21	34.5252	33.9999	44.1257	159.294	195.385	138.486	1.18289e-06	1.88843	up	--	--	Cellular Component: plasma membrane (GO:0005886);; Biological Process: carbohydrate transport (GO:0008643);; Cellular Component: integral component of membrane (GO:0016021);;	K15382|9.00898e-157|gmx:100787235|K15382 solute carrier family 50 (sugar transporter) | (RefSeq) bidirectional sugar transporter SWEET14-like	[R]	General function prediction only	Sugar efflux transporter for intercellular exchange	Bidirectional sugar transporter SWEET15 OS=Oryza sativa subsp. indica GN=SWEET15 PE=3 SV=1	U	Intracellular trafficking, secretion, and vesicular transport	hypothetical protein GLYMA_05G202600 [Glycine max]	--	cellular component: cell (GO:0005623);; cellular component: membrane (GO:0016020);; cellular component: cell part (GO:0044464);; biological process: single-organism process (GO:0044699);; biological process: localization (GO:0051179);; cellular component: membrane part (GO:0044425)
gma-miR4415b-3p	Glyma.06G105900.Wm82.a2.v1	UUGAUUCUCAUCACAACAUGG	21	34.5252	33.9999	44.1257	159.294	195.385	138.486	1.18289e-06	1.88843	up	[I]	Lipid transport and metabolism	Molecular Function: acetyl-CoA carboxylase activity (GO:0003989);; Molecular Function: biotin carboxylase activity (GO:0004075);; Molecular Function: ATP binding (GO:0005524);; Biological Process: fatty acid biosynthetic process (GO:0006633);; Molecular Function: metal ion binding (GO:0046872);;	K11262|0|gmx:100803679|K11262 acetyl-CoA carboxylase / biotin carboxylase 1 [EC:6.4.1.2 6.3.4.14] | (RefSeq) ACCase-A; acetyl-CoA carboxylase 1-like	[I]	Lipid transport and metabolism	Acetyl-CoA carboxylase, central region;; Carboxyl transferase domain;; Carbamoyl-phosphate synthase L chain, ATP binding domain;; Biotin carboxylase, N-terminal domain;; Biotin carboxylase C-terminal domain;; ATP-grasp domain;; Biotin-requiring enzyme	Acetyl-CoA carboxylase 1 OS=Arabidopsis thaliana GN=ACC1 PE=1 SV=1	I	Lipid transport and metabolism	PREDICTED: acetyl-CoA carboxylase 1-like [Glycine max]	Fatty acid metabolism (ko01212)	biological process: metabolic process (GO:0008152);; molecular function: catalytic activity (GO:0003824);; molecular function: binding (GO:0005488);; biological process: cellular process (GO:0009987);; biological process: single-organism process (GO:0044699)
gma-miR4415b-3p	Glyma.06G126000.Wm82.a2.v1	UUGAUUCUCAUCACAACAUGG	21	34.5252	33.9999	44.1257	159.294	195.385	138.486	1.18289e-06	1.88843	up	[O]	Posttranslational modification, protein turnover, chaperones	Molecular Function: metalloendopeptidase activity (GO:0004222);; Molecular Function: ATP binding (GO:0005524);; Biological Process: proteolysis (GO:0006508);; Cellular Component: membrane (GO:0016020);; Molecular Function: nucleoside-triphosphatase activity (GO:0017111);; Biological Process: protein catabolic process (GO:0030163);;	K08955|0|crb:CARUB_v10028550mg|K08955 ATP-dependent metalloprotease [EC:3.4.24.-] | (RefSeq) hypothetical protein	[O]	Posttranslational modification, protein turnover, chaperones	Peptidase family M41;; ATPase family associated with various cellular activities (AAA);; RNA recognition motif. (a.k.a. RRM, RBD, or RNP domain);; AAA domain (dynein-related subfamily);; Holliday junction DNA helicase ruvB N-terminus	ATP-dependent zinc metalloprotease FTSH 11, chloroplastic/mitochondrial OS=Arabidopsis thaliana GN=FTSH11 PE=1 SV=1	O	Posttranslational modification, protein turnover, chaperones	hypothetical protein GLYMA_06G126000 [Glycine max]	--	biological process: metabolic process (GO:0008152);; molecular function: catalytic activity (GO:0003824);; molecular function: binding (GO:0005488);; cellular component: membrane (GO:0016020)
gma-miR4415b-3p	Glyma.06G129000.Wm82.a2.v1	UUGAUUCUCAUCACAACAUGG	21	34.5252	33.9999	44.1257	159.294	195.385	138.486	1.18289e-06	1.88843	up	--	--	Molecular Function: ubiquitin-protein transferase activity (GO:0004842);; Cellular Component: nucleus (GO:0005634);; Biological Process: ubiquitin-dependent protein catabolic process (GO:0006511);; Biological Process: multicellular organism development (GO:0007275);; Molecular Function: zinc ion binding (GO:0008270);; Biological Process: protein ubiquitination (GO:0016567);;	K04506|0|gmx:100810573|K04506 E3 ubiquitin-protein ligase SIAH1 [EC:2.3.2.27] | (RefSeq) E3 ubiquitin-protein ligase SINAT3-like	[R]	General function prediction only	Seven in absentia protein family	E3 ubiquitin-protein ligase SINAT3 OS=Arabidopsis thaliana GN=SINAT3 PE=2 SV=1	O	Posttranslational modification, protein turnover, chaperones	hypothetical protein GLYMA_06G129000 [Glycine max]	Ubiquitin mediated proteolysis (ko04120)	biological process: metabolic process (GO:0008152);; molecular function: catalytic activity (GO:0003824);; cellular component: cell (GO:0005623);; cellular component: organelle (GO:0043226);; cellular component: cell part (GO:0044464);; biological process: cellular process (GO:0009987);; biological process: multicellular organismal process (GO:0032501);; biological process: developmental process …
gma-miR4415b-3p	Glyma.06G187500.Wm82.a2.v1	UUGAUUCUCAUCACAACAUGG	21	34.5252	33.9999	44.1257	159.294	195.385	138.486	1.18289e-06	1.88843	up	--	--	--	--	--	--	HEAT repeat;; HEAT repeats;; HEAT-like repeat	TORTIFOLIA1-like protein 3 OS=Arabidopsis thaliana GN=TOR1L3 PE=2 SV=1	S	Function unknown	PREDICTED: microtubule-associated protein TORTIFOLIA1 [Glycine max]	--	--
gma-miR4415b-3p	Glyma.08G168100.Wm82.a2.v1	UUGAUUCUCAUCACAACAUGG	21	34.5252	33.9999	44.1257	159.294	195.385	138.486	1.18289e-06	1.88843	up	--	--	--	K09422|0|gmx:100805511|K09422 myb proto-oncogene protein, plant | (RefSeq) GmMYB1; myb-related protein Myb4-like	[K]	Transcription	Myb-like DNA-binding domain;; Myb-like DNA-binding domain	Transcription factor MYB63 OS=Arabidopsis thaliana GN=MYB63 PE=2 SV=1	K	Transcription	PREDICTED: myb-related protein Myb4-like [Glycine max]	--	--
gma-miR4415b-3p	Glyma.08G256800.Wm82.a2.v1	UUGAUUCUCAUCACAACAUGG	21	34.5252	33.9999	44.1257	159.294	195.385	138.486	1.18289e-06	1.88843	up	--	--	--	--	--	--	--	--	--	--	hypothetical protein GLYMA_08G256800 [Glycine max]	--	--
gma-miR4415b-3p	Glyma.09G000400.Wm82.a2.v1	UUGAUUCUCAUCACAACAUGG	21	34.5252	33.9999	44.1257	159.294	195.385	138.486	1.18289e-06	1.88843	up	--	--	--	--	[R]	General function prediction only	PPR repeat;; PPR repeat family;; PPR repeat;; DYW family of nucleic acid deaminases;; Pentatricopeptide repeat domain;; Pentacotripeptide-repeat region of PRORP	Pentatricopeptide repeat-containing protein At2g13600 OS=Arabidopsis thaliana GN=PCMP-E76 PE=3 SV=1	S	Function unknown	PREDICTED: pentatricopeptide repeat-containing protein At2g13600-like isoform X4 [Glycine max]	--	--
gma-miR4415b-3p	Glyma.09G019000.Wm82.a2.v1	UUGAUUCUCAUCACAACAUGG	21	34.5252	33.9999	44.1257	159.294	195.385	138.486	1.18289e-06	1.88843	up	--	--	Molecular Function: methyltransferase activity (GO:0008168);; Biological Process: methylation (GO:0032259);;	--	--	--	Methyltransferase domain;; Putative S-adenosyl-L-methionine-dependent methyltransferase;; Methyltransferase domain	Probable methyltransferase PMT19 OS=Arabidopsis thaliana GN=At2g43200 PE=3 SV=1	S	Function unknown	Putative methyltransferase PMT15 [Glycine soja]	--	biological process: metabolic process (GO:0008152);; molecular function: catalytic activity (GO:0003824)
gma-miR4415b-3p	Glyma.09G135200.Wm82.a2.v1	UUGAUUCUCAUCACAACAUGG	21	34.5252	33.9999	44.1257	159.294	195.385	138.486	1.18289e-06	1.88843	up	[IQR]	--	Molecular Function: oxidoreductase activity (GO:0016491);; Biological Process: oxidation-reduction process (GO:0055114);;	--	[Q]	Secondary metabolites biosynthesis, transport and catabolism	short chain dehydrogenase;; Enoyl-(Acyl carrier protein) reductase;; KR domain	Short-chain dehydrogenase TIC 32, chloroplastic OS=Pisum sativum GN=TIC32 PE=1 SV=1	S	Function unknown	hypothetical protein GLYMA_09G135200 [Glycine max]	--	biological process: metabolic process (GO:0008152);; molecular function: catalytic activity (GO:0003824);; biological process: single-organism process (GO:0044699)
gma-miR4415b-3p	Glyma.09G247600.Wm82.a2.v1	UUGAUUCUCAUCACAACAUGG	21	34.5252	33.9999	44.1257	159.294	195.385	138.486	1.18289e-06	1.88843	up	--	--	--	K06670|0|gmx:100809967|K06670 cohesin complex subunit SCC1 | (RefSeq) sister chromatid cohesion 1 protein 4-like	[D]	Cell cycle control, cell division, chromosome partitioning	N terminus of Rad21 / Rec8 like protein;; Conserved region of Rad21 / Rec8 like protein	Sister chromatid cohesion 1 protein 4 OS=Arabidopsis thaliana GN=SYN4 PE=2 SV=1	S	Function unknown	PREDICTED: sister chromatid cohesion 1 protein 4-like [Glycine max]	--	--
gma-miR4415b-3p	Glyma.09G258200.Wm82.a2.v1	UUGAUUCUCAUCACAACAUGG	21	34.5252	33.9999	44.1257	159.294	195.385	138.486	1.18289e-06	1.88843	up	--	--	Molecular Function: organic cyclic compound binding (GO:0097159);; Molecular Function: heterocyclic compound binding (GO:1901363);;	--	[T]	Signal transduction mechanisms	NB-ARC domain;; Leucine rich repeat;; Leucine Rich repeats (2 copies)	Probable disease resistance protein At5g63020 OS=Arabidopsis thaliana GN=At5g63020 PE=2 SV=2	S	Function unknown	PREDICTED: probable disease resistance protein At5g63020 [Glycine max]	--	molecular function: binding (GO:0005488)
gma-miR4415b-3p	Glyma.10G060700.Wm82.a2.v1	UUGAUUCUCAUCACAACAUGG	21	34.5252	33.9999	44.1257	159.294	195.385	138.486	1.18289e-06	1.88843	up	--	--	Molecular Function: transferase activity, transferring acyl groups other than amino-acyl groups (GO:0016747);;	K13065|0|gmx:100814459|K13065 shikimate O-hydroxycinnamoyltransferase [EC:2.3.1.133] | (RefSeq) spermidine hydroxycinnamoyl transferase-like	--	--	Transferase family	Spermidine hydroxycinnamoyl transferase OS=Arabidopsis thaliana GN=SHT PE=1 SV=1	S	Function unknown	PREDICTED: spermidine hydroxycinnamoyl transferase-like [Glycine max]	Stilbenoid, diarylheptanoid and gingerol biosynthesis (ko00945)	biological process: metabolic process (GO:0008152);; molecular function: catalytic activity (GO:0003824)
gma-miR4415b-3p	Glyma.10G061300.Wm82.a2.v1	UUGAUUCUCAUCACAACAUGG	21	34.5252	33.9999	44.1257	159.294	195.385	138.486	1.18289e-06	1.88843	up	--	--	Molecular Function: transferase activity, transferring acyl groups other than amino-acyl groups (GO:0016747);;	K13065|0|gmx:100814459|K13065 shikimate O-hydroxycinnamoyltransferase [EC:2.3.1.133] | (RefSeq) spermidine hydroxycinnamoyl transferase-like	--	--	Transferase family	Spermidine hydroxycinnamoyl transferase OS=Arabidopsis thaliana GN=SHT PE=1 SV=1	S	Function unknown	hypothetical protein GLYMA_10G061300 [Glycine max]	Stilbenoid, diarylheptanoid and gingerol biosynthesis (ko00945)	biological process: metabolic process (GO:0008152);; molecular function: catalytic activity (GO:0003824)
gma-miR4415b-3p	Glyma.10G120300.Wm82.a2.v1	UUGAUUCUCAUCACAACAUGG	21	34.5252	33.9999	44.1257	159.294	195.385	138.486	1.18289e-06	1.88843	up	[M]	Cell wall/membrane/envelope biogenesis	Molecular Function: protein serine/threonine kinase activity (GO:0004674);; Molecular Function: calcium ion binding (GO:0005509);; Molecular Function: ATP binding (GO:0005524);; Biological Process: protein phosphorylation (GO:0006468);;	K13412|0|gmx:100819792|K13412 calcium-dependent protein kinase [EC:2.7.11.1] | (RefSeq) calcium-dependent protein kinase 1	[T]	Signal transduction mechanisms	Protein kinase domain;; EF hand;; EF-hand domain;; EF-hand domain pair;; Protein tyrosine kinase;; EF hand;; EF-hand domain pair;; Cytoskeletal-regulatory complex EF hand	Calcium-dependent protein kinase 1 OS=Arabidopsis thaliana GN=CPK1 PE=1 SV=1	T	Signal transduction mechanisms	PREDICTED: calcium-dependent protein kinase 1 [Glycine max]	Plant-pathogen interaction (ko04626)	biological process: metabolic process (GO:0008152);; biological process: cellular process (GO:0009987);; molecular function: catalytic activity (GO:0003824);; molecular function: binding (GO:0005488)
gma-miR4415b-3p	Glyma.10G146900.Wm82.a2.v1	UUGAUUCUCAUCACAACAUGG	21	34.5252	33.9999	44.1257	159.294	195.385	138.486	1.18289e-06	1.88843	up	--	--	--	--	[R]	General function prediction only	--	--	S	Function unknown	PREDICTED: uncharacterized protein LOC100785587 isoform X1 [Glycine max]	--	--
gma-miR4415b-3p	Glyma.10G188500.Wm82.a2.v1	UUGAUUCUCAUCACAACAUGG	21	34.5252	33.9999	44.1257	159.294	195.385	138.486	1.18289e-06	1.88843	up	[T]	Signal transduction mechanisms	--	K14509|0|gmx:100787425|K14509 ethylene receptor [EC:2.7.13.-] | (RefSeq) ethylene receptor 2-like	[T]	Signal transduction mechanisms	Response regulator receiver domain;; GAF domain;; His Kinase A (phospho-acceptor) domain	Ethylene receptor 2 OS=Arabidopsis thaliana GN=ETR2 PE=1 SV=2	T	Signal transduction mechanisms	hypothetical protein GLYMA_10G188500 [Glycine max]	Plant hormone signal transduction (ko04075)	--
gma-miR4415b-3p	Glyma.11G061700.Wm82.a2.v1	UUGAUUCUCAUCACAACAUGG	21	34.5252	33.9999	44.1257	159.294	195.385	138.486	1.18289e-06	1.88843	up	--	--	--	--	[R]	General function prediction only	Cell morphogenesis central region;; Cell morphogenesis N-terminal;; Cell morphogenesis C-terminal	--	S	Function unknown	PREDICTED: protein furry homolog [Glycine max]	--	--
gma-miR4415b-3p	Glyma.11G081200.Wm82.a2.v1	UUGAUUCUCAUCACAACAUGG	21	34.5252	33.9999	44.1257	159.294	195.385	138.486	1.18289e-06	1.88843	up	[K]	Transcription	Biological Process: RNA splicing, via endonucleolytic cleavage and ligation (GO:0000394);; Molecular Function: DNA binding (GO:0003677);; Molecular Function: DNA-directed 5'-3' RNA polymerase activity (GO:0003899);; Cellular Component: DNA-directed RNA polymerase II, core complex (GO:0005665);; Cellular Component: vacuole (GO:0005773);; Biological Process: DNA methylation (GO:0006306);; Biologica…	K03006|0|gmx:100812506|K03006 DNA-directed RNA polymerase II subunit RPB1 [EC:2.7.7.6] | (RefSeq) RPB1-B2; DNA-directed RNA polymerase II subunit 1	[K]	Transcription	RNA polymerase Rpb1, domain 1;; RNA polymerase Rpb1, domain 5;; RNA polymerase Rpb1, domain 2;; RNA polymerase Rpb1, domain 6;; RNA polymerase Rpb1, domain 7;; RNA polymerase Rpb1, domain 3;; RNA polymerase Rpb1, domain 4;; RNA polymerase Rpb1 C-terminal repeat	DNA-directed RNA polymerase II subunit 1 OS=Arabidopsis thaliana GN=NRPB1 PE=1 SV=3	K	Transcription	PREDICTED: DNA-directed RNA polymerase II subunit 1 [Glycine max]	RNA polymerase (ko03020)	biological process: metabolic process (GO:0008152);; biological process: cellular process (GO:0009987);; molecular function: binding (GO:0005488);; molecular function: catalytic activity (GO:0003824);; cellular component: cell (GO:0005623);; cellular component: membrane-enclosed lumen (GO:0031974);; cellular component: macromolecular complex (GO:0032991);; cellular component: organelle (GO:004322…
gma-miR4415b-3p	Glyma.11G095300.Wm82.a2.v1	UUGAUUCUCAUCACAACAUGG	21	34.5252	33.9999	44.1257	159.294	195.385	138.486	1.18289e-06	1.88843	up	[O]	Posttranslational modification, protein turnover, chaperones	--	K09527|0|gmx:100800435|K09527 DnaJ homolog subfamily C member 7 | (RefSeq) uncharacterized LOC100800435	[O]	Posttranslational modification, protein turnover, chaperones	Tetratricopeptide repeat;; DnaJ domain;; Tetratricopeptide repeat;; Tetratricopeptide repeat;; Tetratricopeptide repeat;; Tetratricopeptide repeat;; Tetratricopeptide repeat;; Tetratricopeptide repeat;; Tetratricopeptide repeat	DnaJ protein P58IPK homolog B OS=Oryza sativa subsp. japonica GN=P58B PE=1 SV=1	O	Posttranslational modification, protein turnover, chaperones	PREDICTED: uncharacterized protein LOC100800435 isoform X2 [Glycine max]	--	--
gma-miR4415b-3p	Glyma.12G021400.Wm82.a2.v1	UUGAUUCUCAUCACAACAUGG	21	34.5252	33.9999	44.1257	159.294	195.385	138.486	1.18289e-06	1.88843	up	[O]	Posttranslational modification, protein turnover, chaperones	--	K09527|0|gmx:100790770|K09527 DnaJ homolog subfamily C member 7 | (RefSeq) uncharacterized LOC100790770	[O]	Posttranslational modification, protein turnover, chaperones	Tetratricopeptide repeat;; DnaJ domain;; Tetratricopeptide repeat;; Tetratricopeptide repeat;; Tetratricopeptide repeat;; Tetratricopeptide repeat;; Tetratricopeptide repeat;; Tetratricopeptide repeat;; Tetratricopeptide repeat	DnaJ protein P58IPK homolog B OS=Oryza sativa subsp. japonica GN=P58B PE=1 SV=1	O	Posttranslational modification, protein turnover, chaperones	PREDICTED: uncharacterized protein LOC100790770 [Glycine max]	--	--
gma-miR4415b-3p	Glyma.13G047700.Wm82.a2.v1	UUGAUUCUCAUCACAACAUGG	21	34.5252	33.9999	44.1257	159.294	195.385	138.486	1.18289e-06	1.88843	up	--	--	--	K13128|0|gmx:100805423|K13128 zinc finger CCHC domain-containing protein 8 | (RefSeq) uncharacterized LOC100805423	[S]	Function unknown	PSP	--	S	Function unknown	Zinc finger CCHC domain-containing protein 8 [Glycine soja]	--	--
gma-miR4415b-3p	Glyma.13G074700.Wm82.a2.v1	UUGAUUCUCAUCACAACAUGG	21	34.5252	33.9999	44.1257	159.294	195.385	138.486	1.18289e-06	1.88843	up	--	--	Biological Process: vacuolar transport (GO:0007034);; Cellular Component: retromer complex (GO:0030904);;	K18466|0|gmx:100788855|K18466 vacuolar protein sorting-associated protein 26 | (RefSeq) vacuolar protein sorting-associated protein 26-like	[U]	Intracellular trafficking, secretion, and vesicular transport	Vacuolar protein sorting-associated protein 26	Vacuolar protein sorting-associated protein 26A OS=Arabidopsis thaliana GN=VPS26A PE=2 SV=1	U	Intracellular trafficking, secretion, and vesicular transport	uncharacterized protein LOC100788855 [Glycine max]	Endocytosis (ko04144)	biological process: single-organism process (GO:0044699);; biological process: localization (GO:0051179);; cellular component: cell (GO:0005623);; cellular component: membrane (GO:0016020);; cellular component: macromolecular complex (GO:0032991);; cellular component: membrane part (GO:0044425);; cellular component: cell part (GO:0044464)
gma-miR4415b-3p	Glyma.13G076900.Wm82.a2.v1	UUGAUUCUCAUCACAACAUGG	21	34.5252	33.9999	44.1257	159.294	195.385	138.486	1.18289e-06	1.88843	up	[DPM]	--	Molecular Function: copper ion binding (GO:0005507);; Cellular Component: extracellular region (GO:0005576);; Molecular Function: L-ascorbate oxidase activity (GO:0008447);; Biological Process: oxidation-reduction process (GO:0055114);;	K00423|0|gmx:100808812|K00423 L-ascorbate oxidase [EC:1.10.3.3] | (RefSeq) L-ascorbate oxidase	[Q]	Secondary metabolites biosynthesis, transport and catabolism	Multicopper oxidase;; Multicopper oxidase;; Multicopper oxidase	L-ascorbate oxidase OS=Nicotiana tabacum GN=AAO PE=2 SV=1	Q	Secondary metabolites biosynthesis, transport and catabolism	PREDICTED: L-ascorbate oxidase [Glycine max]	Ascorbate and aldarate metabolism (ko00053)	molecular function: binding (GO:0005488);; cellular component: extracellular region (GO:0005576);; biological process: metabolic process (GO:0008152);; biological process: single-organism process (GO:0044699);; molecular function: catalytic activity (GO:0003824)
gma-miR4415b-3p	Glyma.13G174600.Wm82.a2.v1	UUGAUUCUCAUCACAACAUGG	21	34.5252	33.9999	44.1257	159.294	195.385	138.486	1.18289e-06	1.88843	up	--	--	--	--	[U]	Intracellular trafficking, secretion, and vesicular transport	Vacuolar-sorting-associated 13 protein C-terminal;; SHR-binding domain of vacuolar-sorting associated protein 13;; Repeating coiled region of VPS13	--	U	Intracellular trafficking, secretion, and vesicular transport	PREDICTED: uncharacterized protein LOC100783352 isoform X3 [Glycine max]	--	--
gma-miR4415b-3p	Glyma.13G291600.Wm82.a2.v1	UUGAUUCUCAUCACAACAUGG	21	34.5252	33.9999	44.1257	159.294	195.385	138.486	1.18289e-06	1.88843	up	--	--	--	--	--	--	--	--	S	Function unknown	hypothetical protein GLYMA_13G291600 [Glycine max]	--	--
gma-miR4415b-3p	Glyma.14G035200.Wm82.a2.v1	UUGAUUCUCAUCACAACAUGG	21	34.5252	33.9999	44.1257	159.294	195.385	138.486	1.18289e-06	1.88843	up	--	--	Biological Process: meiotic cell cycle (GO:0007126);;	K14409|0|mtr:MTR_5g089510|K14409 protein SMG7 | (RefSeq) telomerase activating protein Est1	[A]	RNA processing and modification	Est1 DNA/RNA binding domain	Protein SMG7 OS=Arabidopsis thaliana GN=SMG7 PE=2 SV=1	S	Function unknown	hypothetical protein GLYMA_14G035200 [Glycine max]	mRNA surveillance pathway (ko03015)	biological process: cellular process (GO:0009987);; biological process: cellular component organization or biogenesis (GO:0071840)
gma-miR4415b-3p	Glyma.14G041300.Wm82.a2.v1	UUGAUUCUCAUCACAACAUGG	21	34.5252	33.9999	44.1257	159.294	195.385	138.486	1.18289e-06	1.88843	up	[DPM]	--	Molecular Function: copper ion binding (GO:0005507);; Cellular Component: extracellular region (GO:0005576);; Molecular Function: L-ascorbate oxidase activity (GO:0008447);; Biological Process: oxidation-reduction process (GO:0055114);;	K00423|0|gmx:102666289|K00423 L-ascorbate oxidase [EC:1.10.3.3] | (RefSeq) L-ascorbate oxidase-like	[Q]	Secondary metabolites biosynthesis, transport and catabolism	Multicopper oxidase;; Multicopper oxidase;; Multicopper oxidase;; Cupredoxin-like domain	L-ascorbate oxidase OS=Nicotiana tabacum GN=AAO PE=2 SV=1	Q	Secondary metabolites biosynthesis, transport and catabolism	PREDICTED: L-ascorbate oxidase-like [Glycine max]	Ascorbate and aldarate metabolism (ko00053)	molecular function: binding (GO:0005488);; cellular component: extracellular region (GO:0005576);; biological process: metabolic process (GO:0008152);; biological process: single-organism process (GO:0044699);; molecular function: catalytic activity (GO:0003824)
gma-miR4415b-3p	Glyma.15G142400.Wm82.a2.v1	UUGAUUCUCAUCACAACAUGG	21	34.5252	33.9999	44.1257	159.294	195.385	138.486	1.18289e-06	1.88843	up	--	--	Cellular Component: vacuole (GO:0005773);; Biological Process: carbohydrate metabolic process (GO:0005975);; Biological Process: defense response (GO:0006952);; Molecular Function: glucan endo-1,3-beta-D-glucosidase activity (GO:0042973);;	--	--	--	Glycosyl hydrolases family 17	Glucan endo-1,3-beta-glucosidase, basic isoform OS=Phaseolus vulgaris PE=2 SV=1	G	Carbohydrate transport and metabolism	PREDICTED: glucan endo-1,3-beta-glucosidase, basic isoform [Glycine max]	--	cellular component: cell (GO:0005623);; cellular component: organelle (GO:0043226);; cellular component: cell part (GO:0044464);; biological process: metabolic process (GO:0008152);; biological process: response to stimulus (GO:0050896);; molecular function: catalytic activity (GO:0003824)
gma-miR4415b-3p	Glyma.15G149400.Wm82.a2.v1	UUGAUUCUCAUCACAACAUGG	21	34.5252	33.9999	44.1257	159.294	195.385	138.486	1.18289e-06	1.88843	up	[Q]	Secondary metabolites biosynthesis, transport and catabolism	Biological Process: very long-chain fatty acid metabolic process (GO:0000038);; Biological Process: fatty acid biosynthetic process (GO:0006633);; Biological Process: response to cold (GO:0009409);; Cellular Component: membrane (GO:0016020);; Molecular Function: transferase activity, transferring acyl groups other than amino-acyl groups (GO:0016747);; Biological Process: cuticle development (GO:0…	K15397|0|gmx:100783404|K15397 3-ketoacyl-CoA synthase [EC:2.3.1.199] | (RefSeq) probable 3-ketoacyl-CoA synthase 20	--	--	FAE1/Type III polyketide synthase-like protein;; 3-Oxoacyl-[acyl-carrier-protein (ACP)] synthase III C terminal;; Chalcone and stilbene synthases, C-terminal domain;; Chalcone and stilbene synthases, N-terminal domain	Probable 3-ketoacyl-CoA synthase 21 OS=Arabidopsis thaliana GN=KCS21 PE=2 SV=1	I	Lipid transport and metabolism	hypothetical protein GLYMA_15G149400 [Glycine max]	Fatty acid elongation (ko00062)	biological process: metabolic process (GO:0008152);; biological process: cellular process (GO:0009987);; biological process: single-organism process (GO:0044699);; biological process: response to stimulus (GO:0050896);; cellular component: membrane (GO:0016020);; molecular function: catalytic activity (GO:0003824);; biological process: developmental process (GO:0032502)
gma-miR4415b-3p	Glyma.15G173200.Wm82.a2.v1	UUGAUUCUCAUCACAACAUGG	21	34.5252	33.9999	44.1257	159.294	195.385	138.486	1.18289e-06	1.88843	up	--	--	Molecular Function: RNA binding (GO:0003723);; Biological Process: RNA processing (GO:0006396);;	K12825|0|gmx:100797261|K12825 splicing factor 3A subunit 1 | (RefSeq) probable splicing factor 3A subunit 1	[A]	RNA processing and modification	Pre-mRNA splicing factor PRP21 like protein;; Surp module;; Ubiquitin family	Probable splicing factor 3A subunit 1 OS=Arabidopsis thaliana GN=At1g14650 PE=1 SV=2	A	RNA processing and modification	hypothetical protein GLYMA_15G173200 [Glycine max]	Spliceosome (ko03040)	molecular function: binding (GO:0005488);; biological process: metabolic process (GO:0008152);; biological process: cellular process (GO:0009987)
gma-miR4415b-3p	Glyma.15G259400.Wm82.a2.v1	UUGAUUCUCAUCACAACAUGG	21	34.5252	33.9999	44.1257	159.294	195.385	138.486	1.18289e-06	1.88843	up	--	--	--	K09422|0|gmx:100101836|K09422 myb proto-oncogene protein, plant | (RefSeq) MYB14, GmMYB14, GmMYB8; MYB14 protein	[K]	Transcription	Myb-like DNA-binding domain;; Myb-like DNA-binding domain	Transcription factor MYB63 OS=Arabidopsis thaliana GN=MYB63 PE=2 SV=1	K	Transcription	hypothetical protein GLYMA_15G259400 [Glycine max]	--	--
gma-miR4415b-3p	Glyma.16G013300.Wm82.a2.v1	UUGAUUCUCAUCACAACAUGG	21	34.5252	33.9999	44.1257	159.294	195.385	138.486	1.18289e-06	1.88843	up	--	--	Cellular Component: endosome (GO:0005768);; Cellular Component: Golgi apparatus (GO:0005794);; Cellular Component: trans-Golgi network (GO:0005802);; Biological Process: chromosome segregation (GO:0007059);; Biological Process: synapsis (GO:0007129);; Biological Process: reciprocal meiotic recombination (GO:0007131);; Biological Process: meiotic DNA double-strand break formation (GO:0042138);;	--	--	--	--	--	S	Function unknown	hypothetical protein GLYMA_16G013300, partial [Glycine max]	--	cellular component: cell (GO:0005623);; cellular component: organelle (GO:0043226);; cellular component: cell part (GO:0044464);; cellular component: organelle part (GO:0044422);; biological process: cellular process (GO:0009987);; biological process: single-organism process (GO:0044699);; biological process: reproduction (GO:0000003);; biological process: cellular component organization or bioge…
gma-miR4415b-3p	Glyma.16G033900.Wm82.a2.v1	UUGAUUCUCAUCACAACAUGG	21	34.5252	33.9999	44.1257	159.294	195.385	138.486	1.18289e-06	1.88843	up	[K]	Transcription	Biological Process: defense response (GO:0006952);; Biological Process: signal transduction (GO:0007165);; Molecular Function: ADP binding (GO:0043531);;	--	--	--	TIR domain;; NB-ARC domain;; Leucine rich repeat;; TIR domain;; Leucine Rich repeats (2 copies);; Leucine Rich Repeat	TMV resistance protein N OS=Nicotiana glutinosa GN=N PE=1 SV=1	S	Function unknown	PREDICTED: TMV resistance protein N-like isoform X1 [Glycine max]	--	biological process: response to stimulus (GO:0050896);; biological process: cellular process (GO:0009987);; biological process: biological regulation (GO:0065007);; molecular function: binding (GO:0005488)
gma-miR4415b-3p	Glyma.17G204000.Wm82.a2.v1	UUGAUUCUCAUCACAACAUGG	21	34.5252	33.9999	44.1257	159.294	195.385	138.486	1.18289e-06	1.88843	up	[M]	Cell wall/membrane/envelope biogenesis	--	--	--	--	TamB, inner membrane protein subunit of TAM complex	--	S	Function unknown	PREDICTED: LOW QUALITY PROTEIN: uncharacterized protein LOC100788741 [Glycine max]	--	--
gma-miR4415b-3p	Glyma.17G220100.Wm82.a2.v1	UUGAUUCUCAUCACAACAUGG	21	34.5252	33.9999	44.1257	159.294	195.385	138.486	1.18289e-06	1.88843	up	--	--	--	--	[R]	General function prediction only	PPR repeat;; PPR repeat family;; PPR repeat;; DYW family of nucleic acid deaminases;; Pentatricopeptide repeat domain;; Pentacotripeptide-repeat region of PRORP;; Tetratricopeptide repeat	Pentatricopeptide repeat-containing protein At2g13600 OS=Arabidopsis thaliana GN=PCMP-E76 PE=3 SV=1	S	Function unknown	PREDICTED: pentatricopeptide repeat-containing protein At2g13600-like [Glycine max]	--	--
gma-miR4415b-3p	Glyma.17G262700.Wm82.a2.v1	UUGAUUCUCAUCACAACAUGG	21	34.5252	33.9999	44.1257	159.294	195.385	138.486	1.18289e-06	1.88843	up	--	--	--	--	[R]	General function prediction only	PPR repeat;; PPR repeat family;; PPR repeat;; DYW family of nucleic acid deaminases;; Pentatricopeptide repeat domain;; Pentacotripeptide-repeat region of PRORP;; Tetratricopeptide repeat	Pentatricopeptide repeat-containing protein At2g13600 OS=Arabidopsis thaliana GN=PCMP-E76 PE=3 SV=1	S	Function unknown	PREDICTED: pentatricopeptide repeat-containing protein At2g13600-like [Glycine max]	--	--
gma-miR4415b-3p	Glyma.18G183600.Wm82.a2.v1	UUGAUUCUCAUCACAACAUGG	21	34.5252	33.9999	44.1257	159.294	195.385	138.486	1.18289e-06	1.88843	up	--	--	--	--	--	--	--	Protein FAR-RED ELONGATED HYPOCOTYL 1 OS=Arabidopsis thaliana GN=FHY1 PE=1 SV=1	S	Function unknown	uncharacterized protein LOC100500150 [Glycine max]	--	--
gma-miR4415b-3p	Glyma.19G055700.Wm82.a2.v1	UUGAUUCUCAUCACAACAUGG	21	34.5252	33.9999	44.1257	159.294	195.385	138.486	1.18289e-06	1.88843	up	--	--	--	--	[R]	General function prediction only	PPR repeat family;; PPR repeat;; PPR repeat;; Pentatricopeptide repeat domain;; Pentacotripeptide-repeat region of PRORP	Pentatricopeptide repeat-containing protein At1g79490, mitochondrial OS=Arabidopsis thaliana GN=EMB2217 PE=2 SV=1	S	Function unknown	PREDICTED: pentatricopeptide repeat-containing protein At1g79490, mitochondrial-like [Glycine max]	--	--
gma-miR4415b-3p	Glyma.19G069200.Wm82.a2.v1	UUGAUUCUCAUCACAACAUGG	21	34.5252	33.9999	44.1257	159.294	195.385	138.486	1.18289e-06	1.88843	up	--	--	Molecular Function: protein serine/threonine phosphatase activity (GO:0004722);; Biological Process: protein dephosphorylation (GO:0006470);; Molecular Function: metal ion binding (GO:0046872);;	K14497|0|gmx:100818568|K14497 protein phosphatase 2C [EC:3.1.3.16] | (RefSeq) probable protein phosphatase 2C 8	[T]	Signal transduction mechanisms	Protein phosphatase 2C	Probable protein phosphatase 2C 8 OS=Oryza sativa subsp. japonica GN=Os01g0656200 PE=2 SV=1	T	Signal transduction mechanisms	PREDICTED: probable protein phosphatase 2C 8 [Glycine max]	Plant hormone signal transduction (ko04075)	biological process: metabolic process (GO:0008152);; biological process: cellular process (GO:0009987);; molecular function: catalytic activity (GO:0003824);; molecular function: binding (GO:0005488)
gma-miR4415b-3p	Glyma.19G134800.Wm82.a2.v1	UUGAUUCUCAUCACAACAUGG	21	34.5252	33.9999	44.1257	159.294	195.385	138.486	1.18289e-06	1.88843	up	--	--	Cellular Component: vacuole (GO:0005773);; Biological Process: carbohydrate metabolic process (GO:0005975);; Biological Process: defense response (GO:0006952);; Molecular Function: glucan endo-1,3-beta-D-glucosidase activity (GO:0042973);;	--	--	--	Glycosyl hydrolases family 17	Glucan endo-1,3-beta-glucosidase OS=Glycine max PE=1 SV=1	G	Carbohydrate transport and metabolism	hypothetical protein GLYMA_19G134800 [Glycine max]	--	cellular component: cell (GO:0005623);; cellular component: organelle (GO:0043226);; cellular component: cell part (GO:0044464);; biological process: metabolic process (GO:0008152);; biological process: response to stimulus (GO:0050896);; molecular function: catalytic activity (GO:0003824)
gma-miR4415b-3p	Glyma.19G137800.Wm82.a2.v1	UUGAUUCUCAUCACAACAUGG	21	34.5252	33.9999	44.1257	159.294	195.385	138.486	1.18289e-06	1.88843	up	--	--	Molecular Function: transcription factor activity, sequence-specific DNA binding (GO:0003700);; Cellular Component: nucleus (GO:0005634);; Biological Process: regulation of transcription, DNA-templated (GO:0006355);; Biological Process: toxin catabolic process (GO:0009407);; Biological Process: response to heat (GO:0009408);; Molecular Function: sequence-specific DNA binding (GO:0043565);; Biolog…	K09419|9.04958e-157|gmx:100786140|K09419 heat shock transcription factor, other eukaryote | (RefSeq) heat stress transcription factor B-3-like	[K]	Transcription	HSF-type DNA-binding	Heat stress transcription factor B-3 OS=Arabidopsis thaliana GN=HSFB3 PE=2 SV=1	K	Transcription	heat stress transcription factor Hsf-36 isoform 2 [Glycine max]	--	biological process: biological regulation (GO:0065007);; molecular function: nucleic acid binding transcription factor activity (GO:0001071);; cellular component: cell (GO:0005623);; cellular component: organelle (GO:0043226);; cellular component: cell part (GO:0044464);; biological process: metabolic process (GO:0008152);; biological process: cellular process (GO:0009987);; biological process: s…
gma-miR4415b-3p	Glyma.20G006900.Wm82.a2.v1	UUGAUUCUCAUCACAACAUGG	21	34.5252	33.9999	44.1257	159.294	195.385	138.486	1.18289e-06	1.88843	up	[QV]	--	--	--	[Q]	Secondary metabolites biosynthesis, transport and catabolism	Cytochrome P450	Cytochrome P450 71D11 (Fragment) OS=Lotus japonicus GN=CYP71D11 PE=2 SV=1	Q	Secondary metabolites biosynthesis, transport and catabolism	hypothetical protein GLYMA_20G006900 [Glycine max]	--	--
gma-miR4415b-3p	Glyma.20G048500.Wm82.a2.v1	UUGAUUCUCAUCACAACAUGG	21	34.5252	33.9999	44.1257	159.294	195.385	138.486	1.18289e-06	1.88843	up	--	--	--	K18466|2.30393e-70|gmx:100788855|K18466 vacuolar protein sorting-associated protein 26 | (RefSeq) vacuolar protein sorting-associated protein 26-like	[U]	Intracellular trafficking, secretion, and vesicular transport	Vacuolar protein sorting-associated protein 26	Vacuolar protein sorting-associated protein 26B OS=Arabidopsis thaliana GN=VPS26B PE=2 SV=2	U	Intracellular trafficking, secretion, and vesicular transport	hypothetical protein GLYMA_20G048500 [Glycine max]	Endocytosis (ko04144)	--
gma-miR4415b-3p	Glyma.20G051600.Wm82.a2.v1	UUGAUUCUCAUCACAACAUGG	21	34.5252	33.9999	44.1257	159.294	195.385	138.486	1.18289e-06	1.88843	up	[DPM]	--	Molecular Function: metal ion binding (GO:0046872);;	K00423|0|gmx:547647|K00423 L-ascorbate oxidase [EC:1.10.3.3] | (RefSeq) AO, GmAO; ascorbate oxidase	[Q]	Secondary metabolites biosynthesis, transport and catabolism	Multicopper oxidase;; Multicopper oxidase;; Multicopper oxidase	L-ascorbate oxidase OS=Nicotiana tabacum GN=AAO PE=2 SV=1	Q	Secondary metabolites biosynthesis, transport and catabolism	hypothetical protein GLYMA_20G051600 [Glycine max]	Ascorbate and aldarate metabolism (ko00053)	molecular function: binding (GO:0005488)
gma-miR4415b-3p	Glyma.20G051700.Wm82.a2.v1	UUGAUUCUCAUCACAACAUGG	21	34.5252	33.9999	44.1257	159.294	195.385	138.486	1.18289e-06	1.88843	up	[DPM]	--	Molecular Function: copper ion binding (GO:0005507);; Cellular Component: extracellular region (GO:0005576);; Molecular Function: L-ascorbate oxidase activity (GO:0008447);; Biological Process: oxidation-reduction process (GO:0055114);;	K00423|0|gmx:547647|K00423 L-ascorbate oxidase [EC:1.10.3.3] | (RefSeq) AO, GmAO; ascorbate oxidase	[Q]	Secondary metabolites biosynthesis, transport and catabolism	Multicopper oxidase;; Multicopper oxidase;; Multicopper oxidase	L-ascorbate oxidase OS=Nicotiana tabacum GN=AAO PE=2 SV=1	Q	Secondary metabolites biosynthesis, transport and catabolism	PREDICTED: L-ascorbate oxidase [Glycine max]	Ascorbate and aldarate metabolism (ko00053)	molecular function: binding (GO:0005488);; cellular component: extracellular region (GO:0005576);; biological process: metabolic process (GO:0008152);; biological process: single-organism process (GO:0044699);; molecular function: catalytic activity (GO:0003824)
gma-miR4415b-3p	Glyma.20G051900.Wm82.a2.v1	UUGAUUCUCAUCACAACAUGG	21	34.5252	33.9999	44.1257	159.294	195.385	138.486	1.18289e-06	1.88843	up	[DPM]	--	Molecular Function: copper ion binding (GO:0005507);; Cellular Component: extracellular region (GO:0005576);; Molecular Function: L-ascorbate oxidase activity (GO:0008447);; Biological Process: oxidation-reduction process (GO:0055114);;	K00423|0|gmx:100776011|K00423 L-ascorbate oxidase [EC:1.10.3.3] | (RefSeq) L-ascorbate oxidase-like	[Q]	Secondary metabolites biosynthesis, transport and catabolism	Multicopper oxidase;; Multicopper oxidase;; Multicopper oxidase	L-ascorbate oxidase OS=Nicotiana tabacum GN=AAO PE=2 SV=1	Q	Secondary metabolites biosynthesis, transport and catabolism	PREDICTED: L-ascorbate oxidase-like [Glycine max]	Ascorbate and aldarate metabolism (ko00053)	molecular function: binding (GO:0005488);; cellular component: extracellular region (GO:0005576);; biological process: metabolic process (GO:0008152);; biological process: single-organism process (GO:0044699);; molecular function: catalytic activity (GO:0003824)
gma-miR4415b-3p	Glyma.20G052500.Wm82.a2.v1	UUGAUUCUCAUCACAACAUGG	21	34.5252	33.9999	44.1257	159.294	195.385	138.486	1.18289e-06	1.88843	up	--	--	Molecular Function: nucleic acid binding (GO:0003676);;	K11593|0|gmx:100820376|K11593 eukaryotic translation initiation factor 2C | (RefSeq) protein argonaute 4	[J]	Translation, ribosomal structure and biogenesis	Piwi domain;; N-terminal domain of argonaute;; PAZ domain;; Argonaute linker 1 domain;; Argonaute linker 2 domain;; Mid domain of argonaute	Protein argonaute 4 OS=Arabidopsis thaliana GN=AGO4 PE=1 SV=2	J	Translation, ribosomal structure and biogenesis	PREDICTED: protein argonaute 4 isoform X1 [Glycine max]	--	molecular function: binding (GO:0005488)
gma-miR4996	Glyma.01G083700.Wm82.a2.v1	UAGAAGCUCCCCAUGUUCUC	20	181.258	220.999	158.451	732.237	1341.8	696.969	6.63099e-15	2.12359	up	--	--	Biological Process: malate transport (GO:0015743);;	--	[R]	General function prediction only	Aluminium activated malate transporter;; Fusaric acid resistance protein-like;; Fusaric acid resistance protein family	Aluminum-activated malate transporter 4 OS=Arabidopsis thaliana GN=ALMT4 PE=3 SV=1	S	Function unknown	PREDICTED: aluminum-activated malate transporter 4-like [Glycine max]	--	biological process: single-organism process (GO:0044699);; biological process: localization (GO:0051179)
gma-miR4996	Glyma.01G089900.Wm82.a2.v1	UAGAAGCUCCCCAUGUUCUC	20	181.258	220.999	158.451	732.237	1341.8	696.969	6.63099e-15	2.12359	up	--	--	--	K18749|3.05921e-139|gmx:100782890|K18749 protein LSM14 | (RefSeq) protein decapping 5-like	[U]	Intracellular trafficking, secretion, and vesicular transport	Scd6-like Sm domain;; FDF domain;; Ataxin 2 SM domain	Protein decapping 5 OS=Arabidopsis thaliana GN=DCP5 PE=1 SV=1	S	Function unknown	PREDICTED: protein decapping 5-like isoform X1 [Glycine max]	--	--
gma-miR4996	Glyma.01G135500.Wm82.a2.v1	UAGAAGCUCCCCAUGUUCUC	20	181.258	220.999	158.451	732.237	1341.8	696.969	6.63099e-15	2.12359	up	--	--	--	--	[P]	Inorganic ion transport and metabolism	SPX domain	SPX domain-containing protein 3 OS=Arabidopsis thaliana GN=SPX3 PE=2 SV=1	T	Signal transduction mechanisms	PREDICTED: SPX domain-containing protein 3-like [Glycine max]	--	--
gma-miR4996	Glyma.01G136500.Wm82.a2.v1	UAGAAGCUCCCCAUGUUCUC	20	181.258	220.999	158.451	732.237	1341.8	696.969	6.63099e-15	2.12359	up	[HT]	--	Molecular Function: protein kinase activity (GO:0004672);; Molecular Function: ATP binding (GO:0005524);; Biological Process: protein phosphorylation (GO:0006468);; Cellular Component: plastoglobule (GO:0010287);;	K08869|0|gmx:100802848|K08869 aarF domain-containing kinase | (RefSeq) ABC1; uncharacterized aarF domain-containing protein kinase At1g79600, chloroplastic-like	[R]	General function prediction only	ABC1 family;; Phosphotransferase enzyme family	Uncharacterized aarF domain-containing protein kinase At1g79600, chloroplastic OS=Arabidopsis thaliana GN=At1g79600 PE=2 SV=1	S	Function unknown	PREDICTED: uncharacterized aarF domain-containing protein kinase At1g79600, chloroplastic-like [Glycine max]	--	biological process: metabolic process (GO:0008152);; biological process: cellular process (GO:0009987);; molecular function: catalytic activity (GO:0003824);; molecular function: binding (GO:0005488);; cellular component: cell (GO:0005623);; cellular component: organelle (GO:0043226);; cellular component: organelle part (GO:0044422);; cellular component: cell part (GO:0044464)
gma-miR4996	Glyma.01G214400.Wm82.a2.v1	UAGAAGCUCCCCAUGUUCUC	20	181.258	220.999	158.451	732.237	1341.8	696.969	6.63099e-15	2.12359	up	--	--	Cellular Component: extracellular region (GO:0005576);; Biological Process: plant-type cell wall organization (GO:0009664);; Cellular Component: membrane (GO:0016020);;	--	--	--	Pollen allergen;; Lytic transglycolase	Expansin-A7 OS=Arabidopsis thaliana GN=EXPA7 PE=3 SV=1	G	Carbohydrate transport and metabolism	PREDICTED: expansin-A7-like [Glycine max]	--	cellular component: extracellular region (GO:0005576);; biological process: cellular process (GO:0009987);; biological process: cellular component organization or biogenesis (GO:0071840);; cellular component: membrane (GO:0016020)
gma-miR4996	Glyma.01G232200.Wm82.a2.v1	UAGAAGCUCCCCAUGUUCUC	20	181.258	220.999	158.451	732.237	1341.8	696.969	6.63099e-15	2.12359	up	[IQ]	--	Biological Process: metabolic process (GO:0008152);; Molecular Function: ligase activity (GO:0016874);;	--	[I]	Lipid transport and metabolism	AMP-binding enzyme;; AMP-binding enzyme C-terminal domain	Probable acyl-activating enzyme 1, peroxisomal OS=Arabidopsis thaliana GN=AAE1 PE=2 SV=1	IQ	--	PREDICTED: probable acyl-activating enzyme 1, peroxisomal [Glycine max]	--	biological process: metabolic process (GO:0008152);; molecular function: catalytic activity (GO:0003824)
gma-miR4996	Glyma.02G101500.Wm82.a2.v1	UAGAAGCUCCCCAUGUUCUC	20	181.258	220.999	158.451	732.237	1341.8	696.969	6.63099e-15	2.12359	up	--	--	--	K18749|0|gmx:100806432|K18749 protein LSM14 | (RefSeq) protein decapping 5-like	[U]	Intracellular trafficking, secretion, and vesicular transport	Scd6-like Sm domain;; FDF domain;; Ataxin 2 SM domain	Protein decapping 5 OS=Arabidopsis thaliana GN=DCP5 PE=1 SV=1	S	Function unknown	PREDICTED: protein decapping 5-like [Glycine max]	--	--
gma-miR4996	Glyma.02G101700.Wm82.a2.v1	UAGAAGCUCCCCAUGUUCUC	20	181.258	220.999	158.451	732.237	1341.8	696.969	6.63099e-15	2.12359	up	--	--	--	K18749|0|gmx:100808030|K18749 protein LSM14 | (RefSeq) protein decapping 5-like	[U]	Intracellular trafficking, secretion, and vesicular transport	Scd6-like Sm domain;; FDF domain;; Ataxin 2 SM domain	Protein decapping 5 OS=Arabidopsis thaliana GN=DCP5 PE=1 SV=1	S	Function unknown	PREDICTED: protein decapping 5-like [Glycine max]	--	--
gma-miR4996	Glyma.02G294000.Wm82.a2.v1	UAGAAGCUCCCCAUGUUCUC	20	181.258	220.999	158.451	732.237	1341.8	696.969	6.63099e-15	2.12359	up	--	--	Molecular Function: hydrolase activity, hydrolyzing O-glycosyl compounds (GO:0004553);; Biological Process: carbohydrate metabolic process (GO:0005975);;	--	--	--	Glycosyl hydrolases family 17;; X8 domain	Glucan endo-1,3-beta-glucosidase 12 OS=Arabidopsis thaliana GN=At4g29360 PE=1 SV=1	G	Carbohydrate transport and metabolism	PREDICTED: glucan endo-1,3-beta-glucosidase 12-like [Glycine max]	--	biological process: metabolic process (GO:0008152);; molecular function: catalytic activity (GO:0003824)
gma-miR4996	Glyma.02G305200.Wm82.a2.v1	UAGAAGCUCCCCAUGUUCUC	20	181.258	220.999	158.451	732.237	1341.8	696.969	6.63099e-15	2.12359	up	--	--	Cellular Component: chloroplast (GO:0009507);; Biological Process: embryo sac egg cell differentiation (GO:0009560);;	K14300|0|gmx:100793167|K14300 nuclear pore complex protein Nup133 | (RefSeq) nuclear pore complex protein NUP133-like	--	--	Nup133 N terminal like;; Non-repetitive/WGA-negative nucleoporin C-terminal	Nuclear pore complex protein NUP133 OS=Arabidopsis thaliana GN=NUP133 PE=1 SV=1	U	Intracellular trafficking, secretion, and vesicular transport	PREDICTED: nuclear pore complex protein NUP133-like [Glycine max]	RNA transport (ko03013)	cellular component: cell (GO:0005623);; cellular component: organelle (GO:0043226);; cellular component: cell part (GO:0044464);; biological process: reproduction (GO:0000003);; biological process: cellular process (GO:0009987);; biological process: reproductive process (GO:0022414);; biological process: multicellular organismal process (GO:0032501);; biological process: developmental process (GO…
gma-miR4996	Glyma.03G031700.Wm82.a2.v1	UAGAAGCUCCCCAUGUUCUC	20	181.258	220.999	158.451	732.237	1341.8	696.969	6.63099e-15	2.12359	up	[HT]	--	Molecular Function: protein kinase activity (GO:0004672);; Molecular Function: ATP binding (GO:0005524);; Biological Process: protein phosphorylation (GO:0006468);; Cellular Component: plastoglobule (GO:0010287);;	K08869|0|gmx:100804500|K08869 aarF domain-containing kinase | (RefSeq) uncharacterized aarF domain-containing protein kinase At1g79600, chloroplastic-like	[R]	General function prediction only	ABC1 family;; Phosphotransferase enzyme family	Uncharacterized aarF domain-containing protein kinase At1g79600, chloroplastic OS=Arabidopsis thaliana GN=At1g79600 PE=2 SV=1	S	Function unknown	PREDICTED: uncharacterized aarF domain-containing protein kinase At1g79600, chloroplastic-like isoform X1 [Glycine max]	--	biological process: metabolic process (GO:0008152);; biological process: cellular process (GO:0009987);; molecular function: catalytic activity (GO:0003824);; molecular function: binding (GO:0005488);; cellular component: cell (GO:0005623);; cellular component: organelle (GO:0043226);; cellular component: organelle part (GO:0044422);; cellular component: cell part (GO:0044464)
gma-miR4996	Glyma.03G032400.Wm82.a2.v1	UAGAAGCUCCCCAUGUUCUC	20	181.258	220.999	158.451	732.237	1341.8	696.969	6.63099e-15	2.12359	up	--	--	--	--	[P]	Inorganic ion transport and metabolism	SPX domain	SPX domain-containing protein 3 OS=Arabidopsis thaliana GN=SPX3 PE=2 SV=1	T	Signal transduction mechanisms	PREDICTED: SPX domain-containing protein 3-like [Glycine max]	--	--
gma-miR4996	Glyma.04G039400.Wm82.a2.v1	UAGAAGCUCCCCAUGUUCUC	20	181.258	220.999	158.451	732.237	1341.8	696.969	6.63099e-15	2.12359	up	--	--	--	K13174|0|gmx:100816115|K13174 THO complex subunit 5 | (RefSeq) THO complex subunit 5A-like	[S]	Function unknown	Fms-interacting protein	THO complex subunit 5B OS=Arabidopsis thaliana GN=THO5B PE=1 SV=1	U	Intracellular trafficking, secretion, and vesicular transport	PREDICTED: THO complex subunit 5A-like [Glycine max]	RNA transport (ko03013)	--
gma-miR4996	Glyma.04G086300.Wm82.a2.v1	UAGAAGCUCCCCAUGUUCUC	20	181.258	220.999	158.451	732.237	1341.8	696.969	6.63099e-15	2.12359	up	[C]	Energy production and conversion	Biological Process: malate metabolic process (GO:0006108);; Molecular Function: malate dehydrogenase (decarboxylating) (NAD+) activity (GO:0016619);; Molecular Function: metal ion binding (GO:0046872);; Molecular Function: NAD binding (GO:0051287);; Biological Process: oxidation-reduction process (GO:0055114);;	K00029|0|gmx:100801564|K00029 malate dehydrogenase (oxaloacetate-decarboxylating)(NADP+) [EC:1.1.1.40] | (RefSeq) NADP-dependent malic enzyme-like	[C]	Energy production and conversion	Malic enzyme, NAD binding domain;; Malic enzyme, N-terminal domain	NADP-dependent malic enzyme OS=Phaseolus vulgaris GN=ME1 PE=2 SV=1	C	Energy production and conversion	hypothetical protein GLYMA_04G086300 [Glycine max]	Carbon metabolism (ko01200)	biological process: metabolic process (GO:0008152);; biological process: cellular process (GO:0009987);; biological process: single-organism process (GO:0044699);; molecular function: binding (GO:0005488)
gma-miR4996	Glyma.04G134900.Wm82.a2.v1	UAGAAGCUCCCCAUGUUCUC	20	181.258	220.999	158.451	732.237	1341.8	696.969	6.63099e-15	2.12359	up	--	--	--	K18749|1.07932e-148|gmx:547474|K18749 protein LSM14 | (RefSeq) uncharacterized LOC547474	[U]	Intracellular trafficking, secretion, and vesicular transport	Scd6-like Sm domain;; FDF domain;; Ataxin 2 SM domain	Protein decapping 5 OS=Arabidopsis thaliana GN=DCP5 PE=1 SV=1	S	Function unknown	decapping 5-like protein [Glycine max]	--	--
gma-miR4996	Glyma.04G172300.Wm82.a2.v1	UAGAAGCUCCCCAUGUUCUC	20	181.258	220.999	158.451	732.237	1341.8	696.969	6.63099e-15	2.12359	up	[M]	Cell wall/membrane/envelope biogenesis	Cellular Component: cytosol (GO:0005829);; Biological Process: protein targeting to vacuole (GO:0006623);; Biological Process: ER to Golgi vesicle-mediated transport (GO:0006888);; Cellular Component: extrinsic component of endoplasmic reticulum membrane (GO:0042406);;	--	[R]	General function prediction only	Kelch motif;; Kelch motif;; Galactose oxidase, central domain;; Galactose oxidase, central domain;; Kelch motif	F-box/kelch-repeat protein At1g74510 OS=Arabidopsis thaliana GN=At1g74510 PE=2 SV=1	S	Function unknown	PREDICTED: F-box/kelch-repeat protein At1g74510-like [Glycine max]	--	cellular component: cell (GO:0005623);; cellular component: cell part (GO:0044464);; biological process: single-organism process (GO:0044699);; biological process: localization (GO:0051179);; cellular component: membrane (GO:0016020);; cellular component: organelle (GO:0043226);; cellular component: organelle part (GO:0044422);; cellular component: membrane part (GO:0044425)
gma-miR4996	Glyma.04G253100.Wm82.a2.v1	UAGAAGCUCCCCAUGUUCUC	20	181.258	220.999	158.451	732.237	1341.8	696.969	6.63099e-15	2.12359	up	[S]	Function unknown	Molecular Function: ATP binding (GO:0005524);; Molecular Function: 1-phosphatidylinositol-4-phosphate 5-kinase activity (GO:0016308);; Biological Process: phosphatidylinositol phosphorylation (GO:0046854);;	K00889|0|gmx:100790049|K00889 1-phosphatidylinositol-4-phosphate 5-kinase [EC:2.7.1.68] | (RefSeq) phosphatidylinositol 4-phosphate 5-kinase 1-like	[T]	Signal transduction mechanisms	Phosphatidylinositol-4-phosphate 5-Kinase;; MORN repeat	Phosphatidylinositol 4-phosphate 5-kinase 1 OS=Arabidopsis thaliana GN=PIP5K1 PE=1 SV=1	T	Signal transduction mechanisms	PREDICTED: phosphatidylinositol 4-phosphate 5-kinase 1-like [Glycine max]	Endocytosis (ko04144)	molecular function: binding (GO:0005488);; biological process: metabolic process (GO:0008152);; biological process: cellular process (GO:0009987);; biological process: single-organism process (GO:0044699);; molecular function: catalytic activity (GO:0003824)
gma-miR4996	Glyma.05G058700.Wm82.a2.v1	UAGAAGCUCCCCAUGUUCUC	20	181.258	220.999	158.451	732.237	1341.8	696.969	6.63099e-15	2.12359	up	--	--	Molecular Function: structural molecule activity (GO:0005198);;	--	[U]	Intracellular trafficking, secretion, and vesicular transport	MSP (Major sperm protein) domain	Vesicle-associated protein 1-2 OS=Arabidopsis thaliana GN=PVA12 PE=1 SV=1	U	Intracellular trafficking, secretion, and vesicular transport	Vesicle-associated protein 1-2 [Glycine soja]	--	molecular function: structural molecule activity (GO:0005198)
gma-miR4996	Glyma.05G126800.Wm82.a2.v1	UAGAAGCUCCCCAUGUUCUC	20	181.258	220.999	158.451	732.237	1341.8	696.969	6.63099e-15	2.12359	up	--	--	--	--	--	--	Stress up-regulated Nod 19	--	S	Function unknown	uncharacterized protein LOC100784767 precursor [Glycine max]	--	--
gma-miR4996	Glyma.05G126900.Wm82.a2.v1	UAGAAGCUCCCCAUGUUCUC	20	181.258	220.999	158.451	732.237	1341.8	696.969	6.63099e-15	2.12359	up	--	--	--	--	--	--	Stress up-regulated Nod 19	--	S	Function unknown	PREDICTED: uncharacterized protein LOC100785991 [Glycine max]	--	--
gma-miR4996	Glyma.05G173600.Wm82.a2.v1	UAGAAGCUCCCCAUGUUCUC	20	181.258	220.999	158.451	732.237	1341.8	696.969	6.63099e-15	2.12359	up	--	--	--	--	--	--	--	--	S	Function unknown	PREDICTED: golgin subfamily A member 4-like [Glycine max]	--	--
gma-miR4996	Glyma.05G236100.Wm82.a2.v1	UAGAAGCUCCCCAUGUUCUC	20	181.258	220.999	158.451	732.237	1341.8	696.969	6.63099e-15	2.12359	up	[C]	Energy production and conversion	Molecular Function: electron carrier activity (GO:0009055);; Cellular Component: membrane (GO:0016020);; Molecular Function: oxidoreductase activity, acting on NAD(P)H (GO:0016651);; Molecular Function: 4 iron, 4 sulfur cluster binding (GO:0051539);; Biological Process: oxidation-reduction process (GO:0055114);;	K03941|2.60637e-139|gmx:100819489|K03941 NADH dehydrogenase (ubiquinone) Fe-S protein 8 [EC:1.6.5.3 1.6.99.3] | (RefSeq) NADH dehydrogenase [ubiquinone] iron-sulfur protein 8-B, mitochondrial-like	[C]	Energy production and conversion	4Fe-4S binding domain;; 4Fe-4S dicluster domain;; 4Fe-4S dicluster domain;; 4Fe-4S double cluster binding domain;; 4Fe-4S dicluster domain;; 4Fe-4S dicluster domain;; 4Fe-4S dicluster domain;; 4Fe-4S binding domain;; 4Fe-4S binding domain;; 4Fe-4S binding domain	NADH dehydrogenase [ubiquinone] iron-sulfur protein 8-B, mitochondrial OS=Arabidopsis thaliana GN=At1g16700 PE=1 SV=1	C	Energy production and conversion	hypothetical protein GLYMA_05G236100 [Glycine max]	Oxidative phosphorylation (ko00190)	molecular function: electron carrier activity (GO:0009055);; cellular component: membrane (GO:0016020);; biological process: metabolic process (GO:0008152);; biological process: single-organism process (GO:0044699);; molecular function: catalytic activity (GO:0003824);; molecular function: binding (GO:0005488)
gma-miR4996	Glyma.05G244300.Wm82.a2.v1	UAGAAGCUCCCCAUGUUCUC	20	181.258	220.999	158.451	732.237	1341.8	696.969	6.63099e-15	2.12359	up	--	--	--	--	[R]	General function prediction only	PPR repeat;; PPR repeat family;; PPR repeat;; DYW family of nucleic acid deaminases;; Pentatricopeptide repeat domain;; Tetratricopeptide repeat;; Tetratricopeptide repeat	Pentatricopeptide repeat-containing protein At4g02750 OS=Arabidopsis thaliana GN=PCMP-H24 PE=3 SV=1	S	Function unknown	PREDICTED: pentatricopeptide repeat-containing protein At4g02750-like isoform X1 [Glycine max]	--	--
gma-miR4996	Glyma.06G037300.Wm82.a2.v1	UAGAAGCUCCCCAUGUUCUC	20	181.258	220.999	158.451	732.237	1341.8	696.969	6.63099e-15	2.12359	up	[H]	Coenzyme transport and metabolism	Molecular Function: uroporphyrinogen-III synthase activity (GO:0004852);; Biological Process: uroporphyrinogen III biosynthetic process (GO:0006780);;	K01719|1.30215e-173|gmx:100808086|K01719 uroporphyrinogen-III synthase [EC:4.2.1.75] | (RefSeq) uroporphyrinogen-III synthase, chloroplastic-like	--	--	Uroporphyrinogen-III synthase HemD	Uroporphyrinogen-III synthase, chloroplastic OS=Arabidopsis thaliana GN=UROS PE=2 SV=2	H	Coenzyme transport and metabolism	hypothetical protein GLYMA_06G037300 [Glycine max]	Porphyrin and chlorophyll metabolism (ko00860)	biological process: metabolic process (GO:0008152);; molecular function: catalytic activity (GO:0003824);; biological process: cellular process (GO:0009987);; biological process: single-organism process (GO:0044699)
gma-miR4996	Glyma.06G040600.Wm82.a2.v1	UAGAAGCUCCCCAUGUUCUC	20	181.258	220.999	158.451	732.237	1341.8	696.969	6.63099e-15	2.12359	up	--	--	--	K13174|0|gmx:100775509|K13174 THO complex subunit 5 | (RefSeq) THO complex subunit 5A-like	[S]	Function unknown	Fms-interacting protein	THO complex subunit 5B OS=Arabidopsis thaliana GN=THO5B PE=1 SV=1	U	Intracellular trafficking, secretion, and vesicular transport	PREDICTED: THO complex subunit 5A-like isoform X1 [Glycine max]	RNA transport (ko03013)	--
gma-miR4996	Glyma.06G109400.Wm82.a2.v1	UAGAAGCUCCCCAUGUUCUC	20	181.258	220.999	158.451	732.237	1341.8	696.969	6.63099e-15	2.12359	up	[S]	Function unknown	Molecular Function: ATP binding (GO:0005524);; Molecular Function: 1-phosphatidylinositol-4-phosphate 5-kinase activity (GO:0016308);; Biological Process: phosphatidylinositol phosphorylation (GO:0046854);;	K00889|0|gmx:100813118|K00889 1-phosphatidylinositol-4-phosphate 5-kinase [EC:2.7.1.68] | (RefSeq) phosphatidylinositol 4-phosphate 5-kinase 1-like	[T]	Signal transduction mechanisms	Phosphatidylinositol-4-phosphate 5-Kinase;; MORN repeat	Phosphatidylinositol 4-phosphate 5-kinase 2 OS=Arabidopsis thaliana GN=PIP5K2 PE=1 SV=2	T	Signal transduction mechanisms	PREDICTED: phosphatidylinositol 4-phosphate 5-kinase 1-like [Glycine max]	Endocytosis (ko04144)	molecular function: binding (GO:0005488);; biological process: metabolic process (GO:0008152);; biological process: cellular process (GO:0009987);; biological process: single-organism process (GO:0044699);; molecular function: catalytic activity (GO:0003824)
gma-miR4996	Glyma.06G191900.Wm82.a2.v1	UAGAAGCUCCCCAUGUUCUC	20	181.258	220.999	158.451	732.237	1341.8	696.969	6.63099e-15	2.12359	up	[M]	Cell wall/membrane/envelope biogenesis	Cellular Component: cytosol (GO:0005829);; Biological Process: protein targeting to vacuole (GO:0006623);; Biological Process: ER to Golgi vesicle-mediated transport (GO:0006888);; Cellular Component: extrinsic component of endoplasmic reticulum membrane (GO:0042406);;	--	[R]	General function prediction only	Kelch motif;; Kelch motif;; Galactose oxidase, central domain;; Galactose oxidase, central domain;; Kelch motif	F-box/kelch-repeat protein At1g74510 OS=Arabidopsis thaliana GN=At1g74510 PE=2 SV=1	S	Function unknown	PREDICTED: F-box/kelch-repeat protein At1g74510-like [Glycine max]	--	cellular component: cell (GO:0005623);; cellular component: cell part (GO:0044464);; biological process: single-organism process (GO:0044699);; biological process: localization (GO:0051179);; cellular component: membrane (GO:0016020);; cellular component: organelle (GO:0043226);; cellular component: organelle part (GO:0044422);; cellular component: membrane part (GO:0044425)
gma-miR4996	Glyma.06G211600.Wm82.a2.v1	UAGAAGCUCCCCAUGUUCUC	20	181.258	220.999	158.451	732.237	1341.8	696.969	6.63099e-15	2.12359	up	[T]	Signal transduction mechanisms	Molecular Function: protein kinase activity (GO:0004672);; Molecular Function: ATP binding (GO:0005524);; Biological Process: protein phosphorylation (GO:0006468);; Cellular Component: integral component of membrane (GO:0016021);;	--	--	--	Protein kinase domain;; Protein tyrosine kinase;; Leucine rich repeat;; Leucine Rich repeats (2 copies);; Leucine rich repeat N-terminal domain	Probable inactive receptor kinase At2g26730 OS=Arabidopsis thaliana GN=At2g26730 PE=1 SV=1	S	Function unknown	PREDICTED: probable inactive receptor kinase At2g26730 [Glycine max]	--	biological process: metabolic process (GO:0008152);; biological process: cellular process (GO:0009987);; molecular function: catalytic activity (GO:0003824);; molecular function: binding (GO:0005488);; cellular component: membrane (GO:0016020);; cellular component: membrane part (GO:0044425)
gma-miR4996	Glyma.06G270400.Wm82.a2.v1	UAGAAGCUCCCCAUGUUCUC	20	181.258	220.999	158.451	732.237	1341.8	696.969	6.63099e-15	2.12359	up	--	--	Molecular Function: catechol oxidase activity (GO:0004097);; Biological Process: pigment biosynthetic process (GO:0046148);; Molecular Function: metal ion binding (GO:0046872);; Biological Process: oxidation-reduction process (GO:0055114);;	K00422|0|gmx:100792012|K00422 polyphenol oxidase [EC:1.10.3.1] | (RefSeq) polyphenol oxidase, chloroplastic-like	--	--	Protein of unknown function (DUF_B2219);; Common central domain of tyrosinase;; Polyphenol oxidase middle domain	Polyphenol oxidase, chloroplastic OS=Malus domestica PE=2 SV=1	S	Function unknown	PREDICTED: polyphenol oxidase, chloroplastic-like [Glycine max]	Isoquinoline alkaloid biosynthesis (ko00950)	biological process: metabolic process (GO:0008152);; biological process: single-organism process (GO:0044699);; molecular function: catalytic activity (GO:0003824);; molecular function: binding (GO:0005488)
gma-miR4996	Glyma.07G002800.Wm82.a2.v1	UAGAAGCUCCCCAUGUUCUC	20	181.258	220.999	158.451	732.237	1341.8	696.969	6.63099e-15	2.12359	up	[O]	Posttranslational modification, protein turnover, chaperones	Molecular Function: damaged DNA binding (GO:0003684);; Cellular Component: nucleus (GO:0005634);; Biological Process: nucleotide-excision repair (GO:0006289);; Biological Process: proteasome-mediated ubiquitin-dependent protein catabolic process (GO:0043161);;	K10839|0|gmx:100778187|K10839 UV excision repair protein RAD23 | (RefSeq) ubiquitin receptor RAD23b-like	[L]	Replication, recombination and repair	UBA/TS-N domain;; XPC-binding domain;; Ubiquitin family;; CUE domain	Ubiquitin receptor RAD23b OS=Arabidopsis thaliana GN=RAD23B PE=1 SV=3	O	Posttranslational modification, protein turnover, chaperones	PREDICTED: ubiquitin receptor RAD23b-like isoform X1 [Glycine max]	Protein processing in endoplasmic reticulum (ko04141)	molecular function: binding (GO:0005488);; cellular component: cell (GO:0005623);; cellular component: organelle (GO:0043226);; cellular component: cell part (GO:0044464);; biological process: metabolic process (GO:0008152);; biological process: cellular process (GO:0009987);; biological process: single-organism process (GO:0044699);; biological process: response to stimulus (GO:0050896)
gma-miR4996	Glyma.07G051600.Wm82.a2.v1	UAGAAGCUCCCCAUGUUCUC	20	181.258	220.999	158.451	732.237	1341.8	696.969	6.63099e-15	2.12359	up	[T]	Signal transduction mechanisms	Molecular Function: calmodulin-dependent protein kinase activity (GO:0004683);; Molecular Function: calcium-dependent protein serine/threonine phosphatase activity (GO:0004723);; Molecular Function: calcium ion binding (GO:0005509);; Molecular Function: calmodulin binding (GO:0005516);; Molecular Function: ATP binding (GO:0005524);; Biological Process: protein autophosphorylation (GO:0046777);;	--	[T]	Signal transduction mechanisms	Protein kinase domain;; Protein tyrosine kinase;; Lipopolysaccharide kinase (Kdo/WaaP) family	CDPK-related kinase 3 OS=Arabidopsis thaliana GN=CRK3 PE=1 SV=1	T	Signal transduction mechanisms	PREDICTED: CDPK-related kinase 3-like [Glycine max]	--	biological process: metabolic process (GO:0008152);; biological process: cellular process (GO:0009987);; molecular function: catalytic activity (GO:0003824);; molecular function: binding (GO:0005488)
gma-miR4996	Glyma.07G126400.Wm82.a2.v1	UAGAAGCUCCCCAUGUUCUC	20	181.258	220.999	158.451	732.237	1341.8	696.969	6.63099e-15	2.12359	up	[G]	Carbohydrate transport and metabolism	Molecular Function: 6-phosphofructokinase activity (GO:0003872);; Molecular Function: ATP binding (GO:0005524);; Cellular Component: 6-phosphofructokinase complex (GO:0005945);; Biological Process: fructose 6-phosphate metabolic process (GO:0006002);; Biological Process: glycolytic process (GO:0006096);; Biological Process: phosphorylation (GO:0016310);;	K00850|0|gmx:100776597|K00850 6-phosphofructokinase 1 [EC:2.7.1.11] | (RefSeq) ATP-dependent 6-phosphofructokinase 3	[G]	Carbohydrate transport and metabolism	Phosphofructokinase	ATP-dependent 6-phosphofructokinase 3 OS=Arabidopsis thaliana GN=PFK3 PE=1 SV=1	G	Carbohydrate transport and metabolism	PREDICTED: ATP-dependent 6-phosphofructokinase 3 isoform X1 [Glycine max]	RNA degradation (ko03018)	biological process: metabolic process (GO:0008152);; biological process: cellular process (GO:0009987);; molecular function: catalytic activity (GO:0003824);; molecular function: binding (GO:0005488);; cellular component: cell (GO:0005623);; cellular component: macromolecular complex (GO:0032991);; cellular component: cell part (GO:0044464);; biological process: single-organism process (GO:004469…
gma-miR4996	Glyma.07G127400.Wm82.a2.v1	UAGAAGCUCCCCAUGUUCUC	20	181.258	220.999	158.451	732.237	1341.8	696.969	6.63099e-15	2.12359	up	--	--	--	--	[R]	General function prediction only	PPR repeat;; PPR repeat family;; DYW family of nucleic acid deaminases;; PPR repeat;; Pentatricopeptide repeat domain;; Pentacotripeptide-repeat region of PRORP	Pentatricopeptide repeat-containing protein At3g14330 OS=Arabidopsis thaliana GN=PCMP-H57 PE=2 SV=2	S	Function unknown	PREDICTED: pentatricopeptide repeat-containing protein At3g14330-like [Glycine max]	--	--
gma-miR4996	Glyma.07G178400.Wm82.a2.v1	UAGAAGCUCCCCAUGUUCUC	20	181.258	220.999	158.451	732.237	1341.8	696.969	6.63099e-15	2.12359	up	--	--	--	--	[S]	Function unknown	Armadillo/beta-catenin-like repeat	--	S	Function unknown	hypothetical protein GLYMA_07G178400 [Glycine max]	--	--
gma-miR4996	Glyma.07G193600.Wm82.a2.v1	UAGAAGCUCCCCAUGUUCUC	20	181.258	220.999	158.451	732.237	1341.8	696.969	6.63099e-15	2.12359	up	--	--	Molecular Function: catechol oxidase activity (GO:0004097);; Molecular Function: metal ion binding (GO:0046872);; Biological Process: oxidation-reduction process (GO:0055114);;	K00422|0|gmx:100037473|K00422 polyphenol oxidase [EC:1.10.3.1] | (RefSeq) PPOJH1; polyphenol oxidase A1, chloroplastic	--	--	Protein of unknown function (DUF_B2219);; Common central domain of tyrosinase;; Polyphenol oxidase middle domain	Polyphenol oxidase A1, chloroplastic OS=Vicia faba PE=1 SV=1	S	Function unknown	hypothetical protein GLYMA_07G193600 [Glycine max]	Isoquinoline alkaloid biosynthesis (ko00950)	biological process: metabolic process (GO:0008152);; biological process: single-organism process (GO:0044699);; molecular function: catalytic activity (GO:0003824);; molecular function: binding (GO:0005488)
gma-miR4996	Glyma.07G217900.Wm82.a2.v1	UAGAAGCUCCCCAUGUUCUC	20	181.258	220.999	158.451	732.237	1341.8	696.969	6.63099e-15	2.12359	up	[R]	General function prediction only	Cellular Component: integral component of membrane (GO:0016021);; Biological Process: transmembrane transport (GO:0055085);;	K13947|0|gmx:100802247|K13947 auxin efflux carrier family | (RefSeq) PIN3b; auxin efflux carrier component 3-like	--	--	Membrane transport protein	Auxin efflux carrier component 3 OS=Arabidopsis thaliana GN=PIN3 PE=1 SV=1	U	Intracellular trafficking, secretion, and vesicular transport	PREDICTED: uncharacterized protein LOC100785146 isoform X1 [Glycine max]	--	cellular component: membrane (GO:0016020);; cellular component: membrane part (GO:0044425);; biological process: cellular process (GO:0009987);; biological process: single-organism process (GO:0044699);; biological process: localization (GO:0051179)
gma-miR4996	Glyma.08G081800.Wm82.a2.v1	UAGAAGCUCCCCAUGUUCUC	20	181.258	220.999	158.451	732.237	1341.8	696.969	6.63099e-15	2.12359	up	--	--	--	--	--	--	Stress up-regulated Nod 19	--	--	--	hypothetical protein GLYMA_08G081800, partial [Glycine max]	--	--
gma-miR4996	Glyma.08G130900.Wm82.a2.v1	UAGAAGCUCCCCAUGUUCUC	20	181.258	220.999	158.451	732.237	1341.8	696.969	6.63099e-15	2.12359	up	--	--	--	--	--	--	--	--	S	Function unknown	PREDICTED: golgin subfamily A member 4-like [Glycine max]	--	--
gma-miR4996	Glyma.08G223800.Wm82.a2.v1	UAGAAGCUCCCCAUGUUCUC	20	181.258	220.999	158.451	732.237	1341.8	696.969	6.63099e-15	2.12359	up	--	--	Molecular Function: damaged DNA binding (GO:0003684);; Cellular Component: nucleus (GO:0005634);; Biological Process: nucleotide-excision repair (GO:0006289);; Biological Process: proteasome-mediated ubiquitin-dependent protein catabolic process (GO:0043161);;	K10839|0|gmx:100819019|K10839 UV excision repair protein RAD23 | (RefSeq) putative DNA repair protein RAD23-1-like	[L]	Replication, recombination and repair	UBA/TS-N domain;; XPC-binding domain;; Ubiquitin family;; CUE domain	Ubiquitin receptor RAD23b OS=Arabidopsis thaliana GN=RAD23B PE=1 SV=3	O	Posttranslational modification, protein turnover, chaperones	hypothetical protein GLYMA_08G223800 [Glycine max]	Protein processing in endoplasmic reticulum (ko04141)	molecular function: binding (GO:0005488);; cellular component: cell (GO:0005623);; cellular component: organelle (GO:0043226);; cellular component: cell part (GO:0044464);; biological process: metabolic process (GO:0008152);; biological process: cellular process (GO:0009987);; biological process: single-organism process (GO:0044699);; biological process: response to stimulus (GO:0050896)
gma-miR4996	Glyma.08G255300.Wm82.a2.v1	UAGAAGCUCCCCAUGUUCUC	20	181.258	220.999	158.451	732.237	1341.8	696.969	6.63099e-15	2.12359	up	--	--	--	--	--	--	Protein kinase domain;; Protein tyrosine kinase;; Leucine rich repeat N-terminal domain;; Leucine Rich repeats (2 copies);; Leucine rich repeat	Protein NSP-INTERACTING KINASE 1 OS=Arabidopsis thaliana GN=NIK1 PE=1 SV=1	T	Signal transduction mechanisms	PREDICTED: protein NSP-INTERACTING KINASE 1-like [Glycine max]	--	--
gma-miR4996	Glyma.08G260200.Wm82.a2.v1	UAGAAGCUCCCCAUGUUCUC	20	181.258	220.999	158.451	732.237	1341.8	696.969	6.63099e-15	2.12359	up	--	--	Biological Process: malate transport (GO:0015743);;	--	[R]	General function prediction only	Aluminium activated malate transporter;; Fusaric acid resistance protein-like;; Fusaric acid resistance protein family	Aluminum-activated malate transporter 4 OS=Arabidopsis thaliana GN=ALMT4 PE=3 SV=1	S	Function unknown	PREDICTED: aluminum-activated malate transporter 4-like [Glycine max]	--	biological process: single-organism process (GO:0044699);; biological process: localization (GO:0051179)
gma-miR4996	Glyma.08G303900.Wm82.a2.v1	UAGAAGCUCCCCAUGUUCUC	20	181.258	220.999	158.451	732.237	1341.8	696.969	6.63099e-15	2.12359	up	--	--	--	K16189|0|gmx:100800166|K16189 phytochrome-interacting factor 4 | (RefSeq) transcription factor PIF4-like	--	--	Helix-loop-helix DNA-binding domain	Transcription factor PIF5 OS=Arabidopsis thaliana GN=PIF5 PE=1 SV=1	K	Transcription	PREDICTED: transcription factor PIF4-like isoform X1 [Glycine max]	Plant hormone signal transduction (ko04075)	--
gma-miR4996	Glyma.09G004900.Wm82.a2.v1	UAGAAGCUCCCCAUGUUCUC	20	181.258	220.999	158.451	732.237	1341.8	696.969	6.63099e-15	2.12359	up	--	--	--	--	--	--	Petal formation-expressed	Probable F-box protein At4g22030 OS=Arabidopsis thaliana GN=At4g22030 PE=4 SV=1	S	Function unknown	PREDICTED: probable F-box protein At4g22030 [Glycine max]	--	--
gma-miR4996	Glyma.09G005000.Wm82.a2.v1	UAGAAGCUCCCCAUGUUCUC	20	181.258	220.999	158.451	732.237	1341.8	696.969	6.63099e-15	2.12359	up	--	--	--	--	--	--	Petal formation-expressed	Probable F-box protein At4g22030 OS=Arabidopsis thaliana GN=At4g22030 PE=4 SV=1	S	Function unknown	PREDICTED: probable F-box protein At4g22030 [Glycine max]	--	--
gma-miR4996	Glyma.09G039700.Wm82.a2.v1	UAGAAGCUCCCCAUGUUCUC	20	181.258	220.999	158.451	732.237	1341.8	696.969	6.63099e-15	2.12359	up	--	--	--	--	--	--	--	--	--	--	hypothetical protein GLYMA_09G039700 [Glycine max]	--	--
gma-miR4996	Glyma.09G066400.Wm82.a2.v1	UAGAAGCUCCCCAUGUUCUC	20	181.258	220.999	158.451	732.237	1341.8	696.969	6.63099e-15	2.12359	up	--	--	--	--	--	--	--	--	S	Function unknown	PREDICTED: uncharacterized protein LOC100803232 isoform X2 [Glycine max]	--	--
gma-miR4996	Glyma.09G127300.Wm82.a2.v1	UAGAAGCUCCCCAUGUUCUC	20	181.258	220.999	158.451	732.237	1341.8	696.969	6.63099e-15	2.12359	up	--	--	Biological Process: metabolic process (GO:0008152);; Molecular Function: transferase activity, transferring hexosyl groups (GO:0016758);;	--	[GC]	--	UDP-glucoronosyl and UDP-glucosyl transferase	UDP-glycosyltransferase 1 OS=Pueraria montana var. lobata GN=UGT1 PE=1 SV=1	S	Function unknown	PREDICTED: isoflavone 7-O-glucosyltransferase 1-like [Glycine max]	--	biological process: metabolic process (GO:0008152);; molecular function: catalytic activity (GO:0003824)
gma-miR4996	Glyma.09G127700.Wm82.a2.v1	UAGAAGCUCCCCAUGUUCUC	20	181.258	220.999	158.451	732.237	1341.8	696.969	6.63099e-15	2.12359	up	[G]	Carbohydrate transport and metabolism	Biological Process: metabolic process (GO:0008152);; Molecular Function: transferase activity, transferring hexosyl groups (GO:0016758);;	--	[GC]	--	UDP-glucoronosyl and UDP-glucosyl transferase	UDP-glycosyltransferase 1 OS=Pueraria montana var. lobata GN=UGT1 PE=1 SV=1	S	Function unknown	PREDICTED: isoflavone 7-O-glucosyltransferase 1-like [Glycine max]	--	biological process: metabolic process (GO:0008152);; molecular function: catalytic activity (GO:0003824)
gma-miR4996	Glyma.10G018100.Wm82.a2.v1	UAGAAGCUCCCCAUGUUCUC	20	181.258	220.999	158.451	732.237	1341.8	696.969	6.63099e-15	2.12359	up	--	--	--	--	[R]	General function prediction only	DYW family of nucleic acid deaminases;; PPR repeat;; PPR repeat family;; PPR repeat;; Pentatricopeptide repeat domain;; Pentacotripeptide-repeat region of PRORP	Pentatricopeptide repeat-containing protein At3g62890 OS=Arabidopsis thaliana GN=PCMP-H82 PE=2 SV=1	S	Function unknown	hypothetical protein GLYMA_10G018100 [Glycine max]	--	--
gma-miR4996	Glyma.10G068100.Wm82.a2.v1	UAGAAGCUCCCCAUGUUCUC	20	181.258	220.999	158.451	732.237	1341.8	696.969	6.63099e-15	2.12359	up	--	--	--	K15200|0|gmx:100816953|K15200 general transcription factor 3C polypeptide 2 | (RefSeq) uncharacterized LOC100816953	[L]	Replication, recombination and repair	--	--	S	Function unknown	PREDICTED: uncharacterized protein LOC100816953 [Glycine max]	--	--
gma-miR4996	Glyma.10G088000.Wm82.a2.v1	UAGAAGCUCCCCAUGUUCUC	20	181.258	220.999	158.451	732.237	1341.8	696.969	6.63099e-15	2.12359	up	[O]	Posttranslational modification, protein turnover, chaperones	--	K01301|0|gmx:100817485|K01301 N-acetylated-alpha-linked acidic dipeptidase [EC:3.4.17.21] | (RefSeq) probable glutamate carboxypeptidase 2	[OPR]	--	Transferrin receptor-like dimerisation domain;; Peptidase family M28	Probable glutamate carboxypeptidase AMP1 OS=Arabidopsis thaliana GN=AMP1 PE=1 SV=3	S	Function unknown	PREDICTED: probable glutamate carboxypeptidase 2 [Glycine max]	--	--
gma-miR4996	Glyma.10G179900.Wm82.a2.v1	UAGAAGCUCCCCAUGUUCUC	20	181.258	220.999	158.451	732.237	1341.8	696.969	6.63099e-15	2.12359	up	--	--	Molecular Function: mannosyl-oligosaccharide 1,2-alpha-mannosidase activity (GO:0004571);; Molecular Function: calcium ion binding (GO:0005509);; Cellular Component: membrane (GO:0016020);;	K10085|0|gmx:100785235|K10085 ER degradation enhancer, mannosidase alpha-like 2 | (RefSeq) probable alpha-mannosidase I MNS4	[G]	Carbohydrate transport and metabolism	Glycosyl hydrolase family 47	Alpha-mannosidase I MNS4 OS=Arabidopsis thaliana GN=MNS4 PE=1 SV=1	O	Posttranslational modification, protein turnover, chaperones	PREDICTED: probable alpha-mannosidase I MNS4 isoform X1 [Glycine max]	Protein processing in endoplasmic reticulum (ko04141)	biological process: metabolic process (GO:0008152);; molecular function: catalytic activity (GO:0003824);; molecular function: binding (GO:0005488);; cellular component: membrane (GO:0016020)
gma-miR4996	Glyma.10G236000.Wm82.a2.v1	UAGAAGCUCCCCAUGUUCUC	20	181.258	220.999	158.451	732.237	1341.8	696.969	6.63099e-15	2.12359	up	--	--	--	--	--	--	--	Low-temperature-induced 65 kDa protein OS=Arabidopsis thaliana GN=LTI65 PE=2 SV=2	S	Function unknown	PREDICTED: low-temperature-induced 65 kDa protein isoform X1 [Glycine max]	--	--
gma-miR4996	Glyma.10G239000.Wm82.a2.v1	UAGAAGCUCCCCAUGUUCUC	20	181.258	220.999	158.451	732.237	1341.8	696.969	6.63099e-15	2.12359	up	[V]	Defense mechanisms	Biological Process: drug transmembrane transport (GO:0006855);; Molecular Function: drug transmembrane transporter activity (GO:0015238);; Molecular Function: antiporter activity (GO:0015297);; Cellular Component: membrane (GO:0016020);;	K03327|0|gmx:100813022|K03327 multidrug resistance protein, MATE family | (RefSeq) protein DETOXIFICATION 49-like	[R]	General function prediction only	MatE	Protein DETOXIFICATION 49 OS=Arabidopsis thaliana GN=DTX49 PE=2 SV=1	V	Defense mechanisms	PREDICTED: protein DETOXIFICATION 49-like [Glycine max]	--	biological process: cellular process (GO:0009987);; biological process: single-organism process (GO:0044699);; biological process: response to stimulus (GO:0050896);; biological process: localization (GO:0051179);; molecular function: transporter activity (GO:0005215);; cellular component: membrane (GO:0016020)
gma-miR4996	Glyma.10G289700.Wm82.a2.v1	UAGAAGCUCCCCAUGUUCUC	20	181.258	220.999	158.451	732.237	1341.8	696.969	6.63099e-15	2.12359	up	--	--	--	--	--	--	--	--	S	Function unknown	PREDICTED: uncharacterized protein LOC100813752 [Glycine max]	--	--
gma-miR4996	Glyma.11G027600.Wm82.a2.v1	UAGAAGCUCCCCAUGUUCUC	20	181.258	220.999	158.451	732.237	1341.8	696.969	6.63099e-15	2.12359	up	--	--	Cellular Component: extracellular region (GO:0005576);; Biological Process: plant-type cell wall organization (GO:0009664);; Cellular Component: membrane (GO:0016020);;	--	--	--	Pollen allergen;; Lytic transglycolase	Expansin-A7 OS=Arabidopsis thaliana GN=EXPA7 PE=3 SV=1	G	Carbohydrate transport and metabolism	PREDICTED: expansin-A7 [Glycine max]	--	cellular component: extracellular region (GO:0005576);; biological process: cellular process (GO:0009987);; biological process: cellular component organization or biogenesis (GO:0071840);; cellular component: membrane (GO:0016020)
gma-miR4996	Glyma.11G113700.Wm82.a2.v1	UAGAAGCUCCCCAUGUUCUC	20	181.258	220.999	158.451	732.237	1341.8	696.969	6.63099e-15	2.12359	up	--	--	--	--	--	--	Plant calmodulin-binding domain	--	S	Function unknown	PREDICTED: uncharacterized protein LOC102663818 [Glycine max]	--	--
gma-miR4996	Glyma.11G125400.Wm82.a2.v1	UAGAAGCUCCCCAUGUUCUC	20	181.258	220.999	158.451	732.237	1341.8	696.969	6.63099e-15	2.12359	up	--	--	Cellular Component: peroxisomal membrane (GO:0005778);; Biological Process: fatty acid beta-oxidation (GO:0006635);; Biological Process: protein import into peroxisome matrix (GO:0016558);;	K13344|5.20019e-77|gmx:100820349|K13344 peroxin-13 | (RefSeq) peroxisomal membrane protein 13-like	--	--	--	Peroxisomal membrane protein 13 OS=Arabidopsis thaliana GN=PEX13 PE=1 SV=1	S	Function unknown	PREDICTED: peroxisomal membrane protein 13-like isoform X2 [Glycine max]	Peroxisome (ko04146)	cellular component: cell (GO:0005623);; cellular component: membrane (GO:0016020);; cellular component: organelle (GO:0043226);; cellular component: organelle part (GO:0044422);; cellular component: cell part (GO:0044464);; biological process: metabolic process (GO:0008152);; biological process: cellular process (GO:0009987);; biological process: single-organism process (GO:0044699);; biological …
gma-miR4996	Glyma.11G145100.Wm82.a2.v1	UAGAAGCUCCCCAUGUUCUC	20	181.258	220.999	158.451	732.237	1341.8	696.969	6.63099e-15	2.12359	up	[R]	General function prediction only	--	K06966|6.78081e-162|gmx:100819644|K06966 uncharacterized protein | (RefSeq) cytokinin riboside 5'-monophosphate phosphoribohydrolase LOG1	--	--	Possible lysine decarboxylase	Cytokinin riboside 5&apos;-monophosphate phosphoribohydrolase LOG1 OS=Arabidopsis thaliana GN=LOG1 PE=1 SV=1	S	Function unknown	PREDICTED: cytokinin riboside 5&apos;-monophosphate phosphoribohydrolase LOG1 [Glycine max]	--	--
gma-miR4996	Glyma.11G174500.Wm82.a2.v1	UAGAAGCUCCCCAUGUUCUC	20	181.258	220.999	158.451	732.237	1341.8	696.969	6.63099e-15	2.12359	up	[O]	Posttranslational modification, protein turnover, chaperones	--	--	[O]	Posttranslational modification, protein turnover, chaperones	AAA domain (Cdc48 subfamily)	Protein SMAX1-LIKE 7 OS=Arabidopsis thaliana GN=SMXL7 PE=1 SV=1	O	Posttranslational modification, protein turnover, chaperones	hypothetical protein GLYMA_11G1745002, partial [Glycine max]	--	--
gma-miR4996	Glyma.11G209400.Wm82.a2.v1	UAGAAGCUCCCCAUGUUCUC	20	181.258	220.999	158.451	732.237	1341.8	696.969	6.63099e-15	2.12359	up	[G]	Carbohydrate transport and metabolism	Cellular Component: extracellular region (GO:0005576);; Molecular Function: manganese ion binding (GO:0030145);; Molecular Function: nutrient reservoir activity (GO:0045735);;	--	--	--	Cupin;; Cupin domain	Germin-like protein subfamily 3 member 2 OS=Arabidopsis thaliana GN=At3g10080 PE=2 SV=1	S	Function unknown	PREDICTED: germin-like protein subfamily 3 member 2 [Glycine max]	--	cellular component: extracellular region (GO:0005576);; molecular function: binding (GO:0005488);; molecular function: nutrient reservoir activity (GO:0045735)
gma-miR4996	Glyma.13G139200.Wm82.a2.v1	UAGAAGCUCCCCAUGUUCUC	20	181.258	220.999	158.451	732.237	1341.8	696.969	6.63099e-15	2.12359	up	--	--	--	--	[A]	RNA processing and modification	RING-variant domain	--	O	Posttranslational modification, protein turnover, chaperones	PREDICTED: E3 ubiquitin-protein ligase MARCH7-like [Glycine max]	--	--
gma-miR4996	Glyma.13G183000.Wm82.a2.v1	UAGAAGCUCCCCAUGUUCUC	20	181.258	220.999	158.451	732.237	1341.8	696.969	6.63099e-15	2.12359	up	--	--	Molecular Function: catechol oxidase activity (GO:0004097);; Molecular Function: metal ion binding (GO:0046872);; Biological Process: oxidation-reduction process (GO:0055114);;	K00422|0|gmx:100798184|K00422 polyphenol oxidase [EC:1.10.3.1] | (RefSeq) polyphenol oxidase A1, chloroplastic-like	--	--	Common central domain of tyrosinase;; Polyphenol oxidase middle domain;; Protein of unknown function (DUF_B2219)	Polyphenol oxidase A1, chloroplastic OS=Vicia faba PE=1 SV=1	S	Function unknown	PREDICTED: polyphenol oxidase A1, chloroplastic-like [Glycine max]	Isoquinoline alkaloid biosynthesis (ko00950)	biological process: metabolic process (GO:0008152);; biological process: single-organism process (GO:0044699);; molecular function: catalytic activity (GO:0003824);; molecular function: binding (GO:0005488)
gma-miR4996	Glyma.13G183200.Wm82.a2.v1	UAGAAGCUCCCCAUGUUCUC	20	181.258	220.999	158.451	732.237	1341.8	696.969	6.63099e-15	2.12359	up	--	--	Molecular Function: catechol oxidase activity (GO:0004097);; Biological Process: pigment biosynthetic process (GO:0046148);; Molecular Function: metal ion binding (GO:0046872);; Biological Process: oxidation-reduction process (GO:0055114);;	K00422|0|gmx:100798709|K00422 polyphenol oxidase [EC:1.10.3.1] | (RefSeq) polyphenol oxidase A1, chloroplastic-like	--	--	Protein of unknown function (DUF_B2219);; Common central domain of tyrosinase;; Polyphenol oxidase middle domain	Polyphenol oxidase A1, chloroplastic OS=Vicia faba PE=1 SV=1	S	Function unknown	hypothetical protein GLYMA_13G183200 [Glycine max]	Isoquinoline alkaloid biosynthesis (ko00950)	biological process: metabolic process (GO:0008152);; biological process: single-organism process (GO:0044699);; molecular function: catalytic activity (GO:0003824);; molecular function: binding (GO:0005488)
gma-miR4996	Glyma.13G183500.Wm82.a2.v1	UAGAAGCUCCCCAUGUUCUC	20	181.258	220.999	158.451	732.237	1341.8	696.969	6.63099e-15	2.12359	up	--	--	Molecular Function: catechol oxidase activity (GO:0004097);; Molecular Function: metal ion binding (GO:0046872);; Biological Process: oxidation-reduction process (GO:0055114);;	K00422|0|gmx:100801369|K00422 polyphenol oxidase [EC:1.10.3.1] | (RefSeq) polyphenol oxidase A1, chloroplastic-like	--	--	Protein of unknown function (DUF_B2219);; Common central domain of tyrosinase;; Polyphenol oxidase middle domain	Polyphenol oxidase A1, chloroplastic OS=Vicia faba PE=1 SV=1	S	Function unknown	PREDICTED: polyphenol oxidase A1, chloroplastic-like [Glycine max]	Isoquinoline alkaloid biosynthesis (ko00950)	biological process: metabolic process (GO:0008152);; biological process: single-organism process (GO:0044699);; molecular function: catalytic activity (GO:0003824);; molecular function: binding (GO:0005488)
gma-miR4996	Glyma.13G241500.Wm82.a2.v1	UAGAAGCUCCCCAUGUUCUC	20	181.258	220.999	158.451	732.237	1341.8	696.969	6.63099e-15	2.12359	up	[C]	Energy production and conversion	Molecular Function: electron carrier activity (GO:0009055);; Cellular Component: membrane (GO:0016020);; Molecular Function: oxidoreductase activity, acting on NAD(P)H (GO:0016651);; Molecular Function: 4 iron, 4 sulfur cluster binding (GO:0051539);; Biological Process: oxidation-reduction process (GO:0055114);;	K03941|1.79235e-137|gmx:100306645|K03941 NADH dehydrogenase (ubiquinone) Fe-S protein 8 [EC:1.6.5.3 1.6.99.3] | (RefSeq) uncharacterized LOC100306645	[C]	Energy production and conversion	4Fe-4S binding domain;; 4Fe-4S dicluster domain;; 4Fe-4S double cluster binding domain;; 4Fe-4S dicluster domain;; 4Fe-4S dicluster domain;; 4Fe-4S dicluster domain;; 4Fe-4S dicluster domain;; 4Fe-4S binding domain;; 4Fe-4S binding domain;; 4Fe-4S binding domain	NADH dehydrogenase [ubiquinone] iron-sulfur protein 8-B, mitochondrial OS=Arabidopsis thaliana GN=At1g16700 PE=1 SV=1	C	Energy production and conversion	PREDICTED: uncharacterized protein LOC100306645 isoform X1 [Glycine max]	Oxidative phosphorylation (ko00190)	molecular function: electron carrier activity (GO:0009055);; cellular component: membrane (GO:0016020);; biological process: metabolic process (GO:0008152);; biological process: single-organism process (GO:0044699);; molecular function: catalytic activity (GO:0003824);; molecular function: binding (GO:0005488)
gma-miR4996	Glyma.13G242600.Wm82.a2.v1	UAGAAGCUCCCCAUGUUCUC	20	181.258	220.999	158.451	732.237	1341.8	696.969	6.63099e-15	2.12359	up	--	--	--	--	--	--	--	--	--	--	hypothetical protein GLYMA_13G242600, partial [Glycine max]	--	--
gma-miR4996	Glyma.13G254800.Wm82.a2.v1	UAGAAGCUCCCCAUGUUCUC	20	181.258	220.999	158.451	732.237	1341.8	696.969	6.63099e-15	2.12359	up	[P]	Inorganic ion transport and metabolism	Biological Process: membrane fusion (GO:0006944);; Biological Process: salicylic acid biosynthetic process (GO:0009697);; Biological Process: salicylic acid mediated signaling pathway (GO:0009863);; Cellular Component: membrane (GO:0016020);; Biological Process: metal ion transport (GO:0030001);; Biological Process: endoplasmic reticulum unfolded protein response (GO:0030968);; Biological Process…	--	--	--	CorA-like Mg2+ transporter protein	--	S	Function unknown	PREDICTED: zinc transport protein ZntB-like [Glycine max]	--	biological process: metabolic process (GO:0008152);; biological process: cellular process (GO:0009987);; biological process: single-organism process (GO:0044699);; biological process: signaling (GO:0023052);; biological process: response to stimulus (GO:0050896);; biological process: biological regulation (GO:0065007);; cellular component: membrane (GO:0016020);; biological process: localization …
gma-miR4996	Glyma.13G259700.Wm82.a2.v1	UAGAAGCUCCCCAUGUUCUC	20	181.258	220.999	158.451	732.237	1341.8	696.969	6.63099e-15	2.12359	up	--	--	Molecular Function: obsolete ubiquitin thiolesterase activity (GO:0004221);; Molecular Function: thiol-dependent ubiquitin-specific protease activity (GO:0004843);; Cellular Component: nucleus (GO:0005634);; Cellular Component: cytoplasm (GO:0005737);; Biological Process: ubiquitin-dependent protein catabolic process (GO:0006511);; Molecular Function: zinc ion binding (GO:0008270);; Biological Pr…	K11855|0|gmx:100778338|K11855 ubiquitin carboxyl-terminal hydrolase 36/42 [EC:3.4.19.12] | (RefSeq) ubiquitin carboxyl-terminal hydrolase 15-like	[O]	Posttranslational modification, protein turnover, chaperones	Ubiquitin carboxyl-terminal hydrolase;; Ubiquitin carboxyl-terminal hydrolase;; MYND finger	Ubiquitin carboxyl-terminal hydrolase 15 OS=Arabidopsis thaliana GN=UBP15 PE=2 SV=2	O	Posttranslational modification, protein turnover, chaperones	PREDICTED: ubiquitin carboxyl-terminal hydrolase 15-like isoform X1 [Glycine max]	--	biological process: metabolic process (GO:0008152);; molecular function: catalytic activity (GO:0003824);; cellular component: cell (GO:0005623);; cellular component: organelle (GO:0043226);; cellular component: cell part (GO:0044464);; biological process: cellular process (GO:0009987);; molecular function: binding (GO:0005488);; biological process: single-organism process (GO:0044699);; biologic…
gma-miR4996	Glyma.13G303800.Wm82.a2.v1	UAGAAGCUCCCCAUGUUCUC	20	181.258	220.999	158.451	732.237	1341.8	696.969	6.63099e-15	2.12359	up	--	--	--	--	--	--	Protein tyrosine kinase;; Protein kinase domain;; D-mannose binding lectin;; S-locus glycoprotein domain;; PAN-like domain	G-type lectin S-receptor-like serine/threonine-protein kinase At4g03230 OS=Arabidopsis thaliana GN=At4g03230 PE=3 SV=3	T	Signal transduction mechanisms	PREDICTED: G-type lectin S-receptor-like serine/threonine-protein kinase At4g03230 isoform X1 [Glycine max]	--	--
gma-miR4996	Glyma.13G310300.Wm82.a2.v1	UAGAAGCUCCCCAUGUUCUC	20	181.258	220.999	158.451	732.237	1341.8	696.969	6.63099e-15	2.12359	up	[N]	Cell motility	Cellular Component: integral component of membrane (GO:0016021);; Molecular Function: cellulose synthase (UDP-forming) activity (GO:0016760);; Biological Process: cellulose biosynthetic process (GO:0030244);;	--	--	--	Cellulose synthase;; Glycosyl transferase family group 2	Cellulose synthase-like protein B4 OS=Arabidopsis thaliana GN=CSLB4 PE=3 SV=1	M	Cell wall/membrane/envelope biogenesis	PREDICTED: cellulose synthase-like protein B4 [Glycine max]	--	cellular component: membrane (GO:0016020);; cellular component: membrane part (GO:0044425);; biological process: metabolic process (GO:0008152);; molecular function: catalytic activity (GO:0003824);; biological process: cellular process (GO:0009987);; biological process: single-organism process (GO:0044699)
gma-miR4996	Glyma.13G366200.Wm82.a2.v1	UAGAAGCUCCCCAUGUUCUC	20	181.258	220.999	158.451	732.237	1341.8	696.969	6.63099e-15	2.12359	up	--	--	--	--	--	--	CUE domain;; DMRTA motif	--	S	Function unknown	uncharacterized protein LOC100788683 [Glycine max]	--	--
gma-miR4996	Glyma.13G370900.Wm82.a2.v1	UAGAAGCUCCCCAUGUUCUC	20	181.258	220.999	158.451	732.237	1341.8	696.969	6.63099e-15	2.12359	up	--	--	Molecular Function: magnesium ion transmembrane transporter activity (GO:0015095);; Biological Process: magnesium ion transport (GO:0015693);; Cellular Component: membrane (GO:0016020);; Biological Process: transmembrane transport (GO:0055085);;	K16075|0|gmx:100801387|K16075 magnesium transporter | (RefSeq) magnesium transporter MRS2-1	[P]	Inorganic ion transport and metabolism	CorA-like Mg2+ transporter protein	Magnesium transporter MRS2-1 OS=Arabidopsis thaliana GN=MRS2-1 PE=2 SV=1	U	Intracellular trafficking, secretion, and vesicular transport	PREDICTED: magnesium transporter MRS2-1 [Glycine max]	--	biological process: cellular process (GO:0009987);; biological process: single-organism process (GO:0044699);; biological process: localization (GO:0051179);; molecular function: transporter activity (GO:0005215);; cellular component: membrane (GO:0016020)
gma-miR4996	Glyma.14G008200.Wm82.a2.v1	UAGAAGCUCCCCAUGUUCUC	20	181.258	220.999	158.451	732.237	1341.8	696.969	6.63099e-15	2.12359	up	--	--	Cellular Component: chloroplast (GO:0009507);; Biological Process: embryo sac egg cell differentiation (GO:0009560);;	K14300|0|gmx:100780148|K14300 nuclear pore complex protein Nup133 | (RefSeq) nuclear pore complex protein NUP133-like	--	--	Domain of Unknown Function (DUF350)	Nuclear pore complex protein NUP133 OS=Arabidopsis thaliana GN=NUP133 PE=1 SV=1	U	Intracellular trafficking, secretion, and vesicular transport	PREDICTED: nuclear pore complex protein NUP133-like [Glycine max]	RNA transport (ko03013)	cellular component: cell (GO:0005623);; cellular component: organelle (GO:0043226);; cellular component: cell part (GO:0044464);; biological process: reproduction (GO:0000003);; biological process: cellular process (GO:0009987);; biological process: reproductive process (GO:0022414);; biological process: multicellular organismal process (GO:0032501);; biological process: developmental process (GO…
gma-miR4996	Glyma.14G190700.Wm82.a2.v1	UAGAAGCUCCCCAUGUUCUC	20	181.258	220.999	158.451	732.237	1341.8	696.969	6.63099e-15	2.12359	up	[M]	Cell wall/membrane/envelope biogenesis	Molecular Function: calmodulin-dependent protein kinase activity (GO:0004683);; Molecular Function: calmodulin binding (GO:0005516);; Molecular Function: ATP binding (GO:0005524);; Biological Process: protein phosphorylation (GO:0006468);; Biological Process: systemic acquired resistance (GO:0009627);; Biological Process: salicylic acid biosynthetic process (GO:0009697);;	K04733|0|gmx:100811511|K04733 interleukin-1 receptor-associated kinase 4 [EC:2.7.11.1] | (RefSeq) calmodulin-binding receptor-like cytoplasmic kinase 2	[T]	Signal transduction mechanisms	Protein tyrosine kinase;; Protein kinase domain	Calmodulin-binding receptor-like cytoplasmic kinase 1 OS=Arabidopsis thaliana GN=CRCK1 PE=1 SV=1	T	Signal transduction mechanisms	PREDICTED: calmodulin-binding receptor-like cytoplasmic kinase 2 [Glycine max]	--	biological process: metabolic process (GO:0008152);; biological process: cellular process (GO:0009987);; molecular function: catalytic activity (GO:0003824);; molecular function: binding (GO:0005488);; biological process: immune system process (GO:0002376);; biological process: response to stimulus (GO:0050896);; biological process: multi-organism process (GO:0051704);; biological process: single…
gma-miR4996	Glyma.15G002700.Wm82.a2.v1	UAGAAGCUCCCCAUGUUCUC	20	181.258	220.999	158.451	732.237	1341.8	696.969	6.63099e-15	2.12359	up	--	--	Molecular Function: magnesium ion transmembrane transporter activity (GO:0015095);; Biological Process: magnesium ion transport (GO:0015693);; Cellular Component: membrane (GO:0016020);; Biological Process: transmembrane transport (GO:0055085);;	K16075|0|gmx:100779803|K16075 magnesium transporter | (RefSeq) magnesium transporter MRS2-1	[P]	Inorganic ion transport and metabolism	CorA-like Mg2+ transporter protein	Magnesium transporter MRS2-1 OS=Arabidopsis thaliana GN=MRS2-1 PE=2 SV=1	U	Intracellular trafficking, secretion, and vesicular transport	PREDICTED: magnesium transporter MRS2-1 [Glycine max]	--	biological process: cellular process (GO:0009987);; biological process: single-organism process (GO:0044699);; biological process: localization (GO:0051179);; molecular function: transporter activity (GO:0005215);; cellular component: membrane (GO:0016020)
gma-miR4996	Glyma.15G071200.Wm82.a2.v1	UAGAAGCUCCCCAUGUUCUC	20	181.258	220.999	158.451	732.237	1341.8	696.969	6.63099e-15	2.12359	up	--	--	Molecular Function: catechol oxidase activity (GO:0004097);; Biological Process: pigment biosynthetic process (GO:0046148);; Molecular Function: metal ion binding (GO:0046872);; Biological Process: oxidation-reduction process (GO:0055114);;	K00422|0|gmx:100803171|K00422 polyphenol oxidase [EC:1.10.3.1] | (RefSeq) polyphenol oxidase A1, chloroplastic-like	--	--	Protein of unknown function (DUF_B2219);; Common central domain of tyrosinase;; Polyphenol oxidase middle domain	Polyphenol oxidase A1, chloroplastic OS=Vicia faba PE=1 SV=1	S	Function unknown	PREDICTED: polyphenol oxidase A1, chloroplastic-like [Glycine max]	Isoquinoline alkaloid biosynthesis (ko00950)	biological process: metabolic process (GO:0008152);; biological process: single-organism process (GO:0044699);; molecular function: catalytic activity (GO:0003824);; molecular function: binding (GO:0005488)
gma-miR4996	Glyma.15G071900.Wm82.a2.v1	UAGAAGCUCCCCAUGUUCUC	20	181.258	220.999	158.451	732.237	1341.8	696.969	6.63099e-15	2.12359	up	[C]	Energy production and conversion	Molecular Function: electron carrier activity (GO:0009055);; Cellular Component: membrane (GO:0016020);; Molecular Function: oxidoreductase activity, acting on NAD(P)H (GO:0016651);; Molecular Function: 4 iron, 4 sulfur cluster binding (GO:0051539);; Biological Process: oxidation-reduction process (GO:0055114);;	K03941|5.1571e-138|gmx:100499826|K03941 NADH dehydrogenase (ubiquinone) Fe-S protein 8 [EC:1.6.5.3 1.6.99.3] | (RefSeq) uncharacterized LOC100499826	[C]	Energy production and conversion	4Fe-4S binding domain;; 4Fe-4S dicluster domain;; 4Fe-4S double cluster binding domain;; 4Fe-4S dicluster domain;; 4Fe-4S dicluster domain;; 4Fe-4S dicluster domain;; 4Fe-4S dicluster domain;; 4Fe-4S binding domain;; 4Fe-4S binding domain;; 4Fe-4S binding domain	NADH dehydrogenase [ubiquinone] iron-sulfur protein 8-B, mitochondrial OS=Arabidopsis thaliana GN=At1g16700 PE=1 SV=1	C	Energy production and conversion	hypothetical protein GLYMA_15G071900 [Glycine max]	Oxidative phosphorylation (ko00190)	molecular function: electron carrier activity (GO:0009055);; cellular component: membrane (GO:0016020);; biological process: metabolic process (GO:0008152);; biological process: single-organism process (GO:0044699);; molecular function: catalytic activity (GO:0003824);; molecular function: binding (GO:0005488)
gma-miR4996	Glyma.15G110200.Wm82.a2.v1	UAGAAGCUCCCCAUGUUCUC	20	181.258	220.999	158.451	732.237	1341.8	696.969	6.63099e-15	2.12359	up	--	--	Molecular Function: aspartic-type endopeptidase activity (GO:0004190);; Biological Process: proteolysis (GO:0006508);; Biological Process: lipid metabolic process (GO:0006629);;	K08245|0|gmx:100801598|K08245 phytepsin [EC:3.4.23.40] | (RefSeq) aspartic proteinase A1-like	[O]	Posttranslational modification, protein turnover, chaperones	Eukaryotic aspartyl protease;; Saposin-like type B, region 1;; Xylanase inhibitor N-terminal;; Saposin-like type B, region 2	Aspartic proteinase A1 OS=Arabidopsis thaliana GN=APA1 PE=1 SV=1	O	Posttranslational modification, protein turnover, chaperones	hypothetical protein GLYMA_15G110200 [Glycine max]	--	biological process: metabolic process (GO:0008152);; molecular function: catalytic activity (GO:0003824);; biological process: single-organism process (GO:0044699)
gma-miR4996	Glyma.15G144900.Wm82.a2.v1	UAGAAGCUCCCCAUGUUCUC	20	181.258	220.999	158.451	732.237	1341.8	696.969	6.63099e-15	2.12359	up	--	--	--	--	--	--	--	--	--	--	hypothetical protein GLYMA_15G144900 [Glycine max]	--	--
gma-miR4996	Glyma.15G172400.Wm82.a2.v1	UAGAAGCUCCCCAUGUUCUC	20	181.258	220.999	158.451	732.237	1341.8	696.969	6.63099e-15	2.12359	up	--	--	--	--	--	--	--	--	S	Function unknown	hypothetical protein GLYMA_15G172400 [Glycine max]	--	--
gma-miR4996	Glyma.15G203000.Wm82.a2.v1	UAGAAGCUCCCCAUGUUCUC	20	181.258	220.999	158.451	732.237	1341.8	696.969	6.63099e-15	2.12359	up	--	--	Cellular Component: integral component of membrane (GO:0016021);;	--	[U]	Intracellular trafficking, secretion, and vesicular transport	Endomembrane protein 70	Transmembrane 9 superfamily member 11 OS=Arabidopsis thaliana GN=TMN11 PE=2 SV=1	S	Function unknown	PREDICTED: transmembrane 9 superfamily member 11-like [Glycine max]	--	cellular component: membrane (GO:0016020);; cellular component: membrane part (GO:0044425)
gma-miR4996	Glyma.16G020600.Wm82.a2.v1	UAGAAGCUCCCCAUGUUCUC	20	181.258	220.999	158.451	732.237	1341.8	696.969	6.63099e-15	2.12359	up	[T]	Signal transduction mechanisms	Molecular Function: protein serine/threonine kinase activity (GO:0004674);; Molecular Function: calcium-dependent protein serine/threonine phosphatase activity (GO:0004723);; Molecular Function: calcium ion binding (GO:0005509);; Molecular Function: calmodulin binding (GO:0005516);; Molecular Function: ATP binding (GO:0005524);; Biological Process: protein autophosphorylation (GO:0046777);;	--	[T]	Signal transduction mechanisms	Protein kinase domain;; Protein tyrosine kinase;; Lipopolysaccharide kinase (Kdo/WaaP) family	CDPK-related kinase 3 OS=Arabidopsis thaliana GN=CRK3 PE=1 SV=1	T	Signal transduction mechanisms	hypothetical protein GLYMA_16G020600 [Glycine max]	--	biological process: metabolic process (GO:0008152);; biological process: cellular process (GO:0009987);; molecular function: catalytic activity (GO:0003824);; molecular function: binding (GO:0005488)
gma-miR4996	Glyma.16G056600.Wm82.a2.v1	UAGAAGCUCCCCAUGUUCUC	20	181.258	220.999	158.451	732.237	1341.8	696.969	6.63099e-15	2.12359	up	--	--	--	--	--	--	Development and cell death domain	B2 protein OS=Daucus carota PE=2 SV=1	S	Function unknown	uncharacterized protein LOC100775724 [Glycine max]	--	--
gma-miR4996	Glyma.16G175300.Wm82.a2.v1	UAGAAGCUCCCCAUGUUCUC	20	181.258	220.999	158.451	732.237	1341.8	696.969	6.63099e-15	2.12359	up	[G]	Carbohydrate transport and metabolism	Biological Process: metabolic process (GO:0008152);; Molecular Function: transferase activity, transferring hexosyl groups (GO:0016758);;	--	[GC]	--	UDP-glucoronosyl and UDP-glucosyl transferase	UDP-glycosyltransferase 1 OS=Pueraria montana var. lobata GN=UGT1 PE=1 SV=1	S	Function unknown	hypothetical protein GLYMA_16G175300 [Glycine max]	--	biological process: metabolic process (GO:0008152);; molecular function: catalytic activity (GO:0003824)
gma-miR4996	Glyma.16G175400.Wm82.a2.v1	UAGAAGCUCCCCAUGUUCUC	20	181.258	220.999	158.451	732.237	1341.8	696.969	6.63099e-15	2.12359	up	[G]	Carbohydrate transport and metabolism	Biological Process: metabolic process (GO:0008152);; Molecular Function: transferase activity, transferring hexosyl groups (GO:0016758);;	--	[GC]	--	UDP-glucoronosyl and UDP-glucosyl transferase	UDP-glycosyltransferase 1 OS=Pueraria montana var. lobata GN=UGT1 PE=1 SV=1	S	Function unknown	hypothetical protein GLYMA_16G175400 [Glycine max]	--	biological process: metabolic process (GO:0008152);; molecular function: catalytic activity (GO:0003824)
gma-miR4996	Glyma.17G080400.Wm82.a2.v1	UAGAAGCUCCCCAUGUUCUC	20	181.258	220.999	158.451	732.237	1341.8	696.969	6.63099e-15	2.12359	up	[V]	Defense mechanisms	--	--	[U]	Intracellular trafficking, secretion, and vesicular transport	ABC transporter transmembrane region;; ABC transporter	ABC transporter B family member 25 OS=Oryza sativa subsp. japonica GN=OsABCB25 PE=2 SV=1	V	Defense mechanisms	PREDICTED: ABC transporter B family member 25-like [Glycine max]	--	--
gma-miR4996	Glyma.17G141100.Wm82.a2.v1	UAGAAGCUCCCCAUGUUCUC	20	181.258	220.999	158.451	732.237	1341.8	696.969	6.63099e-15	2.12359	up	--	--	Molecular Function: structural molecule activity (GO:0005198);;	--	[U]	Intracellular trafficking, secretion, and vesicular transport	MSP (Major sperm protein) domain	Vesicle-associated protein 1-2 OS=Arabidopsis thaliana GN=PVA12 PE=1 SV=1	U	Intracellular trafficking, secretion, and vesicular transport	PREDICTED: vesicle-associated protein 1-2-like [Glycine max]	--	molecular function: structural molecule activity (GO:0005198)
gma-miR4996	Glyma.17G199600.Wm82.a2.v1	UAGAAGCUCCCCAUGUUCUC	20	181.258	220.999	158.451	732.237	1341.8	696.969	6.63099e-15	2.12359	up	[J]	Translation, ribosomal structure and biogenesis	Biological Process: tRNA splicing, via endonucleolytic cleavage and ligation (GO:0006388);; Molecular Function: transferase activity, transferring phosphorus-containing groups (GO:0016772);;	K10669|0|gmx:100795797|K10669 2'-phosphotransferase [EC:2.7.1.160] | (RefSeq) tRNA 2'-phosphotransferase 1-like	[J]	Translation, ribosomal structure and biogenesis	RNA 2'-phosphotransferase, Tpt1 / KptA family;; Glutathione S-transferase, N-terminal domain	Glutathione S-transferase T1 OS=Arabidopsis thaliana GN=GSTT1 PE=2 SV=1	J	Translation, ribosomal structure and biogenesis	PREDICTED: uncharacterized protein LOC100795797 isoform X3 [Glycine max]	--	biological process: metabolic process (GO:0008152);; biological process: cellular process (GO:0009987);; molecular function: catalytic activity (GO:0003824)
gma-miR4996	Glyma.17G233700.Wm82.a2.v1	UAGAAGCUCCCCAUGUUCUC	20	181.258	220.999	158.451	732.237	1341.8	696.969	6.63099e-15	2.12359	up	--	--	--	--	--	--	--	--	S	Function unknown	PREDICTED: uncharacterized protein LOC100793150 [Glycine max]	--	--
gma-miR4996	Glyma.18G253300.Wm82.a2.v1	UAGAAGCUCCCCAUGUUCUC	20	181.258	220.999	158.451	732.237	1341.8	696.969	6.63099e-15	2.12359	up	--	--	Biological Process: proton transport (GO:0015992);; Cellular Component: vacuolar proton-transporting V-type ATPase complex (GO:0016471);; Molecular Function: hydrolase activity, acting on acid anhydrides, catalyzing transmembrane movement of substances (GO:0016820);;	K02152|1.64246e-74|gmx:100818549|K02152 V-type H+-transporting ATPase subunit G | (RefSeq) V-type proton ATPase subunit G 1-like	[C]	Energy production and conversion	Vacuolar (H+)-ATPase G subunit	V-type proton ATPase subunit G OS=Citrus limon GN=VATG PE=3 SV=1	C	Energy production and conversion	PREDICTED: V-type proton ATPase subunit G 1-like [Glycine max]	Phagosome (ko04145)	biological process: single-organism process (GO:0044699);; biological process: localization (GO:0051179);; cellular component: cell (GO:0005623);; cellular component: membrane (GO:0016020);; cellular component: macromolecular complex (GO:0032991);; cellular component: organelle (GO:0043226);; cellular component: organelle part (GO:0044422);; cellular component: membrane part (GO:0044425);; cellul…
gma-miR4996	Glyma.18G278200.Wm82.a2.v1	UAGAAGCUCCCCAUGUUCUC	20	181.258	220.999	158.451	732.237	1341.8	696.969	6.63099e-15	2.12359	up	--	--	--	--	--	--	Protein kinase domain;; Protein tyrosine kinase;; Leucine rich repeat N-terminal domain;; Leucine Rich repeats (2 copies);; Leucine rich repeat	Protein NSP-INTERACTING KINASE 1 OS=Arabidopsis thaliana GN=NIK1 PE=1 SV=1	T	Signal transduction mechanisms	PREDICTED: protein NSP-INTERACTING KINASE 1-like isoform X2 [Glycine max]	--	--
gma-miR4996	Glyma.18G281500.Wm82.a2.v1	UAGAAGCUCCCCAUGUUCUC	20	181.258	220.999	158.451	732.237	1341.8	696.969	6.63099e-15	2.12359	up	--	--	--	K08596|0|gmx:102663522|K08596 sentrin-specific protease 7 [EC:3.4.22.68] | (RefSeq) probable disease resistance protein At5g47250	[O]	Posttranslational modification, protein turnover, chaperones	NB-ARC domain;; Ulp1 protease family, C-terminal catalytic domain;; Leucine rich repeat;; Leucine Rich repeats (2 copies)	Probable ubiquitin-like-specific protease 2B OS=Arabidopsis thaliana GN=ULP2B PE=1 SV=3	O	Posttranslational modification, protein turnover, chaperones	PREDICTED: probable disease resistance protein At5g47250 isoform X1 [Glycine max]	--	--
gma-miR4996	Glyma.19G227200.Wm82.a2.v1	UAGAAGCUCCCCAUGUUCUC	20	181.258	220.999	158.451	732.237	1341.8	696.969	6.63099e-15	2.12359	up	--	--	--	--	[U]	Intracellular trafficking, secretion, and vesicular transport	Armadillo/beta-catenin-like repeat;; HEAT repeats;; HEAT-like repeat;; HEAT repeat;; Armadillo-like;; Rapamycin-insensitive companion of mTOR, domain 5	Importin subunit alpha-4 OS=Arabidopsis thaliana GN=IMPA4 PE=1 SV=1	U	Intracellular trafficking, secretion, and vesicular transport	PREDICTED: importin subunit alpha-4-like [Glycine max]	--	--
gma-miR4996	Glyma.19G231100.Wm82.a2.v1	UAGAAGCUCCCCAUGUUCUC	20	181.258	220.999	158.451	732.237	1341.8	696.969	6.63099e-15	2.12359	up	--	--	--	--	--	--	--	--	--	--	hypothetical protein GLYMA_19G231100 [Glycine max]	--	--
gma-miR4996	Glyma.20G014300.Wm82.a2.v1	UAGAAGCUCCCCAUGUUCUC	20	181.258	220.999	158.451	732.237	1341.8	696.969	6.63099e-15	2.12359	up	[R]	General function prediction only	Cellular Component: integral component of membrane (GO:0016021);; Biological Process: transmembrane transport (GO:0055085);;	K13947|0|gmx:100802247|K13947 auxin efflux carrier family | (RefSeq) PIN3b; auxin efflux carrier component 3-like	--	--	Membrane transport protein	Auxin efflux carrier component 3 OS=Arabidopsis thaliana GN=PIN3 PE=1 SV=1	U	Intracellular trafficking, secretion, and vesicular transport	uncharacterized protein LOC100802247 [Glycine max]	--	cellular component: membrane (GO:0016020);; cellular component: membrane part (GO:0044425);; biological process: cellular process (GO:0009987);; biological process: single-organism process (GO:0044699);; biological process: localization (GO:0051179)
gma-miR4996	Glyma.20G059000.Wm82.a2.v1	UAGAAGCUCCCCAUGUUCUC	20	181.258	220.999	158.451	732.237	1341.8	696.969	6.63099e-15	2.12359	up	--	--	Cellular Component: integral component of membrane (GO:0016021);;	--	[U]	Intracellular trafficking, secretion, and vesicular transport	Endomembrane protein 70	Transmembrane 9 superfamily member 12 OS=Arabidopsis thaliana GN=TMN12 PE=2 SV=1	S	Function unknown	PREDICTED: transmembrane 9 superfamily member 12-like [Glycine max]	--	cellular component: membrane (GO:0016020);; cellular component: membrane part (GO:0044425)
gma-miR4996	Glyma.20G099500.Wm82.a2.v1	UAGAAGCUCCCCAUGUUCUC	20	181.258	220.999	158.451	732.237	1341.8	696.969	6.63099e-15	2.12359	up	--	--	--	--	--	--	--	--	S	Function unknown	hypothetical protein GLYMA_20G099500 [Glycine max]	--	--
gma-miR4996	Glyma.20G155500.Wm82.a2.v1	UAGAAGCUCCCCAUGUUCUC	20	181.258	220.999	158.451	732.237	1341.8	696.969	6.63099e-15	2.12359	up	[V]	Defense mechanisms	Biological Process: drug transmembrane transport (GO:0006855);; Molecular Function: drug transmembrane transporter activity (GO:0015238);; Molecular Function: antiporter activity (GO:0015297);; Cellular Component: membrane (GO:0016020);;	K03327|0|gmx:100777255|K03327 multidrug resistance protein, MATE family | (RefSeq) protein DETOXIFICATION 49-like	[R]	General function prediction only	MatE	Protein DETOXIFICATION 49 OS=Arabidopsis thaliana GN=DTX49 PE=2 SV=1	V	Defense mechanisms	PREDICTED: protein DETOXIFICATION 49-like [Glycine max]	--	biological process: cellular process (GO:0009987);; biological process: single-organism process (GO:0044699);; biological process: response to stimulus (GO:0050896);; biological process: localization (GO:0051179);; molecular function: transporter activity (GO:0005215);; cellular component: membrane (GO:0016020)
gma-miR4996	Glyma.U019800.Wm82.a2.v1	UAGAAGCUCCCCAUGUUCUC	20	181.258	220.999	158.451	732.237	1341.8	696.969	6.63099e-15	2.12359	up	--	--	--	--	--	--	Auxin response factor;; B3 DNA binding domain;; AUX/IAA family	Auxin response factor 4 OS=Arabidopsis thaliana GN=ARF4 PE=1 SV=1	--	--	PREDICTED: auxin response factor 4-like isoform X1 [Glycine max]	--	--
gma-miR5770c	Glyma.01G062400.Wm82.a2.v1	UAGGACUAUGGUUUGGAUUU	20	28.0518	58.5553	28.08	95.0624	254.236	102.162	0.00163738	1.63849	up	[Q]	Secondary metabolites biosynthesis, transport and catabolism	Molecular Function: copper ion binding (GO:0005507);; Molecular Function: primary amine oxidase activity (GO:0008131);; Biological Process: amine metabolic process (GO:0009308);; Molecular Function: quinone binding (GO:0048038);; Molecular Function: tryptamine:oxygen oxidoreductase (deaminating) activity (GO:0052593);; Molecular Function: aminoacetone:oxygen oxidoreductase(deaminating) activity (…	K00276|0|gmx:100819571|K00276 primary-amine oxidase [EC:1.4.3.21] | (RefSeq) primary amine oxidase-like	[Q]	Secondary metabolites biosynthesis, transport and catabolism	Copper amine oxidase, enzyme domain;; Copper amine oxidase, N3 domain;; Copper amine oxidase, N2 domain	Primary amine oxidase OS=Pisum sativum PE=1 SV=1	Q	Secondary metabolites biosynthesis, transport and catabolism	PREDICTED: primary amine oxidase-like [Glycine max]	Tropane, piperidine and pyridine alkaloid biosynthesis (ko00960)	molecular function: binding (GO:0005488);; biological process: metabolic process (GO:0008152);; biological process: single-organism process (GO:0044699);; molecular function: catalytic activity (GO:0003824);; biological process: cellular process (GO:0009987);; biological process: response to stimulus (GO:0050896)
gma-miR5770c	Glyma.02G057600.Wm82.a2.v1	UAGGACUAUGGUUUGGAUUU	20	28.0518	58.5553	28.08	95.0624	254.236	102.162	0.00163738	1.63849	up	--	--	Molecular Function: nucleic acid binding (GO:0003676);; Biological Process: regulation of transcription, DNA-templated (GO:0006355);; Biological Process: posttranscriptional gene silencing by RNA (GO:0035194);; Biological Process: production of small RNA involved in gene silencing by RNA (GO:0070918);;	K11093|2.66816e-20|cam:101512251|K11093 U1 small nuclear ribonucleoprotein 70kDa | (RefSeq) U1 small nuclear ribonucleoprotein 70 kDa	--	--	--	--	S	Function unknown	hypothetical protein GLYMA_02G057600 [Glycine max]	Spliceosome (ko03040)	molecular function: binding (GO:0005488);; biological process: biological regulation (GO:0065007);; biological process: cellular process (GO:0009987);; biological process: single-organism process (GO:0044699);; biological process: metabolic process (GO:0008152);; biological process: response to stimulus (GO:0050896)
gma-miR5770c	Glyma.02G081900.Wm82.a2.v1	UAGGACUAUGGUUUGGAUUU	20	28.0518	58.5553	28.08	95.0624	254.236	102.162	0.00163738	1.63849	up	--	--	Cellular Component: membrane (GO:0016020);;	--	--	--	EamA-like transporter family	WAT1-related protein At1g43650 OS=Arabidopsis thaliana GN=At1g43650 PE=2 SV=1	S	Function unknown	PREDICTED: WAT1-related protein At1g43650 isoform X1 [Glycine max]	--	cellular component: membrane (GO:0016020)
gma-miR5770c	Glyma.02G102700.Wm82.a2.v1	UAGGACUAUGGUUUGGAUUU	20	28.0518	58.5553	28.08	95.0624	254.236	102.162	0.00163738	1.63849	up	[G]	Carbohydrate transport and metabolism	Biological Process: lipid metabolic process (GO:0006629);; Molecular Function: phosphoric diester hydrolase activity (GO:0008081);;	--	--	--	--	PI-PLC X domain-containing protein At5g67130 OS=Arabidopsis thaliana GN=At5g67130 PE=1 SV=1	S	Function unknown	PREDICTED: PI-PLC X domain-containing protein At5g67130-like isoform X1 [Glycine max]	--	biological process: metabolic process (GO:0008152);; biological process: single-organism process (GO:0044699);; molecular function: catalytic activity (GO:0003824)
gma-miR5770c	Glyma.02G158100.Wm82.a2.v1	UAGGACUAUGGUUUGGAUUU	20	28.0518	58.5553	28.08	95.0624	254.236	102.162	0.00163738	1.63849	up	--	--	Cellular Component: plasma membrane (GO:0005886);;	--	--	--	--	--	S	Function unknown	PREDICTED: uncharacterized protein LOC100780584 [Glycine max]	--	cellular component: cell (GO:0005623);; cellular component: membrane (GO:0016020);; cellular component: cell part (GO:0044464)
gma-miR5770c	Glyma.02G190400.Wm82.a2.v1	UAGGACUAUGGUUUGGAUUU	20	28.0518	58.5553	28.08	95.0624	254.236	102.162	0.00163738	1.63849	up	--	--	--	--	[D]	Cell cycle control, cell division, chromosome partitioning	Helitron helicase-like domain at N-terminus	--	L	Replication, recombination and repair	hypothetical protein GLYMA_02G190400 [Glycine max]	--	--
gma-miR5770c	Glyma.02G232500.Wm82.a2.v1	UAGGACUAUGGUUUGGAUUU	20	28.0518	58.5553	28.08	95.0624	254.236	102.162	0.00163738	1.63849	up	--	--	--	--	--	--	Domain of unknown function (DUF4228)	--	S	Function unknown	PREDICTED: uncharacterized protein LOC100818876 [Glycine max]	--	--
gma-miR5770c	Glyma.02G248200.Wm82.a2.v1	UAGGACUAUGGUUUGGAUUU	20	28.0518	58.5553	28.08	95.0624	254.236	102.162	0.00163738	1.63849	up	[G]	Carbohydrate transport and metabolism	--	--	--	--	Protein of unknown function, DUF547	--	--	--	hypothetical protein GLYMA_02G248200 [Glycine max]	--	--
gma-miR5770c	Glyma.03G005200.Wm82.a2.v1	UAGGACUAUGGUUUGGAUUU	20	28.0518	58.5553	28.08	95.0624	254.236	102.162	0.00163738	1.63849	up	[V]	Defense mechanisms	Biological Process: drug transmembrane transport (GO:0006855);; Molecular Function: drug transmembrane transporter activity (GO:0015238);; Molecular Function: antiporter activity (GO:0015297);; Cellular Component: membrane (GO:0016020);;	K03327|0|gmx:100789145|K03327 multidrug resistance protein, MATE family | (RefSeq) protein DETOXIFICATION 21-like	[R]	General function prediction only	MatE	Protein DETOXIFICATION 21 OS=Arabidopsis thaliana GN=DTX21 PE=1 SV=1	V	Defense mechanisms	PREDICTED: protein DETOXIFICATION 21-like [Glycine max]	--	biological process: cellular process (GO:0009987);; biological process: single-organism process (GO:0044699);; biological process: response to stimulus (GO:0050896);; biological process: localization (GO:0051179);; molecular function: transporter activity (GO:0005215);; cellular component: membrane (GO:0016020)
gma-miR5770c	Glyma.03G005300.Wm82.a2.v1	UAGGACUAUGGUUUGGAUUU	20	28.0518	58.5553	28.08	95.0624	254.236	102.162	0.00163738	1.63849	up	[V]	Defense mechanisms	Biological Process: drug transmembrane transport (GO:0006855);; Molecular Function: drug transmembrane transporter activity (GO:0015238);; Molecular Function: antiporter activity (GO:0015297);; Cellular Component: membrane (GO:0016020);;	K03327|0|gmx:100777237|K03327 multidrug resistance protein, MATE family | (RefSeq) protein DETOXIFICATION 21-like	[R]	General function prediction only	MatE	Protein DETOXIFICATION 21 OS=Arabidopsis thaliana GN=DTX21 PE=1 SV=1	V	Defense mechanisms	hypothetical protein GLYMA_03G005300 [Glycine max]	--	biological process: cellular process (GO:0009987);; biological process: single-organism process (GO:0044699);; biological process: response to stimulus (GO:0050896);; biological process: localization (GO:0051179);; molecular function: transporter activity (GO:0005215);; cellular component: membrane (GO:0016020)
gma-miR5770c	Glyma.03G005400.Wm82.a2.v1	UAGGACUAUGGUUUGGAUUU	20	28.0518	58.5553	28.08	95.0624	254.236	102.162	0.00163738	1.63849	up	[V]	Defense mechanisms	Biological Process: drug transmembrane transport (GO:0006855);; Molecular Function: drug transmembrane transporter activity (GO:0015238);; Molecular Function: antiporter activity (GO:0015297);; Cellular Component: membrane (GO:0016020);;	K03327|0|gmx:100788960|K03327 multidrug resistance protein, MATE family | (RefSeq) protein DETOXIFICATION 21	[R]	General function prediction only	MatE	Protein DETOXIFICATION 21 OS=Arabidopsis thaliana GN=DTX21 PE=1 SV=1	V	Defense mechanisms	PREDICTED: protein DETOXIFICATION 21 isoform X1 [Glycine max]	--	biological process: cellular process (GO:0009987);; biological process: single-organism process (GO:0044699);; biological process: response to stimulus (GO:0050896);; biological process: localization (GO:0051179);; molecular function: transporter activity (GO:0005215);; cellular component: membrane (GO:0016020)
gma-miR5770c	Glyma.03G005800.Wm82.a2.v1	UAGGACUAUGGUUUGGAUUU	20	28.0518	58.5553	28.08	95.0624	254.236	102.162	0.00163738	1.63849	up	[V]	Defense mechanisms	Biological Process: drug transmembrane transport (GO:0006855);; Molecular Function: drug transmembrane transporter activity (GO:0015238);; Molecular Function: antiporter activity (GO:0015297);; Cellular Component: membrane (GO:0016020);;	K03327|0|gmx:100792122|K03327 multidrug resistance protein, MATE family | (RefSeq) protein DETOXIFICATION 21	[R]	General function prediction only	MatE	Protein DETOXIFICATION 21 OS=Arabidopsis thaliana GN=DTX21 PE=1 SV=1	V	Defense mechanisms	PREDICTED: protein DETOXIFICATION 21 [Glycine max]	--	biological process: cellular process (GO:0009987);; biological process: single-organism process (GO:0044699);; biological process: response to stimulus (GO:0050896);; biological process: localization (GO:0051179);; molecular function: transporter activity (GO:0005215);; cellular component: membrane (GO:0016020)
gma-miR5770c	Glyma.03G056100.Wm82.a2.v1	UAGGACUAUGGUUUGGAUUU	20	28.0518	58.5553	28.08	95.0624	254.236	102.162	0.00163738	1.63849	up	--	--	Cellular Component: Golgi apparatus (GO:0005794);; Cellular Component: plasma membrane (GO:0005886);; Biological Process: plant-type cell wall modification (GO:0009827);; Biological Process: meristem initiation (GO:0010014);; Biological Process: xylem development (GO:0010089);; Biological Process: glucuronoxylan metabolic process (GO:0010413);; Biological Process: cellulose biosynthetic process (…	--	--	--	GDSL/SGNH-like Acyl-Esterase family found in Pmr5 and Cas1p;; PMR5 N terminal Domain	Protein trichome birefringence-like 3 OS=Arabidopsis thaliana GN=TBL3 PE=2 SV=1	--	--	PREDICTED: protein trichome birefringence-like 3 [Glycine max]	--	cellular component: cell (GO:0005623);; cellular component: organelle (GO:0043226);; cellular component: cell part (GO:0044464);; cellular component: membrane (GO:0016020);; biological process: cellular process (GO:0009987);; biological process: cellular component organization or biogenesis (GO:0071840);; biological process: developmental process (GO:0032502);; biological process: single-organism…
gma-miR5770c	Glyma.03G056200.Wm82.a2.v1	UAGGACUAUGGUUUGGAUUU	20	28.0518	58.5553	28.08	95.0624	254.236	102.162	0.00163738	1.63849	up	--	--	Cellular Component: Golgi apparatus (GO:0005794);; Cellular Component: plasma membrane (GO:0005886);; Biological Process: plant-type cell wall modification (GO:0009827);; Biological Process: meristem initiation (GO:0010014);; Biological Process: xylem development (GO:0010089);; Biological Process: glucuronoxylan metabolic process (GO:0010413);; Biological Process: cellulose biosynthetic process (…	--	--	--	GDSL/SGNH-like Acyl-Esterase family found in Pmr5 and Cas1p;; PMR5 N terminal Domain	Protein trichome birefringence-like 3 OS=Arabidopsis thaliana GN=TBL3 PE=2 SV=1	S	Function unknown	PREDICTED: protein trichome birefringence-like 3 isoform X1 [Glycine max]	--	cellular component: cell (GO:0005623);; cellular component: organelle (GO:0043226);; cellular component: cell part (GO:0044464);; cellular component: membrane (GO:0016020);; biological process: cellular process (GO:0009987);; biological process: cellular component organization or biogenesis (GO:0071840);; biological process: developmental process (GO:0032502);; biological process: single-organism…
gma-miR5770c	Glyma.03G156700.Wm82.a2.v1	UAGGACUAUGGUUUGGAUUU	20	28.0518	58.5553	28.08	95.0624	254.236	102.162	0.00163738	1.63849	up	[P]	Inorganic ion transport and metabolism	Molecular Function: secondary active sulfate transmembrane transporter activity (GO:0008271);; Biological Process: sulfate transport (GO:0008272);; Cellular Component: chloroplast (GO:0009507);; Cellular Component: integral component of membrane (GO:0016021);; Biological Process: transmembrane transport (GO:0055085);;	K17471|0|gmx:100804670|K17471 sulfate transporter 3 | (RefSeq) sulfate transporter 3.1-like	[P]	Inorganic ion transport and metabolism	Sulfate permease family;; STAS domain	Sulfate transporter 3.1 OS=Arabidopsis thaliana GN=SULTR3;1 PE=2 SV=1	P	Inorganic ion transport and metabolism	PREDICTED: sulfate transporter 3.1-like [Glycine max]	--	biological process: cellular process (GO:0009987);; biological process: single-organism process (GO:0044699);; biological process: localization (GO:0051179);; molecular function: transporter activity (GO:0005215);; cellular component: cell (GO:0005623);; cellular component: organelle (GO:0043226);; cellular component: cell part (GO:0044464);; cellular component: membrane (GO:0016020);; cellular c…
gma-miR5770c	Glyma.03G157900.Wm82.a2.v1	UAGGACUAUGGUUUGGAUUU	20	28.0518	58.5553	28.08	95.0624	254.236	102.162	0.00163738	1.63849	up	[O]	Posttranslational modification, protein turnover, chaperones	Biological Process: protein peptidyl-prolyl isomerization (GO:0000413);; Molecular Function: peptidyl-prolyl cis-trans isomerase activity (GO:0003755);; Biological Process: protein folding (GO:0006457);;	K09566|2.33792e-128|gmx:100807327|K09566 peptidyl-prolyl isomerase G (cyclophilin G) [EC:5.2.1.8] | (RefSeq) peptidyl-prolyl cis-trans isomerase CYP63-like	[O]	Posttranslational modification, protein turnover, chaperones	Cyclophilin type peptidyl-prolyl cis-trans isomerase/CLD	Peptidyl-prolyl cis-trans isomerase CYP63 OS=Arabidopsis thaliana GN=CYP63 PE=1 SV=1	O	Posttranslational modification, protein turnover, chaperones	Peptidyl-prolyl cis-trans isomerase [Glycine soja]	--	biological process: metabolic process (GO:0008152);; biological process: cellular process (GO:0009987);; biological process: single-organism process (GO:0044699);; molecular function: catalytic activity (GO:0003824)
gma-miR5770c	Glyma.03G162100.Wm82.a2.v1	UAGGACUAUGGUUUGGAUUU	20	28.0518	58.5553	28.08	95.0624	254.236	102.162	0.00163738	1.63849	up	--	--	--	K17907|0|gmx:100777405|K17907 autophagy-related protein 9 | (RefSeq) autophagy-related protein 9-like	[R]	General function prediction only	Autophagy protein Apg9	Autophagy-related protein 9 OS=Arabidopsis thaliana GN=ATG9 PE=2 SV=1	U	Intracellular trafficking, secretion, and vesicular transport	PREDICTED: autophagy-related protein 9-like [Glycine max]	--	--
gma-miR5770c	Glyma.03G164100.Wm82.a2.v1	UAGGACUAUGGUUUGGAUUU	20	28.0518	58.5553	28.08	95.0624	254.236	102.162	0.00163738	1.63849	up	--	--	--	K11446|1.07135e-94|gmx:100804864|K11446 histone demethylase JARID1 [EC:1.14.11.-] | (RefSeq) putative lysine-specific demethylase JMJ16	[R]	General function prediction only	jmjN domain	Lysine-specific demethylase JMJ703 OS=Oryza sativa subsp. japonica GN=JMJ703 PE=1 SV=1	S	Function unknown	hypothetical protein GLYMA_03G164100 [Glycine max]	--	--
gma-miR5770c	Glyma.03G225500.Wm82.a2.v1	UAGGACUAUGGUUUGGAUUU	20	28.0518	58.5553	28.08	95.0624	254.236	102.162	0.00163738	1.63849	up	[H]	Coenzyme transport and metabolism	Biological Process: metabolic process (GO:0008152);; Molecular Function: hydrolase activity (GO:0016787);;	K18551|0|gmx:100775435|K18551 pyrimidine and pyridine-specific 5'-nucleotidase [EC:3.1.3.-] | (RefSeq) uncharacterized protein C24B11.05-like	[R]	General function prediction only	Haloacid dehalogenase-like hydrolase;; haloacid dehalogenase-like hydrolase	--	S	Function unknown	PREDICTED: uncharacterized protein C24B11.05-like isoform X1 [Glycine max]	Nicotinate and nicotinamide metabolism (ko00760)	biological process: metabolic process (GO:0008152);; molecular function: catalytic activity (GO:0003824)
gma-miR5770c	Glyma.04G021900.Wm82.a2.v1	UAGGACUAUGGUUUGGAUUU	20	28.0518	58.5553	28.08	95.0624	254.236	102.162	0.00163738	1.63849	up	--	--	--	K18757|0|gmx:100775279|K18757 la-related protein 1 | (RefSeq) la-related protein 1C-like	[OJ]	--	La domain	La-related protein 1C OS=Arabidopsis thaliana GN=LARP1C PE=1 SV=1	JO	--	PREDICTED: la-related protein 1C-like [Glycine max]	--	--
gma-miR5770c	Glyma.04G160800.Wm82.a2.v1	UAGGACUAUGGUUUGGAUUU	20	28.0518	58.5553	28.08	95.0624	254.236	102.162	0.00163738	1.63849	up	--	--	Biological Process: cellular macromolecule biosynthetic process (GO:0034645);; Biological Process: xylan metabolic process (GO:0045491);;	--	--	--	--	Zinc finger CCCH domain-containing protein 38 OS=Arabidopsis thaliana GN=At3g18640 PE=2 SV=1	S	Function unknown	PREDICTED: serine/arginine repetitive matrix protein 2-like isoform X2 [Glycine max]	--	biological process: metabolic process (GO:0008152);; biological process: cellular process (GO:0009987)
gma-miR5770c	Glyma.04G164500.Wm82.a2.v1	UAGGACUAUGGUUUGGAUUU	20	28.0518	58.5553	28.08	95.0624	254.236	102.162	0.00163738	1.63849	up	--	--	--	K07964|0|gmx:100807012|K07964 heparanase [EC:3.2.1.166] | (RefSeq) heparanase-like protein 1	--	--	Glycosyl hydrolase family 79, N-terminal domain	Heparanase-like protein 1 OS=Arabidopsis thaliana GN=At5g07830 PE=2 SV=1	G	Carbohydrate transport and metabolism	PREDICTED: heparanase-like protein 1 [Glycine max]	Glycosaminoglycan degradation (ko00531)	--
gma-miR5770c	Glyma.04G212500.Wm82.a2.v1	UAGGACUAUGGUUUGGAUUU	20	28.0518	58.5553	28.08	95.0624	254.236	102.162	0.00163738	1.63849	up	--	--	Molecular Function: metal ion binding (GO:0046872);;	--	--	--	Cupin;; Cupin domain	Germin-like protein subfamily 3 member 4 OS=Arabidopsis thaliana GN=At5g61750 PE=2 SV=1	--	--	hypothetical protein GLYMA_04G212500 [Glycine max]	--	molecular function: binding (GO:0005488)
gma-miR5770c	Glyma.05G021000.Wm82.a2.v1	UAGGACUAUGGUUUGGAUUU	20	28.0518	58.5553	28.08	95.0624	254.236	102.162	0.00163738	1.63849	up	--	--	--	--	--	--	--	--	S	Function unknown	PREDICTED: uncharacterized protein LOC100776932 isoform X2 [Glycine max]	--	--
gma-miR5770c	Glyma.05G099700.Wm82.a2.v1	UAGGACUAUGGUUUGGAUUU	20	28.0518	58.5553	28.08	95.0624	254.236	102.162	0.00163738	1.63849	up	--	--	--	--	--	--	--	--	--	--	hypothetical protein glysoja_040457 [Glycine soja]	--	--
gma-miR5770c	Glyma.06G153800.Wm82.a2.v1	UAGGACUAUGGUUUGGAUUU	20	28.0518	58.5553	28.08	95.0624	254.236	102.162	0.00163738	1.63849	up	[G]	Carbohydrate transport and metabolism	Molecular Function: polygalacturonase activity (GO:0004650);; Cellular Component: extracellular region (GO:0005576);; Biological Process: carbohydrate metabolic process (GO:0005975);; Molecular Function: manganese ion binding (GO:0030145);; Molecular Function: nutrient reservoir activity (GO:0045735);;	--	--	--	Cupin;; Cupin domain	Germin-like protein subfamily 3 member 4 OS=Arabidopsis thaliana GN=At5g61750 PE=2 SV=1	S	Function unknown	PREDICTED: germin-like protein subfamily 3 member 4 [Glycine max]	--	biological process: metabolic process (GO:0008152);; molecular function: catalytic activity (GO:0003824);; cellular component: extracellular region (GO:0005576);; molecular function: binding (GO:0005488);; molecular function: nutrient reservoir activity (GO:0045735)
gma-miR5770c	Glyma.06G184700.Wm82.a2.v1	UAGGACUAUGGUUUGGAUUU	20	28.0518	58.5553	28.08	95.0624	254.236	102.162	0.00163738	1.63849	up	--	--	--	K21026|2.64442e-152|gmx:100796173|K21026 acetylajmaline esterase [EC:3.1.1.80] | (RefSeq) GDSL esterase/lipase At5g45910-like	--	--	GDSL-like Lipase/Acylhydrolase	GDSL esterase/lipase At5g45910 OS=Arabidopsis thaliana GN=At5g45910 PE=2 SV=1	--	--	hypothetical protein GLYMA_06G184700 [Glycine max]	--	--
gma-miR5770c	Glyma.06G200000.Wm82.a2.v1	UAGGACUAUGGUUUGGAUUU	20	28.0518	58.5553	28.08	95.0624	254.236	102.162	0.00163738	1.63849	up	--	--	--	K07964|0|gmx:100806170|K07964 heparanase [EC:3.2.1.166] | (RefSeq) heparanase-like protein 1	--	--	Glycosyl hydrolase family 79, N-terminal domain	Heparanase-like protein 1 OS=Arabidopsis thaliana GN=At5g07830 PE=2 SV=1	G	Carbohydrate transport and metabolism	PREDICTED: heparanase-like protein 1 [Glycine max]	Glycosaminoglycan degradation (ko00531)	--
gma-miR5770c	Glyma.06G218700.Wm82.a2.v1	UAGGACUAUGGUUUGGAUUU	20	28.0518	58.5553	28.08	95.0624	254.236	102.162	0.00163738	1.63849	up	--	--	Molecular Function: ATP binding (GO:0005524);; Cellular Component: chloroplast stroma (GO:0009570);; Molecular Function: nucleoside-triphosphatase activity (GO:0017111);;	--	--	--	Plant protein of unknown function (DUF825)	Uncharacterized 8.8 kDa protein in rps12-tRNA-Val intergenic region OS=Calycanthus floridus var. glaucus PE=4 SV=1	--	--	hypothetical protein GLYMA_06G218700 [Glycine max]	--	molecular function: binding (GO:0005488);; cellular component: cell (GO:0005623);; cellular component: organelle (GO:0043226);; cellular component: organelle part (GO:0044422);; cellular component: cell part (GO:0044464);; biological process: metabolic process (GO:0008152);; molecular function: catalytic activity (GO:0003824)
gma-miR5770c	Glyma.07G100000.Wm82.a2.v1	UAGGACUAUGGUUUGGAUUU	20	28.0518	58.5553	28.08	95.0624	254.236	102.162	0.00163738	1.63849	up	[V]	Defense mechanisms	Biological Process: drug transmembrane transport (GO:0006855);; Molecular Function: drug transmembrane transporter activity (GO:0015238);; Molecular Function: antiporter activity (GO:0015297);; Cellular Component: membrane (GO:0016020);;	K03327|0|gmx:100816863|K03327 multidrug resistance protein, MATE family | (RefSeq) protein DETOXIFICATION 16-like	[R]	General function prediction only	MatE	Protein DETOXIFICATION 16 OS=Arabidopsis thaliana GN=DTX16 PE=2 SV=1	V	Defense mechanisms	PREDICTED: protein DETOXIFICATION 16-like [Glycine max]	--	biological process: cellular process (GO:0009987);; biological process: single-organism process (GO:0044699);; biological process: response to stimulus (GO:0050896);; biological process: localization (GO:0051179);; molecular function: transporter activity (GO:0005215);; cellular component: membrane (GO:0016020)
gma-miR5770c	Glyma.07G152000.Wm82.a2.v1	UAGGACUAUGGUUUGGAUUU	20	28.0518	58.5553	28.08	95.0624	254.236	102.162	0.00163738	1.63849	up	--	--	--	--	--	--	GDSL/SGNH-like Acyl-Esterase family found in Pmr5 and Cas1p;; PMR5 N terminal Domain	Protein trichome birefringence-like 3 OS=Arabidopsis thaliana GN=TBL3 PE=2 SV=1	S	Function unknown	PREDICTED: protein trichome birefringence-like 3 isoform X2 [Glycine max]	--	--
gma-miR5770c	Glyma.07G233200.Wm82.a2.v1	UAGGACUAUGGUUUGGAUUU	20	28.0518	58.5553	28.08	95.0624	254.236	102.162	0.00163738	1.63849	up	--	--	Molecular Function: transferase activity (GO:0016740);; Biological Process: methylation (GO:0032259);;	--	--	--	C-5 cytosine-specific DNA methylase	Probable inactive DNA (cytosine-5)-methyltransferase DRM3 OS=Arabidopsis thaliana GN=DRM3 PE=1 SV=1	L	Replication, recombination and repair	PREDICTED: DNA (cytosine-5)-methyltransferase DRM2-like isoform X1 [Glycine max]	--	biological process: metabolic process (GO:0008152);; molecular function: catalytic activity (GO:0003824)
gma-miR5770c	Glyma.07G268200.Wm82.a2.v1	UAGGACUAUGGUUUGGAUUU	20	28.0518	58.5553	28.08	95.0624	254.236	102.162	0.00163738	1.63849	up	--	--	--	K11267|0|gmx:100797685|K11267 sister chromatid cohesion protein PDS5 | (RefSeq) sister chromatid cohesion protein PDS5 homolog A-like	[D]	Cell cycle control, cell division, chromosome partitioning	--	DNA mismatch repair protein MSH6 OS=Arabidopsis thaliana GN=MSH6 PE=1 SV=2	S	Function unknown	PREDICTED: sister chromatid cohesion protein PDS5 homolog A-like isoform X1 [Glycine max]	--	--
gma-miR5770c	Glyma.08G009100.Wm82.a2.v1	UAGGACUAUGGUUUGGAUUU	20	28.0518	58.5553	28.08	95.0624	254.236	102.162	0.00163738	1.63849	up	--	--	--	--	--	--	Helix-loop-helix DNA-binding domain	Transcription factor bHLH137 OS=Arabidopsis thaliana GN=BHLH137 PE=2 SV=1	K	Transcription	PREDICTED: transcription factor bHLH137 [Glycine max]	--	--
gma-miR5770c	Glyma.08G247300.Wm82.a2.v1	UAGGACUAUGGUUUGGAUUU	20	28.0518	58.5553	28.08	95.0624	254.236	102.162	0.00163738	1.63849	up	--	--	--	--	--	--	TCP family transcription factor	Transcription factor TCP13 OS=Arabidopsis thaliana GN=TCP13 PE=1 SV=1	K	Transcription	PREDICTED: transcription factor TCP13-like [Glycine max]	--	--
gma-miR5770c	Glyma.08G254700.Wm82.a2.v1	UAGGACUAUGGUUUGGAUUU	20	28.0518	58.5553	28.08	95.0624	254.236	102.162	0.00163738	1.63849	up	--	--	--	--	[R]	General function prediction only	gag-polypeptide of LTR copia-type	--	L	Replication, recombination and repair	hypothetical protein GLYMA_08G254700 [Glycine max]	--	--
gma-miR5770c	Glyma.08G352600.Wm82.a2.v1	UAGGACUAUGGUUUGGAUUU	20	28.0518	58.5553	28.08	95.0624	254.236	102.162	0.00163738	1.63849	up	--	--	--	--	--	--	HSA;; Myb-like DNA-binding domain	Chromatin modification-related protein EAF1 B OS=Arabidopsis thaliana GN=EAF1B PE=1 SV=1	S	Function unknown	PREDICTED: chromatin modification-related protein EAF1 B-like isoform X2 [Glycine max]	--	--
gma-miR5770c	Glyma.09G179400.Wm82.a2.v1	UAGGACUAUGGUUUGGAUUU	20	28.0518	58.5553	28.08	95.0624	254.236	102.162	0.00163738	1.63849	up	--	--	--	--	--	--	Late embryogenesis abundant protein	--	S	Function unknown	PREDICTED: uncharacterized protein LOC100817451 [Glycine max]	--	--
gma-miR5770c	Glyma.10G015400.Wm82.a2.v1	UAGGACUAUGGUUUGGAUUU	20	28.0518	58.5553	28.08	95.0624	254.236	102.162	0.00163738	1.63849	up	[E]	Amino acid transport and metabolism	Molecular Function: L-aspartate:2-oxoglutarate aminotransferase activity (GO:0004069);; Biological Process: biosynthetic process (GO:0009058);; Molecular Function: pyridoxal phosphate binding (GO:0030170);; Molecular Function: L-phenylalanine:2-oxoglutarate aminotransferase activity (GO:0080130);;	--	[E]	Amino acid transport and metabolism	Aminotransferase class I and II	Bifunctional aspartate aminotransferase and glutamate/aspartate-prephenate aminotransferase OS=Arabidopsis thaliana GN=PAT PE=1 SV=2	E	Amino acid transport and metabolism	hypothetical protein GLYMA_10G015400, partial [Glycine max]	--	biological process: metabolic process (GO:0008152);; molecular function: catalytic activity (GO:0003824);; molecular function: binding (GO:0005488)
gma-miR5770c	Glyma.10G139400.Wm82.a2.v1	UAGGACUAUGGUUUGGAUUU	20	28.0518	58.5553	28.08	95.0624	254.236	102.162	0.00163738	1.63849	up	[H]	Coenzyme transport and metabolism	Biological Process: metabolic process (GO:0008152);; Molecular Function: hydrolase activity (GO:0016787);;	K18551|0|gmx:100814291|K18551 pyrimidine and pyridine-specific 5'-nucleotidase [EC:3.1.3.-] | (RefSeq) uncharacterized LOC100814291	[R]	General function prediction only	Haloacid dehalogenase-like hydrolase;; haloacid dehalogenase-like hydrolase	--	S	Function unknown	uncharacterized protein LOC100814291 [Glycine max]	Nicotinate and nicotinamide metabolism (ko00760)	biological process: metabolic process (GO:0008152);; molecular function: catalytic activity (GO:0003824)
gma-miR5770c	Glyma.10G176100.Wm82.a2.v1	UAGGACUAUGGUUUGGAUUU	20	28.0518	58.5553	28.08	95.0624	254.236	102.162	0.00163738	1.63849	up	--	--	--	--	[R]	General function prediction only	--	--	S	Function unknown	hypothetical protein GLYMA_10G176100 [Glycine max]	--	--
gma-miR5770c	Glyma.10G228000.Wm82.a2.v1	UAGGACUAUGGUUUGGAUUU	20	28.0518	58.5553	28.08	95.0624	254.236	102.162	0.00163738	1.63849	up	[K]	Transcription	--	--	[R]	General function prediction only	Leucine rich repeat;; Leucine Rich repeats (2 copies);; Leucine rich repeat N-terminal domain;; Leucine Rich Repeat	LRR receptor-like serine/threonine-protein kinase GSO1 OS=Arabidopsis thaliana GN=GSO1 PE=1 SV=1	S	Function unknown	PREDICTED: probably inactive leucine-rich repeat receptor-like protein kinase At2g25790 [Glycine max]	--	--
gma-miR5770c	Glyma.10G228100.Wm82.a2.v1	UAGGACUAUGGUUUGGAUUU	20	28.0518	58.5553	28.08	95.0624	254.236	102.162	0.00163738	1.63849	up	[K]	Transcription	--	--	[R]	General function prediction only	Leucine rich repeat;; Leucine Rich repeats (2 copies);; Leucine rich repeat N-terminal domain;; Leucine Rich Repeat	LRR receptor-like serine/threonine-protein kinase GSO1 OS=Arabidopsis thaliana GN=GSO1 PE=1 SV=1	S	Function unknown	PREDICTED: probable leucine-rich repeat receptor-like protein kinase At1g35710 [Glycine max]	--	--
gma-miR5770c	Glyma.10G248700.Wm82.a2.v1	UAGGACUAUGGUUUGGAUUU	20	28.0518	58.5553	28.08	95.0624	254.236	102.162	0.00163738	1.63849	up	[Q]	Secondary metabolites biosynthesis, transport and catabolism	Molecular Function: protein serine/threonine kinase activity (GO:0004674);; Molecular Function: copper ion binding (GO:0005507);; Molecular Function: ATP binding (GO:0005524);; Cellular Component: cell wall (GO:0005618);; Biological Process: protein phosphorylation (GO:0006468);; Molecular Function: primary amine oxidase activity (GO:0008131);; Biological Process: amine metabolic process (GO:0009…	K00276|0|gmx:100781472|K00276 primary-amine oxidase [EC:1.4.3.21] | (RefSeq) primary amine oxidase-like	[Q]	Secondary metabolites biosynthesis, transport and catabolism	Copper amine oxidase, enzyme domain;; Copper amine oxidase, N3 domain;; Copper amine oxidase, N2 domain	Primary amine oxidase 1 OS=Arabidopsis thaliana GN=AO1 PE=1 SV=1	Q	Secondary metabolites biosynthesis, transport and catabolism	hypothetical protein GLYMA_10G248700 [Glycine max]	Tropane, piperidine and pyridine alkaloid biosynthesis (ko00960)	biological process: metabolic process (GO:0008152);; biological process: cellular process (GO:0009987);; molecular function: catalytic activity (GO:0003824);; molecular function: binding (GO:0005488);; cellular component: cell (GO:0005623);; cellular component: cell part (GO:0044464);; biological process: single-organism process (GO:0044699);; biological process: cellular component organization o…
gma-miR5770c	Glyma.11G024300.Wm82.a2.v1	UAGGACUAUGGUUUGGAUUU	20	28.0518	58.5553	28.08	95.0624	254.236	102.162	0.00163738	1.63849	up	--	--	Molecular Function: peroxidase activity (GO:0004601);;	--	--	--	C2 domain;; Plant phosphoribosyltransferase C-terminal	FT-interacting protein 1 OS=Arabidopsis thaliana GN=FTIP1 PE=1 SV=1	S	Function unknown	PREDICTED: protein QUIRKY-like [Glycine max]	--	biological process: metabolic process (GO:0008152);; biological process: single-organism process (GO:0044699);; molecular function: catalytic activity (GO:0003824);; molecular function: antioxidant activity (GO:0016209)
gma-miR5770c	Glyma.11G163800.Wm82.a2.v1	UAGGACUAUGGUUUGGAUUU	20	28.0518	58.5553	28.08	95.0624	254.236	102.162	0.00163738	1.63849	up	--	--	--	--	--	--	Domain of unknown function (DUF4228)	--	S	Function unknown	PREDICTED: uncharacterized protein LOC100810027 [Glycine max]	--	--
gma-miR5770c	Glyma.11G196200.Wm82.a2.v1	UAGGACUAUGGUUUGGAUUU	20	28.0518	58.5553	28.08	95.0624	254.236	102.162	0.00163738	1.63849	up	[G]	Carbohydrate transport and metabolism	--	--	--	--	Protein of unknown function, DUF547;; Leucine-zipper of ternary complex factor MIP1	--	S	Function unknown	PREDICTED: uncharacterized protein LOC100809848 [Glycine max]	--	--
gma-miR5770c	Glyma.12G077900.Wm82.a2.v1	UAGGACUAUGGUUUGGAUUU	20	28.0518	58.5553	28.08	95.0624	254.236	102.162	0.00163738	1.63849	up	[G]	Carbohydrate transport and metabolism	--	--	--	--	Protein of unknown function, DUF547;; Leucine-zipper of ternary complex factor MIP1	--	S	Function unknown	PREDICTED: uncharacterized protein LOC100793574 [Glycine max]	--	--
gma-miR5770c	Glyma.13G068100.Wm82.a2.v1	UAGGACUAUGGUUUGGAUUU	20	28.0518	58.5553	28.08	95.0624	254.236	102.162	0.00163738	1.63849	up	[G]	Carbohydrate transport and metabolism	Molecular Function: alpha-mannosidase activity (GO:0004559);; Biological Process: mannose metabolic process (GO:0006013);; Molecular Function: zinc ion binding (GO:0008270);; Molecular Function: carbohydrate binding (GO:0030246);;	K01231|0|gmx:100811858|K01231 alpha-mannosidase II [EC:3.2.1.114] | (RefSeq) alpha-mannosidase 2-like	[G]	Carbohydrate transport and metabolism	Glycosyl hydrolases family 38 N-terminal domain;; Glycosyl hydrolases family 38 C-terminal domain;; Alpha mannosidase middle domain	Alpha-mannosidase 2 OS=Arabidopsis thaliana GN=GMII PE=1 SV=1	G	Carbohydrate transport and metabolism	PREDICTED: alpha-mannosidase 2-like isoform X1 [Glycine max]	N-Glycan biosynthesis (ko00510)	biological process: metabolic process (GO:0008152);; molecular function: catalytic activity (GO:0003824);; biological process: single-organism process (GO:0044699);; molecular function: binding (GO:0005488)
gma-miR5770c	Glyma.13G091300.Wm82.a2.v1	UAGGACUAUGGUUUGGAUUU	20	28.0518	58.5553	28.08	95.0624	254.236	102.162	0.00163738	1.63849	up	--	--	--	--	--	--	--	--	S	Function unknown	uncharacterized protein LOC100306714 [Glycine max]	--	--
gma-miR5770c	Glyma.13G122200.Wm82.a2.v1	UAGGACUAUGGUUUGGAUUU	20	28.0518	58.5553	28.08	95.0624	254.236	102.162	0.00163738	1.63849	up	--	--	--	K17907|0|gmx:100809347|K17907 autophagy-related protein 9 | (RefSeq) autophagy-related protein 9-like	[R]	General function prediction only	Autophagy protein Apg9	Autophagy-related protein 9 OS=Arabidopsis thaliana GN=ATG9 PE=2 SV=1	U	Intracellular trafficking, secretion, and vesicular transport	PREDICTED: autophagy-related protein 9-like [Glycine max]	--	--
gma-miR5770c	Glyma.13G168800.Wm82.a2.v1	UAGGACUAUGGUUUGGAUUU	20	28.0518	58.5553	28.08	95.0624	254.236	102.162	0.00163738	1.63849	up	--	--	--	--	--	--	Plastocyanin-like domain	Basic blue protein OS=Arabidopsis thaliana GN=ARPN PE=2 SV=2	--	--	PREDICTED: basic blue protein-like [Glycine max]	--	--
gma-miR5770c	Glyma.13G246000.Wm82.a2.v1	UAGGACUAUGGUUUGGAUUU	20	28.0518	58.5553	28.08	95.0624	254.236	102.162	0.00163738	1.63849	up	[IR]	--	Molecular Function: diacylglycerol kinase activity (GO:0004143);; Biological Process: protein kinase C-activating G-protein coupled receptor signaling pathway (GO:0007205);;	K04718|3.34662e-90|gmx:100805656|K04718 sphingosine kinase [EC:2.7.1.91] | (RefSeq) sphingosine kinase 1	[IT]	--	Diacylglycerol kinase catalytic domain	Sphingosine kinase 1 OS=Arabidopsis thaliana GN=SPHK1 PE=1 SV=1	I	Lipid transport and metabolism	hypothetical protein GLYMA_13G246000 [Glycine max]	Sphingolipid metabolism (ko00600)	biological process: metabolic process (GO:0008152);; biological process: cellular process (GO:0009987);; molecular function: catalytic activity (GO:0003824);; biological process: signaling (GO:0023052);; biological process: single-organism process (GO:0044699);; biological process: response to stimulus (GO:0050896);; biological process: biological regulation (GO:0065007)
gma-miR5770c	Glyma.13G293800.Wm82.a2.v1	UAGGACUAUGGUUUGGAUUU	20	28.0518	58.5553	28.08	95.0624	254.236	102.162	0.00163738	1.63849	up	--	--	--	--	[R]	General function prediction only	--	Zinc finger protein MAGPIE OS=Arabidopsis thaliana GN=MGP PE=1 SV=1	S	Function unknown	hypothetical protein GLYMA_13G293800 [Glycine max]	--	--
gma-miR5770c	Glyma.14G068300.Wm82.a2.v1	UAGGACUAUGGUUUGGAUUU	20	28.0518	58.5553	28.08	95.0624	254.236	102.162	0.00163738	1.63849	up	[G]	Carbohydrate transport and metabolism	--	--	--	--	Protein of unknown function, DUF547;; Leucine-zipper of ternary complex factor MIP1	--	S	Function unknown	PREDICTED: uncharacterized protein LOC100811695 isoform X1 [Glycine max]	--	--
gma-miR5770c	Glyma.14G102200.Wm82.a2.v1	UAGGACUAUGGUUUGGAUUU	20	28.0518	58.5553	28.08	95.0624	254.236	102.162	0.00163738	1.63849	up	--	--	Molecular Function: protein dimerization activity (GO:0046983);;	--	--	--	Helix-loop-helix DNA-binding domain	Transcription factor BEE 1 OS=Arabidopsis thaliana GN=BEE1 PE=2 SV=1	K	Transcription	hypothetical protein GLYMA_14G102200 [Glycine max]	--	molecular function: binding (GO:0005488)
gma-miR5770c	Glyma.14G199900.Wm82.a2.v1	UAGGACUAUGGUUUGGAUUU	20	28.0518	58.5553	28.08	95.0624	254.236	102.162	0.00163738	1.63849	up	--	--	--	--	--	--	Domain of unknown function (DUF4228)	--	S	Function unknown	PREDICTED: uncharacterized protein LOC100804222 [Glycine max]	--	--
gma-miR5770c	Glyma.14G217900.Wm82.a2.v1	UAGGACUAUGGUUUGGAUUU	20	28.0518	58.5553	28.08	95.0624	254.236	102.162	0.00163738	1.63849	up	--	--	--	--	--	--	Filament-like plant protein, long coiled-coil	Filament-like plant protein 4 OS=Arabidopsis thaliana GN=FPP4 PE=1 SV=1	S	Function unknown	PREDICTED: filament-like plant protein 4 [Glycine max]	--	--
gma-miR5770c	Glyma.16G033900.Wm82.a2.v1	UAGGACUAUGGUUUGGAUUU	20	28.0518	58.5553	28.08	95.0624	254.236	102.162	0.00163738	1.63849	up	[K]	Transcription	Biological Process: defense response (GO:0006952);; Biological Process: signal transduction (GO:0007165);; Molecular Function: ADP binding (GO:0043531);;	--	--	--	TIR domain;; NB-ARC domain;; Leucine rich repeat;; TIR domain;; Leucine Rich repeats (2 copies);; Leucine Rich Repeat	TMV resistance protein N OS=Nicotiana glutinosa GN=N PE=1 SV=1	S	Function unknown	PREDICTED: TMV resistance protein N-like isoform X1 [Glycine max]	--	biological process: response to stimulus (GO:0050896);; biological process: cellular process (GO:0009987);; biological process: biological regulation (GO:0065007);; molecular function: binding (GO:0005488)
gma-miR5770c	Glyma.16G039300.Wm82.a2.v1	UAGGACUAUGGUUUGGAUUU	20	28.0518	58.5553	28.08	95.0624	254.236	102.162	0.00163738	1.63849	up	[G]	Carbohydrate transport and metabolism	Molecular Function: hydrolase activity, hydrolyzing O-glycosyl compounds (GO:0004553);; Biological Process: carbohydrate metabolic process (GO:0005975);;	K05349|0|gmx:100779642|K05349 beta-glucosidase [EC:3.2.1.21] | (RefSeq) beta-glucosidase BoGH3B-like	--	--	Glycosyl hydrolase family 3 N terminal domain;; Glycosyl hydrolase family 3 C-terminal domain	Beta-xylosidase/alpha-L-arabinofuranosidase 2 OS=Medicago sativa subsp. varia GN=Xyl2 PE=2 SV=1	G	Carbohydrate transport and metabolism	hypothetical protein GLYMA_16G039300 [Glycine max]	Phenylpropanoid biosynthesis (ko00940)	biological process: metabolic process (GO:0008152);; molecular function: catalytic activity (GO:0003824)
gma-miR5770c	Glyma.16G090200.Wm82.a2.v1	UAGGACUAUGGUUUGGAUUU	20	28.0518	58.5553	28.08	95.0624	254.236	102.162	0.00163738	1.63849	up	--	--	Cellular Component: membrane (GO:0016020);;	--	--	--	EamA-like transporter family	WAT1-related protein At1g43650 OS=Arabidopsis thaliana GN=At1g43650 PE=2 SV=1	--	--	hypothetical protein GLYMA_16G090200, partial [Glycine max]	--	cellular component: membrane (GO:0016020)
gma-miR5770c	Glyma.16G097700.Wm82.a2.v1	UAGGACUAUGGUUUGGAUUU	20	28.0518	58.5553	28.08	95.0624	254.236	102.162	0.00163738	1.63849	up	--	--	--	--	--	--	PMR5 N terminal Domain	Protein trichome birefringence-like 3 OS=Arabidopsis thaliana GN=TBL3 PE=2 SV=1	--	--	PREDICTED: protein trichome birefringence-like 3 isoform X2 [Glycine max]	--	--
gma-miR5770c	Glyma.16G167300.Wm82.a2.v1	UAGGACUAUGGUUUGGAUUU	20	28.0518	58.5553	28.08	95.0624	254.236	102.162	0.00163738	1.63849	up	--	--	Cellular Component: membrane (GO:0016020);;	--	--	--	EamA-like transporter family	WAT1-related protein At1g43650 OS=Arabidopsis thaliana GN=At1g43650 PE=2 SV=1	S	Function unknown	hypothetical protein GLYMA_16G167300 [Glycine max]	--	cellular component: membrane (GO:0016020)
gma-miR5770c	Glyma.17G011700.Wm82.a2.v1	UAGGACUAUGGUUUGGAUUU	20	28.0518	58.5553	28.08	95.0624	254.236	102.162	0.00163738	1.63849	up	--	--	--	--	--	--	Petal formation-expressed	Probable F-box protein At4g22030 OS=Arabidopsis thaliana GN=At4g22030 PE=4 SV=1	S	Function unknown	PREDICTED: probable F-box protein At4g22030 [Glycine max]	--	--
gma-miR5770c	Glyma.17G019300.Wm82.a2.v1	UAGGACUAUGGUUUGGAUUU	20	28.0518	58.5553	28.08	95.0624	254.236	102.162	0.00163738	1.63849	up	[Q]	Secondary metabolites biosynthesis, transport and catabolism	Molecular Function: copper ion binding (GO:0005507);; Molecular Function: primary amine oxidase activity (GO:0008131);; Biological Process: amine metabolic process (GO:0009308);; Molecular Function: quinone binding (GO:0048038);; Molecular Function: tryptamine:oxygen oxidoreductase (deaminating) activity (GO:0052593);; Molecular Function: aminoacetone:oxygen oxidoreductase(deaminating) activity (…	K00276|0|gmx:548000|K00276 primary-amine oxidase [EC:1.4.3.21] | (RefSeq) DAO; copper amino oxidase	[Q]	Secondary metabolites biosynthesis, transport and catabolism	Copper amine oxidase, enzyme domain;; Copper amine oxidase, N3 domain;; Copper amine oxidase, N2 domain	Primary amine oxidase OS=Pisum sativum PE=1 SV=1	Q	Secondary metabolites biosynthesis, transport and catabolism	copper amino oxidase precursor [Glycine max]	Tropane, piperidine and pyridine alkaloid biosynthesis (ko00960)	molecular function: binding (GO:0005488);; biological process: metabolic process (GO:0008152);; biological process: single-organism process (GO:0044699);; molecular function: catalytic activity (GO:0003824);; biological process: cellular process (GO:0009987);; biological process: response to stimulus (GO:0050896)
gma-miR5770c	Glyma.17G027600.Wm82.a2.v1	UAGGACUAUGGUUUGGAUUU	20	28.0518	58.5553	28.08	95.0624	254.236	102.162	0.00163738	1.63849	up	[I]	Lipid transport and metabolism	Molecular Function: nucleotide binding (GO:0000166);; Molecular Function: 3-hydroxyacyl-CoA dehydrogenase activity (GO:0003857);; Molecular Function: enoyl-CoA hydratase activity (GO:0004300);; Cellular Component: cell wall (GO:0005618);; Cellular Component: nucleolus (GO:0005730);; Cellular Component: peroxisome (GO:0005777);; Biological Process: peroxisome organization (GO:0007031);; Biological…	K10527|0|gmx:100813542|K10527 enoyl-CoA hydratase/3-hydroxyacyl-CoA dehydrogenase [EC:4.2.1.17 1.1.1.35 1.1.1.211] | (RefSeq) peroxisomal fatty acid beta-oxidation multifunctional protein MFP2	[I]	Lipid transport and metabolism	3-hydroxyacyl-CoA dehydrogenase, NAD binding domain;; Enoyl-CoA hydratase/isomerase;; 3-hydroxyacyl-CoA dehydrogenase, C-terminal domain;; Enoyl-CoA hydratase/isomerase	Peroxisomal fatty acid beta-oxidation multifunctional protein MFP2 OS=Arabidopsis thaliana GN=MFP2 PE=1 SV=1	I	Lipid transport and metabolism	PREDICTED: peroxisomal fatty acid beta-oxidation multifunctional protein MFP2 [Glycine max]	Fatty acid metabolism (ko01212)	molecular function: binding (GO:0005488);; biological process: metabolic process (GO:0008152);; biological process: single-organism process (GO:0044699);; molecular function: catalytic activity (GO:0003824);; cellular component: cell (GO:0005623);; cellular component: cell part (GO:0044464);; cellular component: organelle (GO:0043226);; cellular component: organelle part (GO:0044422);; biological…
gma-miR5770c	Glyma.17G038300.Wm82.a2.v1	UAGGACUAUGGUUUGGAUUU	20	28.0518	58.5553	28.08	95.0624	254.236	102.162	0.00163738	1.63849	up	--	--	Biological Process: DNA methylation (GO:0006306);; Molecular Function: methyltransferase activity (GO:0008168);;	--	--	--	C-5 cytosine-specific DNA methylase	Probable inactive DNA (cytosine-5)-methyltransferase DRM3 OS=Arabidopsis thaliana GN=DRM3 PE=1 SV=1	L	Replication, recombination and repair	PREDICTED: DNA (cytosine-5)-methyltransferase DRM2 [Glycine max]	--	biological process: metabolic process (GO:0008152);; biological process: cellular process (GO:0009987);; biological process: biological regulation (GO:0065007);; molecular function: catalytic activity (GO:0003824)
gma-miR5770c	Glyma.17G069000.Wm82.a2.v1	UAGGACUAUGGUUUGGAUUU	20	28.0518	58.5553	28.08	95.0624	254.236	102.162	0.00163738	1.63849	up	--	--	--	--	--	--	--	--	S	Function unknown	hypothetical protein GLYMA_17G069000 [Glycine max]	--	--
gma-miR5770c	Glyma.17G166300.Wm82.a2.v1	UAGGACUAUGGUUUGGAUUU	20	28.0518	58.5553	28.08	95.0624	254.236	102.162	0.00163738	1.63849	up	--	--	--	--	--	--	--	--	--	--	hypothetical protein glysoja_028341 [Glycine soja]	--	--
gma-miR5770c	Glyma.17G256900.Wm82.a2.v1	UAGGACUAUGGUUUGGAUUU	20	28.0518	58.5553	28.08	95.0624	254.236	102.162	0.00163738	1.63849	up	--	--	--	--	--	--	Filament-like plant protein, long coiled-coil	Filament-like plant protein 4 OS=Arabidopsis thaliana GN=FPP4 PE=1 SV=1	S	Function unknown	PREDICTED: filament-like plant protein 4 [Glycine max]	--	--
gma-miR5770c	Glyma.18G021200.Wm82.a2.v1	UAGGACUAUGGUUUGGAUUU	20	28.0518	58.5553	28.08	95.0624	254.236	102.162	0.00163738	1.63849	up	--	--	--	--	--	--	--	--	--	--	hypothetical protein glysoja_022987 [Glycine soja]	--	--
gma-miR5770c	Glyma.18G030000.Wm82.a2.v1	UAGGACUAUGGUUUGGAUUU	20	28.0518	58.5553	28.08	95.0624	254.236	102.162	0.00163738	1.63849	up	--	--	--	--	--	--	C2 domain	--	S	Function unknown	PREDICTED: protein SRC2 homolog [Glycine max]	--	--
gma-miR5770c	Glyma.18G169600.Wm82.a2.v1	UAGGACUAUGGUUUGGAUUU	20	28.0518	58.5553	28.08	95.0624	254.236	102.162	0.00163738	1.63849	up	--	--	--	--	--	--	HSA;; Myb-like DNA-binding domain	Chromatin modification-related protein EAF1 B OS=Arabidopsis thaliana GN=EAF1B PE=1 SV=1	S	Function unknown	PREDICTED: chromatin modification-related protein EAF1 B-like isoform X4 [Glycine max]	--	--
gma-miR5770c	Glyma.18G203100.Wm82.a2.v1	UAGGACUAUGGUUUGGAUUU	20	28.0518	58.5553	28.08	95.0624	254.236	102.162	0.00163738	1.63849	up	--	--	--	--	--	--	GDSL/SGNH-like Acyl-Esterase family found in Pmr5 and Cas1p;; PMR5 N terminal Domain	Protein trichome birefringence-like 3 OS=Arabidopsis thaliana GN=TBL3 PE=2 SV=1	S	Function unknown	PREDICTED: protein trichome birefringence-like 3 [Glycine max]	--	--
gma-miR5770c	Glyma.18G226400.Wm82.a2.v1	UAGGACUAUGGUUUGGAUUU	20	28.0518	58.5553	28.08	95.0624	254.236	102.162	0.00163738	1.63849	up	--	--	--	--	--	--	Protein of unknown function (DUF674)	--	S	Function unknown	PREDICTED: uncharacterized protein LOC100818003 [Glycine max]	--	--
gma-miR5770c	Glyma.18G226600.Wm82.a2.v1	UAGGACUAUGGUUUGGAUUU	20	28.0518	58.5553	28.08	95.0624	254.236	102.162	0.00163738	1.63849	up	--	--	--	--	--	--	Protein of unknown function (DUF674)	--	S	Function unknown	PREDICTED: uncharacterized protein LOC100820148 [Glycine max]	--	--
gma-miR5770c	Glyma.18G262100.Wm82.a2.v1	UAGGACUAUGGUUUGGAUUU	20	28.0518	58.5553	28.08	95.0624	254.236	102.162	0.00163738	1.63849	up	--	--	Biological Process: intracellular protein transport (GO:0006886);; Molecular Function: protein transmembrane transporter activity (GO:0008320);; Cellular Component: integral component of membrane (GO:0016021);;	K20352|3.73989e-161|gmx:100792995|K20352 p24 family protein delta-1 | (RefSeq) transmembrane emp24 domain-containing protein p24delta9-like	[U]	Intracellular trafficking, secretion, and vesicular transport	emp24/gp25L/p24 family/GOLD	Transmembrane emp24 domain-containing protein p24delta9 OS=Arabidopsis thaliana GN=At1g26690 PE=2 SV=1	U	Intracellular trafficking, secretion, and vesicular transport	PREDICTED: transmembrane emp24 domain-containing protein p24delta9-like [Glycine max]	--	biological process: localization (GO:0051179);; biological process: cellular process (GO:0009987);; biological process: single-organism process (GO:0044699);; molecular function: transporter activity (GO:0005215);; cellular component: membrane (GO:0016020);; cellular component: membrane part (GO:0044425)
gma-miR5770c	Glyma.18G296300.Wm82.a2.v1	UAGGACUAUGGUUUGGAUUU	20	28.0518	58.5553	28.08	95.0624	254.236	102.162	0.00163738	1.63849	up	[G]	Carbohydrate transport and metabolism	Molecular Function: mannose-6-phosphate isomerase activity (GO:0004476);; Biological Process: carbohydrate metabolic process (GO:0005975);; Molecular Function: zinc ion binding (GO:0008270);; Biological Process: GDP-mannose biosynthetic process (GO:0009298);;	K01809|0|gmx:100805195|K01809 mannose-6-phosphate isomerase [EC:5.3.1.8] | (RefSeq) mannose-6-phosphate isomerase 1	[G]	Carbohydrate transport and metabolism	Phosphomannose isomerase type I	Mannose-6-phosphate isomerase 1 OS=Arabidopsis thaliana GN=PMI1 PE=1 SV=1	G	Carbohydrate transport and metabolism	PREDICTED: mannose-6-phosphate isomerase 1 [Glycine max]	Amino sugar and nucleotide sugar metabolism (ko00520)	biological process: metabolic process (GO:0008152);; molecular function: catalytic activity (GO:0003824);; molecular function: binding (GO:0005488);; biological process: cellular process (GO:0009987);; biological process: single-organism process (GO:0044699)
gma-miR5770c	Glyma.19G113600.Wm82.a2.v1	UAGGACUAUGGUUUGGAUUU	20	28.0518	58.5553	28.08	95.0624	254.236	102.162	0.00163738	1.63849	up	[G]	Carbohydrate transport and metabolism	Molecular Function: hydrolase activity, hydrolyzing O-glycosyl compounds (GO:0004553);; Biological Process: carbohydrate metabolic process (GO:0005975);;	K05349|0|gmx:100777415|K05349 beta-glucosidase [EC:3.2.1.21] | (RefSeq) beta-glucosidase BoGH3B-like	--	--	Glycosyl hydrolase family 3 N terminal domain;; Glycosyl hydrolase family 3 C-terminal domain	Beta-xylosidase/alpha-L-arabinofuranosidase 2 OS=Medicago sativa subsp. varia GN=Xyl2 PE=2 SV=1	G	Carbohydrate transport and metabolism	hypothetical protein GLYMA_19G113600 [Glycine max]	Phenylpropanoid biosynthesis (ko00940)	biological process: metabolic process (GO:0008152);; molecular function: catalytic activity (GO:0003824)
gma-miR5770c	Glyma.19G120300.Wm82.a2.v1	UAGGACUAUGGUUUGGAUUU	20	28.0518	58.5553	28.08	95.0624	254.236	102.162	0.00163738	1.63849	up	[V]	Defense mechanisms	Biological Process: drug transmembrane transport (GO:0006855);; Molecular Function: drug transmembrane transporter activity (GO:0015238);; Molecular Function: antiporter activity (GO:0015297);; Cellular Component: membrane (GO:0016020);;	K03327|0|gmx:100796360|K03327 multidrug resistance protein, MATE family | (RefSeq) protein DETOXIFICATION 21-like	[R]	General function prediction only	MatE	Protein DETOXIFICATION 21 OS=Arabidopsis thaliana GN=DTX21 PE=1 SV=1	V	Defense mechanisms	PREDICTED: protein DETOXIFICATION 21-like [Glycine max]	--	biological process: cellular process (GO:0009987);; biological process: single-organism process (GO:0044699);; biological process: response to stimulus (GO:0050896);; biological process: localization (GO:0051179);; molecular function: transporter activity (GO:0005215);; cellular component: membrane (GO:0016020)
gma-miR5770c	Glyma.19G120900.Wm82.a2.v1	UAGGACUAUGGUUUGGAUUU	20	28.0518	58.5553	28.08	95.0624	254.236	102.162	0.00163738	1.63849	up	[V]	Defense mechanisms	Biological Process: drug transmembrane transport (GO:0006855);; Molecular Function: drug transmembrane transporter activity (GO:0015238);; Molecular Function: antiporter activity (GO:0015297);; Cellular Component: membrane (GO:0016020);;	K03327|0|gmx:100777237|K03327 multidrug resistance protein, MATE family | (RefSeq) protein DETOXIFICATION 21-like	[R]	General function prediction only	MatE	Protein DETOXIFICATION 21 OS=Arabidopsis thaliana GN=DTX21 PE=1 SV=1	V	Defense mechanisms	PREDICTED: protein DETOXIFICATION 21-like isoform X1 [Glycine max]	--	biological process: cellular process (GO:0009987);; biological process: single-organism process (GO:0044699);; biological process: response to stimulus (GO:0050896);; biological process: localization (GO:0051179);; molecular function: transporter activity (GO:0005215);; cellular component: membrane (GO:0016020)
gma-miR5770c	Glyma.19G128200.Wm82.a2.v1	UAGGACUAUGGUUUGGAUUU	20	28.0518	58.5553	28.08	95.0624	254.236	102.162	0.00163738	1.63849	up	[E]	Amino acid transport and metabolism	Molecular Function: serine-type carboxypeptidase activity (GO:0004185);; Biological Process: proteolysis (GO:0006508);;	K16297|0|gmx:100800430|K16297 serine carboxypeptidase-like clade II [EC:3.4.16.-] | (RefSeq) serine carboxypeptidase-like 45	[OE]	--	Serine carboxypeptidase	Serine carboxypeptidase-like 45 OS=Arabidopsis thaliana GN=SCPL45 PE=2 SV=1	E	Amino acid transport and metabolism	PREDICTED: serine carboxypeptidase-like 45 [Glycine max]	--	biological process: metabolic process (GO:0008152);; molecular function: catalytic activity (GO:0003824)
gma-miR5770c	Glyma.19G159000.Wm82.a2.v1	UAGGACUAUGGUUUGGAUUU	20	28.0518	58.5553	28.08	95.0624	254.236	102.162	0.00163738	1.63849	up	[P]	Inorganic ion transport and metabolism	Molecular Function: secondary active sulfate transmembrane transporter activity (GO:0008271);; Biological Process: sulfate transport (GO:0008272);; Cellular Component: integral component of membrane (GO:0016021);; Biological Process: transmembrane transport (GO:0055085);;	K17471|0|gmx:100791091|K17471 sulfate transporter 3 | (RefSeq) sulfate transporter 3.1-like	[P]	Inorganic ion transport and metabolism	Sulfate permease family;; STAS domain	Sulfate transporter 3.1 OS=Arabidopsis thaliana GN=SULTR3;1 PE=2 SV=1	P	Inorganic ion transport and metabolism	PREDICTED: sulfate transporter 3.1-like [Glycine max]	--	biological process: cellular process (GO:0009987);; biological process: single-organism process (GO:0044699);; biological process: localization (GO:0051179);; molecular function: transporter activity (GO:0005215);; cellular component: membrane (GO:0016020);; cellular component: membrane part (GO:0044425)
gma-miR5770c	Glyma.19G160200.Wm82.a2.v1	UAGGACUAUGGUUUGGAUUU	20	28.0518	58.5553	28.08	95.0624	254.236	102.162	0.00163738	1.63849	up	[O]	Posttranslational modification, protein turnover, chaperones	Biological Process: protein peptidyl-prolyl isomerization (GO:0000413);; Molecular Function: peptidyl-prolyl cis-trans isomerase activity (GO:0003755);; Biological Process: protein folding (GO:0006457);;	K09566|4.06768e-145|gmx:100791082|K09566 peptidyl-prolyl isomerase G (cyclophilin G) [EC:5.2.1.8] | (RefSeq) peptidyl-prolyl cis-trans isomerase CYP63	[O]	Posttranslational modification, protein turnover, chaperones	Cyclophilin type peptidyl-prolyl cis-trans isomerase/CLD	Peptidyl-prolyl cis-trans isomerase CYP63 OS=Arabidopsis thaliana GN=CYP63 PE=1 SV=1	O	Posttranslational modification, protein turnover, chaperones	PREDICTED: peptidyl-prolyl cis-trans isomerase CYP63 isoform X2 [Glycine max]	--	biological process: metabolic process (GO:0008152);; biological process: cellular process (GO:0009987);; biological process: single-organism process (GO:0044699);; molecular function: catalytic activity (GO:0003824)
gma-miR5770c	Glyma.19G163500.Wm82.a2.v1	UAGGACUAUGGUUUGGAUUU	20	28.0518	58.5553	28.08	95.0624	254.236	102.162	0.00163738	1.63849	up	--	--	--	K17907|0|gmx:732654|K17907 autophagy-related protein 9 | (RefSeq) ATG9; autophagy-related protein 9	[R]	General function prediction only	Autophagy protein Apg9	Autophagy-related protein 9 OS=Arabidopsis thaliana GN=ATG9 PE=2 SV=1	U	Intracellular trafficking, secretion, and vesicular transport	PREDICTED: autophagy-related protein 9 [Glycine max]	--	--
gma-miR5770c	Glyma.19G222500.Wm82.a2.v1	UAGGACUAUGGUUUGGAUUU	20	28.0518	58.5553	28.08	95.0624	254.236	102.162	0.00163738	1.63849	up	[H]	Coenzyme transport and metabolism	Biological Process: metabolic process (GO:0008152);; Molecular Function: hydrolase activity (GO:0016787);;	K18551|0|gmx:100786323|K18551 pyrimidine and pyridine-specific 5'-nucleotidase [EC:3.1.3.-] | (RefSeq) uncharacterized protein C24B11.05-like	[R]	General function prediction only	Haloacid dehalogenase-like hydrolase;; haloacid dehalogenase-like hydrolase	--	S	Function unknown	PREDICTED: uncharacterized protein C24B11.05-like [Glycine max]	Nicotinate and nicotinamide metabolism (ko00760)	biological process: metabolic process (GO:0008152);; molecular function: catalytic activity (GO:0003824)
gma-miR5770c	Glyma.20G145100.Wm82.a2.v1	UAGGACUAUGGUUUGGAUUU	20	28.0518	58.5553	28.08	95.0624	254.236	102.162	0.00163738	1.63849	up	[Q]	Secondary metabolites biosynthesis, transport and catabolism	Molecular Function: copper ion binding (GO:0005507);; Molecular Function: primary amine oxidase activity (GO:0008131);; Biological Process: amine metabolic process (GO:0009308);; Molecular Function: quinone binding (GO:0048038);; Biological Process: oxidation-reduction process (GO:0055114);;	K00276|0|gmx:100799555|K00276 primary-amine oxidase [EC:1.4.3.21] | (RefSeq) primary amine oxidase-like	[Q]	Secondary metabolites biosynthesis, transport and catabolism	Copper amine oxidase, enzyme domain;; Copper amine oxidase, N3 domain;; Copper amine oxidase, N2 domain	Primary amine oxidase OS=Pisum sativum PE=1 SV=1	Q	Secondary metabolites biosynthesis, transport and catabolism	PREDICTED: primary amine oxidase-like [Glycine max]	Tropane, piperidine and pyridine alkaloid biosynthesis (ko00960)	molecular function: binding (GO:0005488);; biological process: metabolic process (GO:0008152);; biological process: single-organism process (GO:0044699);; molecular function: catalytic activity (GO:0003824)
gma-miR5770c	Glyma.20G214500.Wm82.a2.v1	UAGGACUAUGGUUUGGAUUU	20	28.0518	58.5553	28.08	95.0624	254.236	102.162	0.00163738	1.63849	up	--	--	--	--	[R]	General function prediction only	SET domain	--	S	Function unknown	PREDICTED: ribosomal lysine N-methyltransferase 3-like [Glycine max]	--	--
gma-miR5770c	Glyma.U012600.Wm82.a2.v1	UAGGACUAUGGUUUGGAUUU	20	28.0518	58.5553	28.08	95.0624	254.236	102.162	0.00163738	1.63849	up	[R]	General function prediction only	--	--	[T]	Signal transduction mechanisms	NB-ARC domain;; Leucine rich repeat;; NACHT domain	Disease resistance protein At4g27190 OS=Arabidopsis thaliana GN=At4g27190 PE=2 SV=1	S	Function unknown	PREDICTED: uncharacterized protein LOC102667222 [Glycine max]	--	--
gma-miR5770c	Glyma.U037600.Wm82.a2.v1	UAGGACUAUGGUUUGGAUUU	20	28.0518	58.5553	28.08	95.0624	254.236	102.162	0.00163738	1.63849	up	[K]	Transcription	--	--	[R]	General function prediction only	Leucine rich repeat;; Leucine Rich repeats (2 copies);; Leucine rich repeat N-terminal domain;; Leucine Rich Repeat	LRR receptor-like serine/threonine-protein kinase GSO1 OS=Arabidopsis thaliana GN=GSO1 PE=1 SV=1	S	Function unknown	PREDICTED: LRR receptor-like serine/threonine-protein kinase GSO2 [Glycine max]	--	--
gso-miR3522a	Glyma.01G148600.Wm82.a2.v1	UGAGACCAAAUGAGCAGCUGA	21	166.153	271.999	152.434	1734.25	3839.44	1509.72	4.18309e-09	2.93815	up	--	--	--	--	--	--	WRC;; QLQ	Growth-regulating factor 4 OS=Oryza sativa subsp. japonica GN=GRF4 PE=2 SV=1	--	--	PREDICTED: growth-regulating factor 3-like [Glycine max]	--	--
gso-miR3522a	Glyma.03G049100.Wm82.a2.v1	UGAGACCAAAUGAGCAGCUGA	21	166.153	271.999	152.434	1734.25	3839.44	1509.72	4.18309e-09	2.93815	up	[K]	Transcription	--	--	--	--	NB-ARC domain;; Leucine rich repeat	Disease resistance protein RML1A OS=Arabidopsis thaliana GN=RLM1A PE=4 SV=1	S	Function unknown	hypothetical protein GLYMA_03G049100, partial [Glycine max]	--	--
gso-miR3522a	Glyma.05G142000.Wm82.a2.v1	UGAGACCAAAUGAGCAGCUGA	21	166.153	271.999	152.434	1734.25	3839.44	1509.72	4.18309e-09	2.93815	up	--	--	--	--	--	--	TCP family transcription factor	Transcription factor TCP2 OS=Arabidopsis thaliana GN=TCP2 PE=1 SV=1	K	Transcription	PREDICTED: transcription factor TCP2-like [Glycine max]	--	--
gso-miR3522a	Glyma.05G143500.Wm82.a2.v1	UGAGACCAAAUGAGCAGCUGA	21	166.153	271.999	152.434	1734.25	3839.44	1509.72	4.18309e-09	2.93815	up	--	--	--	--	--	--	Remorin, C-terminal region	Remorin OS=Solanum tuberosum PE=1 SV=1	S	Function unknown	PREDICTED: microtubule-associated protein futsch-like [Glycine max]	--	--
gso-miR3522a	Glyma.06G109600.Wm82.a2.v1	UGAGACCAAAUGAGCAGCUGA	21	166.153	271.999	152.434	1734.25	3839.44	1509.72	4.18309e-09	2.93815	up	[H]	Coenzyme transport and metabolism	Molecular Function: biotin-[acetyl-CoA-carboxylase] ligase activity (GO:0004077);; Biological Process: cellular protein modification process (GO:0006464);;	K01942|0|gmx:100813650|K01942 biotin--protein ligase [EC:6.3.4.9 6.3.4.10 6.3.4.11 6.3.4.15] | (RefSeq) biotin--protein ligase 2-like	[H]	Coenzyme transport and metabolism	Biotin/lipoate A/B protein ligase family;; Biotin protein ligase C terminal domain	Biotin--protein ligase 1, chloroplastic OS=Arabidopsis thaliana GN=HCS1 PE=1 SV=2	H	Coenzyme transport and metabolism	PREDICTED: biotin--protein ligase 2-like isoform X1 [Glycine max]	Biotin metabolism (ko00780)	biological process: metabolic process (GO:0008152);; molecular function: catalytic activity (GO:0003824);; biological process: cellular process (GO:0009987)
gso-miR3522a	Glyma.07G193200.Wm82.a2.v1	UGAGACCAAAUGAGCAGCUGA	21	166.153	271.999	152.434	1734.25	3839.44	1509.72	4.18309e-09	2.93815	up	--	--	Molecular Function: oxidoreductase activity (GO:0016491);; Molecular Function: metal ion binding (GO:0046872);; Biological Process: oxidation-reduction process (GO:0055114);;	--	--	--	--	Polyphenol oxidase A1, chloroplastic OS=Vicia faba PE=1 SV=1	--	--	PREDICTED: polyphenol oxidase A1, chloroplastic-like [Glycine max]	--	biological process: metabolic process (GO:0008152);; molecular function: catalytic activity (GO:0003824);; molecular function: binding (GO:0005488);; biological process: single-organism process (GO:0044699)
gso-miR3522a	Glyma.07G193300.Wm82.a2.v1	UGAGACCAAAUGAGCAGCUGA	21	166.153	271.999	152.434	1734.25	3839.44	1509.72	4.18309e-09	2.93815	up	--	--	Molecular Function: oxidoreductase activity (GO:0016491);; Molecular Function: metal ion binding (GO:0046872);; Biological Process: oxidation-reduction process (GO:0055114);;	K00422|0|gmx:100801754|K00422 polyphenol oxidase [EC:1.10.3.1] | (RefSeq) polyphenol oxidase I, chloroplastic-like	--	--	Common central domain of tyrosinase;; Protein of unknown function (DUF_B2219);; Polyphenol oxidase middle domain	Polyphenol oxidase A1, chloroplastic OS=Vicia faba PE=1 SV=1	S	Function unknown	PREDICTED: polyphenol oxidase I, chloroplastic-like [Glycine max]	Isoquinoline alkaloid biosynthesis (ko00950)	biological process: metabolic process (GO:0008152);; molecular function: catalytic activity (GO:0003824);; molecular function: binding (GO:0005488);; biological process: single-organism process (GO:0044699)
gso-miR3522a	Glyma.07G193500.Wm82.a2.v1	UGAGACCAAAUGAGCAGCUGA	21	166.153	271.999	152.434	1734.25	3839.44	1509.72	4.18309e-09	2.93815	up	--	--	Molecular Function: oxidoreductase activity (GO:0016491);; Molecular Function: metal ion binding (GO:0046872);; Biological Process: oxidation-reduction process (GO:0055114);;	K00422|0|gmx:100803874|K00422 polyphenol oxidase [EC:1.10.3.1] | (RefSeq) polyphenol oxidase II, chloroplastic-like	--	--	Common central domain of tyrosinase;; Protein of unknown function (DUF_B2219);; Polyphenol oxidase middle domain	Polyphenol oxidase A1, chloroplastic OS=Vicia faba PE=1 SV=1	S	Function unknown	PREDICTED: polyphenol oxidase II, chloroplastic-like [Glycine max]	Isoquinoline alkaloid biosynthesis (ko00950)	biological process: metabolic process (GO:0008152);; molecular function: catalytic activity (GO:0003824);; molecular function: binding (GO:0005488);; biological process: single-organism process (GO:0044699)
gso-miR3522a	Glyma.08G099900.Wm82.a2.v1	UGAGACCAAAUGAGCAGCUGA	21	166.153	271.999	152.434	1734.25	3839.44	1509.72	4.18309e-09	2.93815	up	--	--	--	--	--	--	Remorin, C-terminal region	Remorin 4.1 OS=Oryza sativa subsp. japonica GN=REM4.1 PE=1 SV=1	S	Function unknown	PREDICTED: uncharacterized protein LOC100805128 [Glycine max]	--	--
gso-miR3522a	Glyma.08G150900.Wm82.a2.v1	UGAGACCAAAUGAGCAGCUGA	21	166.153	271.999	152.434	1734.25	3839.44	1509.72	4.18309e-09	2.93815	up	--	--	--	--	[T]	Signal transduction mechanisms	NB-ARC domain	Probable disease resistance protein At4g27220 OS=Arabidopsis thaliana GN=At4g27220 PE=2 SV=1	S	Function unknown	hypothetical protein GLYMA_08G150900 [Glycine max]	--	--
gso-miR3522a	Glyma.08G231800.Wm82.a2.v1	UGAGACCAAAUGAGCAGCUGA	21	166.153	271.999	152.434	1734.25	3839.44	1509.72	4.18309e-09	2.93815	up	--	--	--	--	--	--	Remorin, C-terminal region	Remorin 4.1 OS=Oryza sativa subsp. japonica GN=REM4.1 PE=1 SV=1	S	Function unknown	hypothetical protein GLYMA_08G231800 [Glycine max]	--	--
gso-miR3522a	Glyma.09G016600.Wm82.a2.v1	UGAGACCAAAUGAGCAGCUGA	21	166.153	271.999	152.434	1734.25	3839.44	1509.72	4.18309e-09	2.93815	up	[G]	Carbohydrate transport and metabolism	Biological Process: metabolic process (GO:0008152);; Molecular Function: galactinol-raffinose galactosyltransferase activity (GO:0047268);;	K06617|0|gmx:100819413|K06617 raffinose synthase [EC:2.4.1.82] | (RefSeq) probable galactinol--sucrose galactosyltransferase 2	--	--	Raffinose synthase or seed imbibition protein Sip1	Probable galactinol--sucrose galactosyltransferase 2 OS=Arabidopsis thaliana GN=RFS2 PE=2 SV=2	S	Function unknown	PREDICTED: probable galactinol--sucrose galactosyltransferase 2 isoform X2 [Glycine max]	Galactose metabolism (ko00052)	biological process: metabolic process (GO:0008152);; molecular function: catalytic activity (GO:0003824)
gso-miR3522a	Glyma.09G034600.Wm82.a2.v1	UGAGACCAAAUGAGCAGCUGA	21	166.153	271.999	152.434	1734.25	3839.44	1509.72	4.18309e-09	2.93815	up	--	--	--	--	--	--	--	--	S	Function unknown	hypothetical protein GLYMA_09G034600 [Glycine max]	--	--
gso-miR3522a	Glyma.09G071900.Wm82.a2.v1	UGAGACCAAAUGAGCAGCUGA	21	166.153	271.999	152.434	1734.25	3839.44	1509.72	4.18309e-09	2.93815	up	--	--	Cellular Component: plasma membrane (GO:0005886);;	--	--	--	Late embryogenesis abundant protein	Probable glutathione peroxidase 8 OS=Arabidopsis thaliana GN=GPX8 PE=2 SV=1	--	--	PREDICTED: uncharacterized protein LOC100777377 [Glycine max]	--	cellular component: cell (GO:0005623);; cellular component: membrane (GO:0016020);; cellular component: cell part (GO:0044464)
gso-miR3522a	Glyma.09G191500.Wm82.a2.v1	UGAGACCAAAUGAGCAGCUGA	21	166.153	271.999	152.434	1734.25	3839.44	1509.72	4.18309e-09	2.93815	up	[J]	Translation, ribosomal structure and biogenesis	Molecular Function: ATP binding (GO:0005524);; Cellular Component: cytoplasm (GO:0005737);; Biological Process: tRNA processing (GO:0008033);; Molecular Function: ligase activity, forming carbon-nitrogen bonds (GO:0016879);;	--	--	--	PP-loop family	tRNA(Ile)-lysidine synthase, chloroplastic OS=Chaetosphaeridium globosum GN=tilS PE=3 SV=1	D	Cell cycle control, cell division, chromosome partitioning	PREDICTED: uncharacterized protein LOC100777173 [Glycine max]	--	molecular function: binding (GO:0005488);; cellular component: cell (GO:0005623);; cellular component: cell part (GO:0044464);; biological process: metabolic process (GO:0008152);; biological process: cellular process (GO:0009987);; molecular function: catalytic activity (GO:0003824)
gso-miR3522a	Glyma.09G212500.Wm82.a2.v1	UGAGACCAAAUGAGCAGCUGA	21	166.153	271.999	152.434	1734.25	3839.44	1509.72	4.18309e-09	2.93815	up	--	--	--	--	--	--	WRC;; QLQ	Growth-regulating factor 4 OS=Oryza sativa subsp. japonica GN=GRF4 PE=2 SV=1	--	--	PREDICTED: growth-regulating factor 4-like [Glycine max]	--	--
gso-miR3522a	Glyma.12G194600.Wm82.a2.v1	UGAGACCAAAUGAGCAGCUGA	21	166.153	271.999	152.434	1734.25	3839.44	1509.72	4.18309e-09	2.93815	up	--	--	Biological Process: transition metal ion transport (GO:0000041);; Biological Process: xylan metabolic process (GO:0045491);; Biological Process: response to stimulus (GO:0050896);;	--	--	--	--	--	--	--	PREDICTED: uncharacterized protein LOC100799390 [Glycine max]	--	biological process: single-organism process (GO:0044699);; biological process: localization (GO:0051179);; biological process: metabolic process (GO:0008152);; biological process: cellular process (GO:0009987);; biological process: response to stimulus (GO:0050896)
gso-miR3522a	Glyma.13G147700.Wm82.a2.v1	UGAGACCAAAUGAGCAGCUGA	21	166.153	271.999	152.434	1734.25	3839.44	1509.72	4.18309e-09	2.93815	up	[FH]	--	Molecular Function: nucleobase transmembrane transporter activity (GO:0015205);; Biological Process: nucleobase transport (GO:0015851);; Cellular Component: membrane (GO:0016020);;	K03457|0|gmx:100819871|K03457 nucleobase:cation symporter-1, NCS1 family | (RefSeq) purine-uracil permease NCS1	[FH]	--	Permease for cytosine/purines, uracil, thiamine, allantoin	Purine-uracil permease NCS1 OS=Arabidopsis thaliana GN=NCS1 PE=1 SV=1	FH	--	PREDICTED: purine-uracil permease NCS1 [Glycine max]	--	biological process: cellular process (GO:0009987);; biological process: single-organism process (GO:0044699);; biological process: localization (GO:0051179);; molecular function: transporter activity (GO:0005215);; cellular component: membrane (GO:0016020)
gso-miR3522a	Glyma.13G205700.Wm82.a2.v1	UGAGACCAAAUGAGCAGCUGA	21	166.153	271.999	152.434	1734.25	3839.44	1509.72	4.18309e-09	2.93815	up	--	--	Cellular Component: nucleus (GO:0005634);; Molecular Function: metal ion binding (GO:0046872);;	--	--	--	MYND finger	--	S	Function unknown	PREDICTED: zinc finger MYND domain-containing protein 15-like [Glycine max]	--	cellular component: cell (GO:0005623);; cellular component: organelle (GO:0043226);; cellular component: cell part (GO:0044464);; molecular function: binding (GO:0005488)
gso-miR3522a	Glyma.13G308000.Wm82.a2.v1	UGAGACCAAAUGAGCAGCUGA	21	166.153	271.999	152.434	1734.25	3839.44	1509.72	4.18309e-09	2.93815	up	--	--	Biological Process: transition metal ion transport (GO:0000041);; Biological Process: xylan metabolic process (GO:0045491);; Biological Process: response to stimulus (GO:0050896);;	--	--	--	--	--	S	Function unknown	uncharacterized protein LOC100306218 [Glycine max]	--	biological process: single-organism process (GO:0044699);; biological process: localization (GO:0051179);; biological process: metabolic process (GO:0008152);; biological process: cellular process (GO:0009987);; biological process: response to stimulus (GO:0050896)
gso-miR3522a	Glyma.14G074900.Wm82.a2.v1	UGAGACCAAAUGAGCAGCUGA	21	166.153	271.999	152.434	1734.25	3839.44	1509.72	4.18309e-09	2.93815	up	[H]	Coenzyme transport and metabolism	Molecular Function: methyltransferase activity (GO:0008168);; Biological Process: methylation (GO:0032259);;	--	--	--	Putative S-adenosyl-L-methionine-dependent methyltransferase;; Methyltransferase domain;; Methyltransferase domain	Probable methyltransferase PMT28 OS=Arabidopsis thaliana GN=At1g19430 PE=2 SV=1	C	Energy production and conversion	PREDICTED: probable methyltransferase PMT28 [Glycine max]	--	biological process: metabolic process (GO:0008152);; molecular function: catalytic activity (GO:0003824)
gso-miR3522a	Glyma.14G160000.Wm82.a2.v1	UGAGACCAAAUGAGCAGCUGA	21	166.153	271.999	152.434	1734.25	3839.44	1509.72	4.18309e-09	2.93815	up	--	--	--	--	--	--	--	--	--	--	hypothetical protein glysoja_049047 [Glycine soja]	--	--
gso-miR3522a	Glyma.15G139300.Wm82.a2.v1	UGAGACCAAAUGAGCAGCUGA	21	166.153	271.999	152.434	1734.25	3839.44	1509.72	4.18309e-09	2.93815	up	--	--	--	--	--	--	--	--	S	Function unknown	hypothetical protein GLYMA_15G139300 [Glycine max]	--	--
gso-miR3522a	Glyma.16G017800.Wm82.a2.v1	UGAGACCAAAUGAGCAGCUGA	21	166.153	271.999	152.434	1734.25	3839.44	1509.72	4.18309e-09	2.93815	up	[P]	Inorganic ion transport and metabolism	Biological Process: cation transport (GO:0006812);; Molecular Function: cation transmembrane transporter activity (GO:0008324);; Cellular Component: integral component of membrane (GO:0016021);; Biological Process: transmembrane transport (GO:0055085);;	K14689|0|gmx:100794876|K14689 solute carrier family 30 (zinc transporter), member 2 | (RefSeq) metal tolerance protein 1-like	[P]	Inorganic ion transport and metabolism	Cation efflux family	Metal tolerance protein 1 OS=Arabidopsis thaliana GN=MTP1 PE=1 SV=2	P	Inorganic ion transport and metabolism	PREDICTED: uncharacterized protein LOC100794876 isoform X1 [Glycine max]	--	biological process: single-organism process (GO:0044699);; biological process: localization (GO:0051179);; biological process: cellular process (GO:0009987);; molecular function: transporter activity (GO:0005215);; cellular component: membrane (GO:0016020);; cellular component: membrane part (GO:0044425)
gso-miR3522a	Glyma.17G172000.Wm82.a2.v1	UGAGACCAAAUGAGCAGCUGA	21	166.153	271.999	152.434	1734.25	3839.44	1509.72	4.18309e-09	2.93815	up	[K]	Transcription	--	--	[R]	General function prediction only	Leucine rich repeat;; Leucine Rich repeat;; Leucine Rich Repeat;; Leucine Rich repeats (2 copies);; Leucine rich repeat N-terminal domain	Leucine-rich repeat receptor-like serine/threonine-protein kinase BAM2 OS=Arabidopsis thaliana GN=BAM2 PE=1 SV=1	S	Function unknown	hypothetical protein GLYMA_17G172000 [Glycine max]	--	--
gso-miR3522a	Glyma.17G250500.Wm82.a2.v1	UGAGACCAAAUGAGCAGCUGA	21	166.153	271.999	152.434	1734.25	3839.44	1509.72	4.18309e-09	2.93815	up	--	--	--	--	--	--	Putative S-adenosyl-L-methionine-dependent methyltransferase;; Methyltransferase domain;; Methyltransferase domain;; Methyltransferase domain	Probable methyltransferase PMT28 OS=Arabidopsis thaliana GN=At1g19430 PE=2 SV=1	C	Energy production and conversion	PREDICTED: probable methyltransferase PMT28 [Glycine max]	--	--
gso-miR3522a	Glyma.U004900.Wm82.a2.v1	UGAGACCAAAUGAGCAGCUGA	21	166.153	271.999	152.434	1734.25	3839.44	1509.72	4.18309e-09	2.93815	up	[K]	Transcription	--	--	--	--	NB-ARC domain;; Leucine rich repeat	TMV resistance protein N OS=Nicotiana glutinosa GN=N PE=1 SV=1	--	--	hypothetical protein GLYMA_U004900, partial [Glycine max]	--	--
gso-miR3522b	Glyma.05G110500.Wm82.a2.v1	UGAGACCAAAUGAGCAGCUGAC	22	166.153	271.999	152.434	1734.25	3839.44	1509.72	4.18309e-09	2.93815	up	[G]	Carbohydrate transport and metabolism	--	K00844|0|gmx:100796939|K00844 hexokinase [EC:2.7.1.1] | (RefSeq) probable hexokinase-like 2 protein	[G]	Carbohydrate transport and metabolism	Hexokinase;; Hexokinase	Probable hexokinase-like 2 protein OS=Arabidopsis thaliana GN=At4g37840 PE=3 SV=1	G	Carbohydrate transport and metabolism	PREDICTED: probable hexokinase-like 2 protein [Glycine max]	Carbon metabolism (ko01200)	--
gso-miR3522b	Glyma.06G109600.Wm82.a2.v1	UGAGACCAAAUGAGCAGCUGAC	22	166.153	271.999	152.434	1734.25	3839.44	1509.72	4.18309e-09	2.93815	up	[H]	Coenzyme transport and metabolism	Molecular Function: biotin-[acetyl-CoA-carboxylase] ligase activity (GO:0004077);; Biological Process: cellular protein modification process (GO:0006464);;	K01942|0|gmx:100813650|K01942 biotin--protein ligase [EC:6.3.4.9 6.3.4.10 6.3.4.11 6.3.4.15] | (RefSeq) biotin--protein ligase 2-like	[H]	Coenzyme transport and metabolism	Biotin/lipoate A/B protein ligase family;; Biotin protein ligase C terminal domain	Biotin--protein ligase 1, chloroplastic OS=Arabidopsis thaliana GN=HCS1 PE=1 SV=2	H	Coenzyme transport and metabolism	PREDICTED: biotin--protein ligase 2-like isoform X1 [Glycine max]	Biotin metabolism (ko00780)	biological process: metabolic process (GO:0008152);; molecular function: catalytic activity (GO:0003824);; biological process: cellular process (GO:0009987)
gso-miR3522b	Glyma.07G193200.Wm82.a2.v1	UGAGACCAAAUGAGCAGCUGAC	22	166.153	271.999	152.434	1734.25	3839.44	1509.72	4.18309e-09	2.93815	up	--	--	Molecular Function: oxidoreductase activity (GO:0016491);; Molecular Function: metal ion binding (GO:0046872);; Biological Process: oxidation-reduction process (GO:0055114);;	--	--	--	--	Polyphenol oxidase A1, chloroplastic OS=Vicia faba PE=1 SV=1	--	--	PREDICTED: polyphenol oxidase A1, chloroplastic-like [Glycine max]	--	biological process: metabolic process (GO:0008152);; molecular function: catalytic activity (GO:0003824);; molecular function: binding (GO:0005488);; biological process: single-organism process (GO:0044699)
gso-miR3522b	Glyma.07G193300.Wm82.a2.v1	UGAGACCAAAUGAGCAGCUGAC	22	166.153	271.999	152.434	1734.25	3839.44	1509.72	4.18309e-09	2.93815	up	--	--	Molecular Function: oxidoreductase activity (GO:0016491);; Molecular Function: metal ion binding (GO:0046872);; Biological Process: oxidation-reduction process (GO:0055114);;	K00422|0|gmx:100801754|K00422 polyphenol oxidase [EC:1.10.3.1] | (RefSeq) polyphenol oxidase I, chloroplastic-like	--	--	Common central domain of tyrosinase;; Protein of unknown function (DUF_B2219);; Polyphenol oxidase middle domain	Polyphenol oxidase A1, chloroplastic OS=Vicia faba PE=1 SV=1	S	Function unknown	PREDICTED: polyphenol oxidase I, chloroplastic-like [Glycine max]	Isoquinoline alkaloid biosynthesis (ko00950)	biological process: metabolic process (GO:0008152);; molecular function: catalytic activity (GO:0003824);; molecular function: binding (GO:0005488);; biological process: single-organism process (GO:0044699)
gso-miR3522b	Glyma.07G193500.Wm82.a2.v1	UGAGACCAAAUGAGCAGCUGAC	22	166.153	271.999	152.434	1734.25	3839.44	1509.72	4.18309e-09	2.93815	up	--	--	Molecular Function: oxidoreductase activity (GO:0016491);; Molecular Function: metal ion binding (GO:0046872);; Biological Process: oxidation-reduction process (GO:0055114);;	K00422|0|gmx:100803874|K00422 polyphenol oxidase [EC:1.10.3.1] | (RefSeq) polyphenol oxidase II, chloroplastic-like	--	--	Common central domain of tyrosinase;; Protein of unknown function (DUF_B2219);; Polyphenol oxidase middle domain	Polyphenol oxidase A1, chloroplastic OS=Vicia faba PE=1 SV=1	S	Function unknown	PREDICTED: polyphenol oxidase II, chloroplastic-like [Glycine max]	Isoquinoline alkaloid biosynthesis (ko00950)	biological process: metabolic process (GO:0008152);; molecular function: catalytic activity (GO:0003824);; molecular function: binding (GO:0005488);; biological process: single-organism process (GO:0044699)
gso-miR3522b	Glyma.12G194600.Wm82.a2.v1	UGAGACCAAAUGAGCAGCUGAC	22	166.153	271.999	152.434	1734.25	3839.44	1509.72	4.18309e-09	2.93815	up	--	--	Biological Process: transition metal ion transport (GO:0000041);; Biological Process: xylan metabolic process (GO:0045491);; Biological Process: response to stimulus (GO:0050896);;	--	--	--	--	--	--	--	PREDICTED: uncharacterized protein LOC100799390 [Glycine max]	--	biological process: single-organism process (GO:0044699);; biological process: localization (GO:0051179);; biological process: metabolic process (GO:0008152);; biological process: cellular process (GO:0009987);; biological process: response to stimulus (GO:0050896)
gso-miR3522b	Glyma.13G205700.Wm82.a2.v1	UGAGACCAAAUGAGCAGCUGAC	22	166.153	271.999	152.434	1734.25	3839.44	1509.72	4.18309e-09	2.93815	up	--	--	Cellular Component: nucleus (GO:0005634);; Molecular Function: metal ion binding (GO:0046872);;	--	--	--	MYND finger	--	S	Function unknown	PREDICTED: zinc finger MYND domain-containing protein 15-like [Glycine max]	--	cellular component: cell (GO:0005623);; cellular component: organelle (GO:0043226);; cellular component: cell part (GO:0044464);; molecular function: binding (GO:0005488)
gso-miR3522b	Glyma.13G308000.Wm82.a2.v1	UGAGACCAAAUGAGCAGCUGAC	22	166.153	271.999	152.434	1734.25	3839.44	1509.72	4.18309e-09	2.93815	up	--	--	Biological Process: transition metal ion transport (GO:0000041);; Biological Process: xylan metabolic process (GO:0045491);; Biological Process: response to stimulus (GO:0050896);;	--	--	--	--	--	S	Function unknown	uncharacterized protein LOC100306218 [Glycine max]	--	biological process: single-organism process (GO:0044699);; biological process: localization (GO:0051179);; biological process: metabolic process (GO:0008152);; biological process: cellular process (GO:0009987);; biological process: response to stimulus (GO:0050896)
mtr-miR398b	Glyma.03G111200.Wm82.a2.v1	UGUGUUCUCAGGUCGCCCCUG	21	815.659	1252.33	840.393	5590.7	8651.09	6236.39	7.4902e-35	2.64384	up	[T]	Signal transduction mechanisms	Molecular Function: protein serine/threonine kinase activity (GO:0004674);; Molecular Function: ATP binding (GO:0005524);; Biological Process: protein phosphorylation (GO:0006468);;	--	[R]	General function prediction only	Protein kinase domain;; Protein tyrosine kinase	Serine/threonine-protein kinase D6PKL2 OS=Arabidopsis thaliana GN=D6PKL2 PE=1 SV=1	T	Signal transduction mechanisms	PREDICTED: serine/threonine-protein kinase D6PK [Glycine max]	--	biological process: metabolic process (GO:0008152);; biological process: cellular process (GO:0009987);; molecular function: catalytic activity (GO:0003824);; molecular function: binding (GO:0005488)
mtr-miR398b	Glyma.03G260500.Wm82.a2.v1	UGUGUUCUCAGGUCGCCCCUG	21	815.659	1252.33	840.393	5590.7	8651.09	6236.39	7.4902e-35	2.64384	up	[J]	Translation, ribosomal structure and biogenesis	Molecular Function: nucleotide binding (GO:0000166);; Molecular Function: RNA binding (GO:0003723);; Cellular Component: cytosol (GO:0005829);; Biological Process: fatty acid beta-oxidation (GO:0006635);; Biological Process: vernalization response (GO:0010048);; Biological Process: protein import into peroxisome matrix (GO:0016558);; Biological Process: photoperiodism, flowering (GO:0048573);;	K13161|0|gmx:100790907|K13161 heterogeneous nuclear ribonucleoprotein R | (RefSeq) heterogeneous nuclear ribonucleoprotein R	[A]	RNA processing and modification	RNA recognition motif. (a.k.a. RRM, RBD, or RNP domain);; Occluded RNA-recognition motif;; RNA recognition motif;; BRCA1-associated protein 2	Polyadenylate-binding protein 5 OS=Arabidopsis thaliana GN=PAB5 PE=1 SV=3	S	Function unknown	PREDICTED: heterogeneous nuclear ribonucleoprotein R isoform X1 [Glycine max]	--	molecular function: binding (GO:0005488);; cellular component: cell (GO:0005623);; cellular component: cell part (GO:0044464);; biological process: metabolic process (GO:0008152);; biological process: cellular process (GO:0009987);; biological process: single-organism process (GO:0044699);; biological process: response to stimulus (GO:0050896);; biological process: localization (GO:0051179);; bio…
mtr-miR398b	Glyma.05G055000.Wm82.a2.v1	UGUGUUCUCAGGUCGCCCCUG	21	815.659	1252.33	840.393	5590.7	8651.09	6236.39	7.4902e-35	2.64384	up	[P]	Inorganic ion transport and metabolism	Biological Process: superoxide metabolic process (GO:0006801);; Biological Process: cellular copper ion homeostasis (GO:0006878);; Cellular Component: chloroplast stroma (GO:0009570);; Molecular Function: superoxide dismutase copper chaperone activity (GO:0016532);; Biological Process: metal ion transport (GO:0030001);; Biological Process: oxidation-reduction process (GO:0055114);;	K04569|0|gmx:547617|K04569 copper chaperone for superoxide dismutase | (RefSeq) CCS; Cu/Zn-superoxide dismutase copper chaperone	[P]	Inorganic ion transport and metabolism	Copper/zinc superoxide dismutase (SODC);; Heavy-metal-associated domain	Copper chaperone for superoxide dismutase, chloroplastic/cytosolic OS=Arabidopsis thaliana GN=CCS PE=1 SV=1	S	Function unknown	Cu/Zn-superoxide dismutase copper chaperone [Glycine max]	--	biological process: metabolic process (GO:0008152);; biological process: cellular process (GO:0009987);; biological process: single-organism process (GO:0044699);; biological process: biological regulation (GO:0065007);; cellular component: cell (GO:0005623);; cellular component: organelle (GO:0043226);; cellular component: organelle part (GO:0044422);; cellular component: cell part (GO:0044464);…
mtr-miR398b	Glyma.05G162900.Wm82.a2.v1	UGUGUUCUCAGGUCGCCCCUG	21	815.659	1252.33	840.393	5590.7	8651.09	6236.39	7.4902e-35	2.64384	up	--	--	Molecular Function: GTPase activity (GO:0003924);; Molecular Function: GTP binding (GO:0005525);; Biological Process: obsolete GTP catabolic process (GO:0006184);;	--	[UR]	--	Dynamin central region;; Dynamin family;; Dynamin GTPase effector domain	Dynamin-related protein 4C OS=Arabidopsis thaliana GN=DRP4C PE=2 SV=1	S	Function unknown	PREDICTED: dynamin-related protein 4C-like [Glycine max]	--	biological process: metabolic process (GO:0008152);; molecular function: catalytic activity (GO:0003824);; molecular function: binding (GO:0005488);; biological process: cellular process (GO:0009987);; biological process: single-organism process (GO:0044699)
mtr-miR398b	Glyma.06G185000.Wm82.a2.v1	UGUGUUCUCAGGUCGCCCCUG	21	815.659	1252.33	840.393	5590.7	8651.09	6236.39	7.4902e-35	2.64384	up	--	--	Molecular Function: zinc ion binding (GO:0008270);;	K09377|1.97672e-139|gmx:100500501|K09377 cysteine and glycine-rich protein | (RefSeq) uncharacterized LOC100500501	[TZ]	--	LIM domain	LIM domain-containing protein WLIM1 OS=Arabidopsis thaliana GN=WLIM1 PE=1 SV=1	Z	Cytoskeleton	Pollen-specific protein SF3 [Glycine soja]	--	molecular function: binding (GO:0005488)
mtr-miR398b	Glyma.11G236800.Wm82.a2.v1	UGUGUUCUCAGGUCGCCCCUG	21	815.659	1252.33	840.393	5590.7	8651.09	6236.39	7.4902e-35	2.64384	up	[DPM]	--	Molecular Function: copper ion binding (GO:0005507);; Molecular Function: L-ascorbate oxidase activity (GO:0008447);; Biological Process: lignin catabolic process (GO:0046274);; Cellular Component: apoplast (GO:0048046);; Molecular Function: hydroquinone:oxygen oxidoreductase activity (GO:0052716);; Biological Process: oxidation-reduction process (GO:0055114);;	K05909|0|gmx:100814128|K05909 laccase [EC:1.10.3.2] | (RefSeq) laccase-14-like	[Q]	Secondary metabolites biosynthesis, transport and catabolism	Multicopper oxidase;; Multicopper oxidase;; Multicopper oxidase	Laccase-14 OS=Arabidopsis thaliana GN=LAC14 PE=2 SV=1	Q	Secondary metabolites biosynthesis, transport and catabolism	PREDICTED: laccase-14-like [Glycine max]	--	molecular function: binding (GO:0005488);; biological process: metabolic process (GO:0008152);; biological process: single-organism process (GO:0044699);; molecular function: catalytic activity (GO:0003824);; biological process: cellular process (GO:0009987);; cellular component: extracellular region (GO:0005576)
mtr-miR398b	Glyma.14G222700.Wm82.a2.v1	UGUGUUCUCAGGUCGCCCCUG	21	815.659	1252.33	840.393	5590.7	8651.09	6236.39	7.4902e-35	2.64384	up	[E]	Amino acid transport and metabolism	Molecular Function: serine-type endopeptidase activity (GO:0004252);; Biological Process: proteolysis (GO:0006508);; Molecular Function: serine-type exopeptidase activity (GO:0070008);;	K01322|0|gmx:100812955|K01322 prolyl oligopeptidase [EC:3.4.21.26] | (RefSeq) prolyl endopeptidase	[O]	Posttranslational modification, protein turnover, chaperones	Prolyl oligopeptidase, N-terminal beta-propeller domain;; Prolyl oligopeptidase family	--	E	Amino acid transport and metabolism	PREDICTED: prolyl endopeptidase [Glycine max]	--	biological process: metabolic process (GO:0008152);; molecular function: catalytic activity (GO:0003824)
novel_miR_12	Glyma.01G125400.Wm82.a2.v1	CAACUGUGAUGAGCCUACA	19	448.828	283.332	375.068	822.161	758	1051.13	2.87387e-07	1.15802	up	[R]	General function prediction only	Biological Process: response to stimulus (GO:0050896);;	--	--	--	TIR domain;; NB-ARC domain;; Leucine Rich repeats (2 copies);; TIR domain	Disease resistance protein TAO1 OS=Arabidopsis thaliana GN=TAO1 PE=4 SV=1	--	--	PREDICTED: disease resistance protein RML1A-like [Glycine max]	--	biological process: response to stimulus (GO:0050896)
novel_miR_12	Glyma.01G166300.Wm82.a2.v1	CAACUGUGAUGAGCCUACA	19	448.828	283.332	375.068	822.161	758	1051.13	2.87387e-07	1.15802	up	--	--	--	--	--	--	--	--	S	Function unknown	PREDICTED: uncharacterized protein LOC100818852 [Glycine max]	--	--
novel_miR_12	Glyma.01G166400.Wm82.a2.v1	CAACUGUGAUGAGCCUACA	19	448.828	283.332	375.068	822.161	758	1051.13	2.87387e-07	1.15802	up	--	--	Molecular Function: phosphotransferase activity, alcohol group as acceptor (GO:0016773);;	K08874|0|gmx:100819389|K08874 transformation/transcription domain-associated protein | (RefSeq) transformation/transcription domain-associated protein-like	[TBLD]	--	FAT domain;; Phosphatidylinositol 3- and 4-kinase;; FATC domain	--	BDLTU	--	PREDICTED: transformation/transcription domain-associated protein-like [Glycine max]	--	biological process: metabolic process (GO:0008152);; molecular function: catalytic activity (GO:0003824)
novel_miR_12	Glyma.01G199800.Wm82.a2.v1	CAACUGUGAUGAGCCUACA	19	448.828	283.332	375.068	822.161	758	1051.13	2.87387e-07	1.15802	up	[QV]	--	Molecular Function: monooxygenase activity (GO:0004497);; Molecular Function: iron ion binding (GO:0005506);; Molecular Function: electron carrier activity (GO:0009055);; Molecular Function: oxidoreductase activity, acting on paired donors, with incorporation or reduction of molecular oxygen (GO:0016705);; Molecular Function: heme binding (GO:0020037);; Biological Process: oxidation-reduction pro…	K04123|0|gmx:100775911|K04123 ent-kaurenoic acid hydroxylase [EC:1.14.13.79] | (RefSeq) beta-amyrin 11-oxidase-like	[QI]	--	Cytochrome P450	Beta-amyrin 11-oxidase OS=Glycyrrhiza uralensis GN=CYP88D6 PE=1 SV=1	Q	Secondary metabolites biosynthesis, transport and catabolism	hypothetical protein GLYMA_01G199800 [Glycine max]	Diterpenoid biosynthesis (ko00904)	biological process: metabolic process (GO:0008152);; biological process: single-organism process (GO:0044699);; molecular function: catalytic activity (GO:0003824);; molecular function: binding (GO:0005488);; molecular function: electron carrier activity (GO:0009055)
novel_miR_12	Glyma.02G226200.Wm82.a2.v1	CAACUGUGAUGAGCCUACA	19	448.828	283.332	375.068	822.161	758	1051.13	2.87387e-07	1.15802	up	[I]	Lipid transport and metabolism	Molecular Function: transferase activity, transferring alkyl or aryl (other than methyl) groups (GO:0016765);;	K11778|0|gmx:100801810|K11778 ditrans,polycis-polyprenyl diphosphate synthase [EC:2.5.1.87] | (RefSeq) dehydrodolichyl diphosphate synthase 2-like	[I]	Lipid transport and metabolism	Putative undecaprenyl diphosphate synthase	Dehydrodolichyl diphosphate synthase 2 OS=Arabidopsis thaliana GN=At5g58770 PE=2 SV=2	I	Lipid transport and metabolism	PREDICTED: dehydrodolichyl diphosphate synthase 2-like [Glycine max]	Terpenoid backbone biosynthesis (ko00900)	biological process: metabolic process (GO:0008152);; molecular function: catalytic activity (GO:0003824)
novel_miR_12	Glyma.02G261600.Wm82.a2.v1	CAACUGUGAUGAGCCUACA	19	448.828	283.332	375.068	822.161	758	1051.13	2.87387e-07	1.15802	up	[DPM]	--	Molecular Function: copper ion binding (GO:0005507);; Biological Process: lignin catabolic process (GO:0046274);; Cellular Component: apoplast (GO:0048046);; Molecular Function: hydroquinone:oxygen oxidoreductase activity (GO:0052716);; Biological Process: oxidation-reduction process (GO:0055114);;	K05909|0|gmx:100797749|K05909 laccase [EC:1.10.3.2] | (RefSeq) laccase-5-like	[Q]	Secondary metabolites biosynthesis, transport and catabolism	Multicopper oxidase;; Multicopper oxidase;; Multicopper oxidase	Laccase-5 OS=Arabidopsis thaliana GN=LAC5 PE=2 SV=1	Q	Secondary metabolites biosynthesis, transport and catabolism	PREDICTED: laccase-5-like [Glycine max]	--	molecular function: binding (GO:0005488);; biological process: metabolic process (GO:0008152);; biological process: cellular process (GO:0009987);; biological process: single-organism process (GO:0044699);; cellular component: extracellular region (GO:0005576);; molecular function: catalytic activity (GO:0003824)
novel_miR_12	Glyma.02G263400.Wm82.a2.v1	CAACUGUGAUGAGCCUACA	19	448.828	283.332	375.068	822.161	758	1051.13	2.87387e-07	1.15802	up	--	--	Cellular Component: vacuole (GO:0005773);;	--	--	--	Peptide N-acetyl-beta-D-glucosaminyl asparaginase amidase A	Peptide-N4-(N-acetyl-beta-glucosaminyl)asparagine amidase A OS=Prunus dulcis PE=1 SV=2	S	Function unknown	PREDICTED: peptide-N4-(N-acetyl-beta-glucosaminyl)asparagine amidase A-like [Glycine max]	--	cellular component: cell (GO:0005623);; cellular component: organelle (GO:0043226);; cellular component: cell part (GO:0044464)
novel_miR_12	Glyma.02G264200.Wm82.a2.v1	CAACUGUGAUGAGCCUACA	19	448.828	283.332	375.068	822.161	758	1051.13	2.87387e-07	1.15802	up	[J]	Translation, ribosomal structure and biogenesis	Molecular Function: ligase activity (GO:0016874);;	--	[S]	Function unknown	Armadillo/beta-catenin-like repeat;; U-box domain	U-box domain-containing protein 1 OS=Medicago truncatula GN=PUB1 PE=1 SV=1	S	Function unknown	hypothetical protein GLYMA_02G264200 [Glycine max]	--	biological process: metabolic process (GO:0008152);; molecular function: catalytic activity (GO:0003824)
novel_miR_12	Glyma.03G091100.Wm82.a2.v1	CAACUGUGAUGAGCCUACA	19	448.828	283.332	375.068	822.161	758	1051.13	2.87387e-07	1.15802	up	[NW]	--	Molecular Function: ATP binding (GO:0005524);;	K17592|0|gmx:100800765|K17592 sacsin | (RefSeq) uncharacterized LOC100800765	--	--	--	--	S	Function unknown	hypothetical protein glysoja_034493 [Glycine soja]	--	molecular function: binding (GO:0005488)
novel_miR_12	Glyma.03G107300.Wm82.a2.v1	CAACUGUGAUGAGCCUACA	19	448.828	283.332	375.068	822.161	758	1051.13	2.87387e-07	1.15802	up	[Z]	Cytoskeleton	Biological Process: mRNA splicing, via spliceosome (GO:0000398);; Molecular Function: structural constituent of cytoskeleton (GO:0005200);; Cellular Component: nucleolus (GO:0005730);; Biological Process: DNA methylation (GO:0006306);; Biological Process: mitotic recombination (GO:0006312);; Biological Process: methylation-dependent chromatin silencing (GO:0006346);; Biological Process: reciproca…	K11340|0|gmx:100785066|K11340 actin-like protein 6A | (RefSeq) actin-related protein 4-like	[Z]	Cytoskeleton	Actin;; MreB/Mbl protein	Actin-related protein 4 OS=Arabidopsis thaliana GN=ARP4 PE=1 SV=1	Z	Cytoskeleton	PREDICTED: actin-related protein 4-like [Glycine max]	--	biological process: metabolic process (GO:0008152);; biological process: cellular process (GO:0009987);; molecular function: structural molecule activity (GO:0005198);; cellular component: cell (GO:0005623);; cellular component: organelle (GO:0043226);; cellular component: organelle part (GO:0044422);; cellular component: cell part (GO:0044464);; biological process: biological regulation (GO:0065…
novel_miR_12	Glyma.03G220900.Wm82.a2.v1	CAACUGUGAUGAGCCUACA	19	448.828	283.332	375.068	822.161	758	1051.13	2.87387e-07	1.15802	up	[J]	Translation, ribosomal structure and biogenesis	Molecular Function: nucleotide binding (GO:0000166);; Molecular Function: nucleic acid binding (GO:0003676);;	--	[A]	RNA processing and modification	RNA recognition motif. (a.k.a. RRM, RBD, or RNP domain);; WW domain	Flowering time control protein FCA OS=Arabidopsis thaliana GN=FCA PE=1 SV=3	S	Function unknown	hypothetical protein GLYMA_03G220900 [Glycine max]	--	molecular function: binding (GO:0005488)
novel_miR_12	Glyma.04G046400.Wm82.a2.v1	CAACUGUGAUGAGCCUACA	19	448.828	283.332	375.068	822.161	758	1051.13	2.87387e-07	1.15802	up	[F]	Nucleotide transport and metabolism	--	K14611|0|gmx:100781885|K14611 solute carrier family 23 (nucleobase transporter), member 1/2 | (RefSeq) putative nucleobase-ascorbate transporter 10	[F]	Nucleotide transport and metabolism	Permease family	Putative nucleobase-ascorbate transporter 10 OS=Arabidopsis thaliana GN=NAT10 PE=3 SV=2	F	Nucleotide transport and metabolism	PREDICTED: putative nucleobase-ascorbate transporter 10 [Glycine max]	--	--
novel_miR_12	Glyma.04G170300.Wm82.a2.v1	CAACUGUGAUGAGCCUACA	19	448.828	283.332	375.068	822.161	758	1051.13	2.87387e-07	1.15802	up	[H]	Coenzyme transport and metabolism	Molecular Function: methyltransferase activity (GO:0008168);; Biological Process: methylation (GO:0032259);;	--	--	--	Putative S-adenosyl-L-methionine-dependent methyltransferase;; Methyltransferase domain;; Methyltransferase domain;; Methyltransferase domain;; Methyltransferase domain	Probable methyltransferase PMT2 OS=Arabidopsis thaliana GN=At1g26850 PE=2 SV=2	S	Function unknown	PREDICTED: probable methyltransferase PMT2 [Glycine max]	--	biological process: metabolic process (GO:0008152);; molecular function: catalytic activity (GO:0003824)
novel_miR_12	Glyma.04G207800.Wm82.a2.v1	CAACUGUGAUGAGCCUACA	19	448.828	283.332	375.068	822.161	758	1051.13	2.87387e-07	1.15802	up	[J]	Translation, ribosomal structure and biogenesis	Molecular Function: transferase activity (GO:0016740);; Molecular Function: carbon-nitrogen ligase activity, with glutamine as amido-N-donor (GO:0016884);;	--	[J]	Translation, ribosomal structure and biogenesis	Amidase	Fatty acid amide hydrolase OS=Arabidopsis thaliana GN=FAAH PE=1 SV=1	J	Translation, ribosomal structure and biogenesis	PREDICTED: fatty acid amide hydrolase-like [Glycine max]	--	biological process: metabolic process (GO:0008152);; molecular function: catalytic activity (GO:0003824)
novel_miR_12	Glyma.05G085400.Wm82.a2.v1	CAACUGUGAUGAGCCUACA	19	448.828	283.332	375.068	822.161	758	1051.13	2.87387e-07	1.15802	up	--	--	--	K10395|0|gmx:100787957|K10395 kinesin family member 4/21/27 | (RefSeq) kinesin-like protein FRA1	[Z]	Cytoskeleton	Kinesin motor domain;; Microtubule binding	Kinesin-like protein KIN-4A OS=Gossypium hirsutum GN=KIN4A PE=2 SV=1	Z	Cytoskeleton	PREDICTED: kinesin-like protein FRA1 isoform X1 [Glycine max]	--	--
novel_miR_12	Glyma.05G093200.Wm82.a2.v1	CAACUGUGAUGAGCCUACA	19	448.828	283.332	375.068	822.161	758	1051.13	2.87387e-07	1.15802	up	--	--	--	--	--	--	gag-polypeptide of LTR copia-type	--	L	Replication, recombination and repair	hypothetical protein GLYMA_05G093200 [Glycine max]	--	--
novel_miR_12	Glyma.05G124600.Wm82.a2.v1	CAACUGUGAUGAGCCUACA	19	448.828	283.332	375.068	822.161	758	1051.13	2.87387e-07	1.15802	up	--	--	--	--	--	--	--	--	--	--	hypothetical protein GLYMA_05G124600 [Glycine max]	--	--
novel_miR_12	Glyma.06G003900.Wm82.a2.v1	CAACUGUGAUGAGCCUACA	19	448.828	283.332	375.068	822.161	758	1051.13	2.87387e-07	1.15802	up	--	--	Molecular Function: actin binding (GO:0003779);; Cellular Component: actin cytoskeleton (GO:0015629);; Biological Process: actin filament depolymerization (GO:0030042);;	K05765|2.10609e-101|gmx:100785493|K05765 cofilin | (RefSeq) actin-depolymerizing factor 5-like	[Z]	Cytoskeleton	Cofilin/tropomyosin-type actin-binding protein	Actin-depolymerizing factor 5 OS=Arabidopsis thaliana GN=ADF5 PE=1 SV=1	S	Function unknown	PREDICTED: actin-depolymerizing factor 5-like [Glycine max]	--	molecular function: binding (GO:0005488);; cellular component: cell (GO:0005623);; cellular component: organelle (GO:0043226);; cellular component: cell part (GO:0044464);; biological process: cellular process (GO:0009987);; biological process: single-organism process (GO:0044699);; biological process: cellular component organization or biogenesis (GO:0071840)
[truncated: 300 more rows]

## Sheet: H1C vs H1N
#ID	Target_gene	miRNA_Seq	miRNA_Length	H1C_1	H1C_2	H1C_3	H1N_1	H1N_2	H1N_3	FDR	log2FC	regulated	COG_class	COG_class_annotation	GO_annotation	KEGG_annotation	KOG_class	KOG_class_annotation	Pfam_annotation	Swissprot_annotation	eggNOG_class	eggNOG_class_annotation	nr_annotation	KEGG_pathway_annotation	GO_second_level_annotation
[truncated: 591 more rows]

## Sheet: W5C vs W5N
#ID	Target_gene	miRNA_Seq	miRNA_Length	W5C_1	W5C_2	W5C_3	W5N_1	W5N_2	W5N_3	FDR	log2FC	regulated	COG_class	COG_class_annotation	GO_annotation	KEGG_annotation	KOG_class	KOG_class_annotation	Pfam_annotation	Swissprot_annotation	eggNOG_class	eggNOG_class_annotation	nr_annotation	KEGG_pathway_annotation	GO_second_level_annotation
[truncated: 206 more rows]

[truncated: 9 more sheets: H5C vs H5N, W1N vs W5N, H1N vs H5N, W1N vs H1N, W5N vs H5N, W1C vs W5C, W1C vs H1C, W5C vsH5C, H1C vs H5C]
