# Supplementary material for: Identification of MicroRNAs That Respond to Soybean Cyst Nematode Infection in Early Stages in Resistant and Susceptible Soybean Cultivars
Source: Int J Mol Sci. 2019 Nov 11;20(22):5634. doi: 10.3390/ijms20225634 (PMC6888636; doi:10.3390/ijms20225634)
Supplement: Supplementary file 1 [file ijms-20-05634-s001.zip › supplementary material 5 primers used for qRT-PCR.xlsx]

## Sheet: Sheet1
	miRNA name	Forward	Reverse
	U6-F	GGAACGATACAGAGAAGATTAGCA	TTTGGACCATTTCTCGAT
	novel_miR_13	cagcgcagaggttaaagaata	ggtccagtttttttttttttttctttt
	gma-miR5225	gcctgtcgtaggagagatga	tccagtttttttttttttttgcgt
	novel_miR_42	aaaaactctgcccctcct	ggtccagtttttttttttttttagaga
	gma-miR3522	gcagagaccaaatgagca	tccagtttttttttttttttcagct
	gma-miR408a-5p	caggggaacaggcaga	tccagtttttttttttttttcatgct
	novel_miR_237	cgcagaaatggcgtgtaag	aggtccagtttttttttttttttgtt
	novel_miR_37	ggagtggatctgagaacaca	ggtccagtttttttttttttttcct
	novel_miR_63	cgcagaaatggcgtgtaag	aggtccagtttttttttttttttgtt
	novel_miR_106	cagcgcagaggttaaagaata	ggtccagtttttttttttttttctttt
	novel_miR_13	cagcgcagaggttaaagaata	ggtccagtttttttttttttttctttt
	novel_miR_34	cagtcacggtgatgactc	ggtccagtttttttttttttttatgg
	gma-miR408a-3p	gcactgcctcttccct	tccagtttttttttttttttgcca
	gma-miR4415a-3p	gcagttgattctcatcacaaca	ggtccagtttttttttttttttccat
	novel_miR_142	gcgcagtttcttcagtctatc	caggtccagtttttttttttttttattac
	novel_miR_178	agtgaaggggtagagagagt	caggtccagtttttttttttttttaaa
	gma-miR398d	gcagtgtgttctcaggtc	ggtccagtttttttttttttttcag
	novel_miR_120	cgcagttaagacgattgtttg	caggtccagtttttttttttttttattac
	novel_miR_105	cgcagtcctaaagcatgtag	ggtccagtttttttttttttttaatcttc
	novel_miR_142	gcgcagtttcttcagtctatc	caggtccagtttttttttttttttattac
	gma-miR862b	gcaggctggatgtctttg	gtccagtttttttttttttttccttc
	gma-miR159a-5p	caggagctccttgaagtc	tccagtttttttttttttttcaattgg
	gma_miR5037c	cgcagagtggaactttgag	ggtccagtttttttttttttttgca
	gma-miR171b	agacggcgtgatattggt	ggtccagtttttttttttttttgag
